# Supplementary material for: Folate regulates RNA m5C modification and translation in neural stem cells
Source: BMC Biol. 2022 Nov 23;20:261. doi: 10.1186/s12915-022-01467-0 (PMC9686110; doi:10.1186/s12915-022-01467-0)
Supplement: Supplementary file 2 — Additional file 2: Table 1. Library statistics. [file 12915_2022_1467_MOESM2_ESM.xlsx]

## Sheet: RNA-seq
	Table S1a. Statistics of total and polysome mRNA-seq data
	Sample	# of raw read pairs	# of clean read pairs	# of mapped read pairs	Mapping rate
	LF mRNA-seq rep1	26781701	25757779	21718689	0.8432
	LF mRNA-seq rep2	28234115	27091134	23593252	0.8709
	MF mRNA-seq rep1	24903472	23922138	20506797	0.8572
	MF mRNA-seq rep2	26306216	25148954	21339365	0.8485
	HF mRNA-seq rep1	28714364	27544469	23089647	0.8383
	HF mRNA-seq rep2	25824529	24595403	20701742	0.8417
	pLF mRNA-seq rep1	27682502	26828516	24821567	0.925193
	pLF mRNA-seq rep2	26820997	26102426	24193468	0.926867
	pMF mRNA-seq rep1	28962284	28074299	25715180	0.915969
	pMF mRNA-seq rep2	31911689	30877949	28170296	0.912311
	pHF mRNA-seq rep1	28694070	27821146	25924042	0.931811
	pHF mRNA-seq rep2	28840476	27944650	26269399	0.940051

## Sheet: RNA BS-seq
	Table S1b. Statistics of total and polysome mRNA BS-seq data
	Sample	# of raw read pairs	# of clean read pairs	% of clean read pairs	# of uniquely mapped to genome	% of uniquely mapped to genome	# of >3C removed reads	% of >3C removed reads	# of read pairs after 3C filter	Bisulfite conversion rate
	LF mRNA BS-seq rep1	218162930	1.80387e+08	0.826847	151997757	0.842619	357262	0.00235044	151640495	0.9994
	LF mRNA BS-seq rep2	258163900	1.98039e+08	0.767104	168134604	0.848999	354993	0.00211136	167779611	0.9994
	MF mRNA BS-seq rep1	208951900	1.80854e+08	0.86553	154101633	0.852077	367783	0.00238663	153733850	0.9994
	MF mRNA BS-seq rep2	249914604	2.06765e+08	0.827344	175810952	0.850292	366601	0.0020852	175444351	0.9994
	HF mRNA BS-seq rep1	221396402	182838914	0.825844	156635920	0.856688	404416	0.00258189	156231504	0.9994
	HF mRNA BS-seq rep2	223583284	186407118	0.833726	158895252	0.85241	323017	0.00203289	158572235	0.9995
	pLF mRNA BS-seq rep1	271914470	1.5081e+08	0.554624	115443803	0.76549	248958	0.00215653	115194845	0.9993
	pLF mRNA BS-seq rep2	380535282	2.43778e+08	0.640619	184389907	0.756384	504372	0.00273536	183885535	0.9993
	pMF mRNA BS-seq rep1	242680016	1.39455e+08	0.574647	105583991	0.757117	239701	0.00227024	105344290	0.9994
	pMF mRNA BS-seq rep2	269975968	1.52635e+08	0.565365	115873220	0.759152	251913	0.00217404	115621307	0.9994
	pHF mRNA BS-seq rep1	277730798	1.72528e+08	0.621206	130581731	0.756872	6824318	0.0522609	123757413	0.9993
	pHF mRNA BS-seq rep2	268631310	2.49101e+08	0.927297	174167352	0.699183	298978	0.00171661	173868374	0.9993
