# Supplementary material for: Folate regulates RNA m5C modification and translation in neural stem cells
Source: BMC Biol. 2022 Nov 23;20:261. doi: 10.1186/s12915-022-01467-0 (PMC9686110; doi:10.1186/s12915-022-01467-0)
Supplement: Supplementary file 3 — Additional file 3: Table 2. RNA expression level of total and polysome mRNA-seq libraries. [file 12915_2022_1467_MOESM3_ESM.xlsx]

## Sheet: all_TPM_anno
Gene ID	Gene Name	Chrom#	Gene Type	LF_rep1	LF_rep2	MF_rep1	MF_rep2	HF_rep1	HF_rep2	pLF_rep1	pLF_rep2	pMF_rep1	pMF_rep2	pHF_rep1	pHF_rep2
ENSMUSG00000000001	Gnai3	3	protein_coding	113.53	114.34	109.7	109.72	118.01	113.33	82.02	125.96	71.36	76.6	84.79	100.5
ENSMUSG00000000028	Cdc45	16	protein_coding	43.85	45.17	41.73	40.45	44.19	49.8	59.84	49.74	65.39	51.34	41.91	56.34
ENSMUSG00000000031	H19	7	lincRNA	1.73	1.39	1.07	1.82	1.5	1.64	0.51	1.22	1.28	1.18	0.67	0.77
ENSMUSG00000000037	Scml2	X	protein_coding	2.65	5.03	4.27	3.67	3.33	2.99	0.71	2.01	0.88	0.6	0.67	1.32
ENSMUSG00000000049	Apoh	11	protein_coding	0.08	0.45	0.09	0	0.15	0.43	0.13	0.44	0.06	0	0	0.25
ENSMUSG00000000056	Narf	11	protein_coding	11.82	11.4	12.23	9.32	11.2	13.73	7.42	7.21	6.46	5.51	6.46	6.89
ENSMUSG00000000058	Cav2	6	protein_coding	11.71	9.06	11.16	11.25	14.28	10.23	3.55	8.09	3.15	4.07	3.94	3.1
ENSMUSG00000000078	Klf6	13	protein_coding	36.77	35.89	34.24	34.99	39.7	33.93	9.87	17.97	9.85	15.33	15.84	15.58
ENSMUSG00000000085	Scmh1	4	protein_coding	37.32	35.65	33.21	33.13	32.07	30.76	49.01	28.48	38.66	37.62	39.73	39.9
ENSMUSG00000000088	Cox5a	9	protein_coding	236.29	226.35	236.13	223.14	221.96	235.95	623.56	667.12	381.38	389.77	361.13	349.57
ENSMUSG00000000093	Tbx2	11	protein_coding	2.55	2.32	2.47	2.78	1.86	2.36	5.02	2.69	2.8	3.54	3.46	2.53
ENSMUSG00000000094	Tbx4	11	protein_coding	0	0.03	0	0	0	0	0	0	0.02	0	0	0.06
ENSMUSG00000000120	Ngfr	11	protein_coding	0.43	0.45	0.45	0.14	0.25	0.32	0.51	0.26	0.77	0.73	0.54	0.55
ENSMUSG00000000125	Wnt3	11	protein_coding	0	0	0.09	0	0.03	0.06	0.04	0.1	0	0	0.02	0.02
ENSMUSG00000000126	Wnt9a	11	protein_coding	1.62	1.42	0.92	1.53	1.46	1.11	1.4	0.7	1.04	1.21	1.42	0.94
ENSMUSG00000000127	Fer	17	protein_coding	18.3	18.87	16.26	18.49	19.58	17.38	10.91	14.23	11.17	13.39	12.43	15.58
ENSMUSG00000000131	Xpo6	7	protein_coding	53.72	48.03	49.91	48.74	50.88	48.7	58.42	36.59	112.02	128.59	84.22	73.73
ENSMUSG00000000134	Tfe3	X	protein_coding	46.26	47.17	60.15	50.39	48.71	46.44	74.08	50.16	65.75	66.18	71.36	71.54
ENSMUSG00000000142	Axin2	11	protein_coding	14.45	13.72	16.67	20.79	15.75	16.49	5.65	3.89	4.94	6.99	4.25	2.98
ENSMUSG00000000148	Brat1	5	protein_coding	17.45	15.95	17.87	16.45	16.29	17.55	10.35	4.74	8.2	8.73	6.82	7.11
ENSMUSG00000000149	Gna12	5	protein_coding	112.61	122.42	122.24	119.76	119.33	120.28	88.09	30.77	74.75	96.88	80.76	56.05
ENSMUSG00000000154	Slc22a18	7	protein_coding	1.05	1.34	0.96	1.29	1.06	0.82	3.24	2.41	5.3	3.34	3.46	3.43
ENSMUSG00000000167	Pih1d2	9	protein_coding	8.46	7.43	6.18	8.39	7.8	8.51	3.54	8.64	3.36	4.03	5.91	2.72
ENSMUSG00000000168	Dlat	9	protein_coding	48.04	46.78	48.76	45.03	47.28	45.84	65.8	57.33	47.96	47.86	44.21	50.23
ENSMUSG00000000171	Sdhd	9	protein_coding	173.97	176.15	174.34	169.69	179.4	177.91	219.24	212.39	189.89	169.92	174.22	179.05
ENSMUSG00000000182	Fgf23	6	protein_coding	0	0	0.05	0.05	0.05	0	0	0	0	0	0	0
ENSMUSG00000000183	Fgf6	6	protein_coding	0	0	0	0	0	0	0	0	0	0	0.17	0
ENSMUSG00000000184	Ccnd2	6	protein_coding	504.64	474.85	501.34	487.39	513.68	500.49	297.34	277.51	308.73	334.34	316.05	354.61
ENSMUSG00000000194	Gpr107	2	protein_coding	76.11	75.08	79.29	75.07	76.72	73.8	86.4	70.52	67.42	70.97	61.6	65.9
ENSMUSG00000000197	Nalcn	14	protein_coding	3.23	3.22	2.77	3.13	2.97	2.94	1.19	2.16	1.61	1.7	1.79	2.37
ENSMUSG00000000202	Btbd17	11	protein_coding	13.05	11.32	14.45	12.93	16.22	17.79	10.36	5.64	28.25	22.64	10.75	10.52
ENSMUSG00000000214	Th	7	protein_coding	0.1	0.2	0.15	0	0.07	0.38	0.26	0	0.8	0.06	0.07	0.17
ENSMUSG00000000223	Drp2	X	protein_coding	1.37	0.91	0.99	1.3	0.87	1.18	0.75	0.52	0.42	0.4	0.44	0.3
ENSMUSG00000000244	Tspan32	7	protein_coding	0.06	0.06	0.14	0	0.11	0.24	0.11	0.09	0.26	0.38	0.13	0
ENSMUSG00000000247	Lhx2	2	protein_coding	148.78	173.18	159.26	151.7	134.12	146.3	73.32	47.47	54.02	74.86	48.2	32.99
ENSMUSG00000000253	Gmpr	13	protein_coding	5.28	5.8	6.24	6.82	5.3	4.33	11.57	3.89	9.79	9.64	7.69	11.24
ENSMUSG00000000266	Mid2	X	protein_coding	27.95	24.81	30.53	26.38	27.25	28.85	7.45	13.78	6.86	9.06	9.81	9.46
ENSMUSG00000000275	Trim25	11	protein_coding	2.96	3.34	3.25	3.93	3.06	3.7	3.61	3.4	3.95	3.78	3.3	3.58
ENSMUSG00000000276	Dgke	11	protein_coding	7.37	5.68	5.07	6.2	5.44	5.87	2.11	2.72	2.17	1.99	1.75	2.63
ENSMUSG00000000278	Scpep1	11	protein_coding	64.66	57.07	66.98	64.95	64.29	63.45	203.04	166.83	159.83	186.72	240.43	258.43
ENSMUSG00000000282	Mnt	11	protein_coding	9.45	10.29	10.47	9.82	10.25	9.51	7.27	2.96	5.62	5.81	5.26	4.83
ENSMUSG00000000290	Itgb2	10	protein_coding	0.21	0.13	0.15	0.11	0.18	0.23	0.98	0.71	0.93	1.12	2.72	1.89
ENSMUSG00000000295	Hddc2	10	protein_coding	44.95	49.37	48.96	49.98	48.94	45.9	121.48	160.66	112.22	106.21	114.38	111.2
ENSMUSG00000000296	Tpd52l1	10	protein_coding	0.99	1.17	1.77	0.7	1.36	1.19	1.23	1.58	1.49	1.07	0.76	1.13
ENSMUSG00000000301	Pemt	11	protein_coding	7.81	7.21	10.01	9.14	9.66	10.31	10.5	8.26	15.99	15.13	17.64	12.58
ENSMUSG00000000303	Cdh1	8	protein_coding	1.19	1.37	1.33	1.1	0.73	1.18	2.25	2.71	2	1.4	1.3	1.87
ENSMUSG00000000305	Cdh4	2	protein_coding	0	0	0	0	0.01	0	0	0	0	0	0.04	0
ENSMUSG00000000308	Ckmt1	2	protein_coding	3.06	3.43	3.08	2.7	1.6	2.62	5.51	3.03	6.78	4.62	3.51	4.34
ENSMUSG00000000317	Bcl6b	11	protein_coding	4.11	4.11	4.33	4.23	4.76	4.64	4.22	4.12	3.44	3.38	4.46	4.04
ENSMUSG00000000318	Clec10a	11	protein_coding	0	0	0	0	0	0	0	0	0.05	0	0	0
ENSMUSG00000000320	Alox12	11	protein_coding	0.06	0	0	0.08	0.08	0.15	0	0	0.05	0.06	0.05	0.02
ENSMUSG00000000325	Arvcf	16	protein_coding	12.87	18.94	12.2	12.64	8.84	10.17	10.63	5	9.4	8.84	5.42	7.66
ENSMUSG00000000326	Comt	16	protein_coding	56.8	53.56	55.41	52.08	49.53	46.2	68.8	37.26	78.71	83.05	79.22	67.74
ENSMUSG00000000339	Rtca	3	protein_coding	52.98	47.89	53.67	56.18	52.1	57.6	101.45	88.18	89.04	90.82	88.19	87.85
ENSMUSG00000000340	Dbt	3	protein_coding	31.7	29.45	27.92	30.53	32.13	29.66	8.54	11.98	8.27	13.11	15.4	11.32
ENSMUSG00000000346	Dazap2	15	protein_coding	216.54	211.29	218.97	216.49	216.85	219.38	291.58	247.26	186.51	160.75	156.11	159.57
ENSMUSG00000000355	Mcts1	X	protein_coding	104.98	96.74	94.65	86.12	89.06	94.32	213.94	348.69	113.58	125.01	145.54	151.81
ENSMUSG00000000359	Rem1	2	protein_coding	0	0	0	0	0.12	0	0	0	0	0	0	0
ENSMUSG00000000365	Rnf17	14	protein_coding	0.02	0	0	0	0	0	0	0	0	0	0	0
ENSMUSG00000000374	Trappc10	10	protein_coding	33.8	34.19	35.82	33.4	34.18	35.87	25.78	13.76	19.2	18.44	17.83	16.98
ENSMUSG00000000378	Ccm2	11	protein_coding	87.67	94.45	92.73	89.07	87.68	96.22	82.48	49.44	99.48	102.41	82.76	75.52
ENSMUSG00000000384	Tbrg4	11	protein_coding	31.04	33.62	41.85	30.47	35.39	37.37	27.6	12.17	29.37	37.46	28.32	21.68
ENSMUSG00000000385	Tmprss2	16	protein_coding	0.03	0	0	0	0.02	0	0	0	0	0.02	0	0
ENSMUSG00000000386	Mx1	16	protein_coding	0.38	0.06	0	0.12	0.33	0.03	0	0	0	0.02	0.04	0.07
ENSMUSG00000000392	Fap	2	protein_coding	0.23	0.64	1.12	0.32	0.32	0.41	0.69	1.81	0.28	0.57	0.55	0.73
ENSMUSG00000000399	Ndufa9	6	protein_coding	124.74	129.45	129.39	128.06	129.08	124.05	233.92	232.58	258.65	230.99	234.31	274.72
ENSMUSG00000000402	Egfl6	X	protein_coding	0	0.03	0	0	0	0	0	0	0	0	0	0.02
ENSMUSG00000000409	Lck	4	protein_coding	0.73	0.5	0.92	0.92	0.23	1.73	3.67	2.13	2.37	3.62	6.22	8.74
ENSMUSG00000000416	Cttnbp2	6	protein_coding	6.46	6.21	6.46	7.92	6.92	10.23	1.1	5.55	2.13	4.24	2.4	2.27
ENSMUSG00000000420	Galnt1	18	protein_coding	120.29	117.2	115.84	121.15	128.25	122.12	105.04	137.71	81.16	83.13	83.83	85.59
ENSMUSG00000000439	Mkrn2	6	protein_coding	20.35	21.03	21.28	19.31	18.61	19.52	33	30.74	32.8	30.66	32.32	34.2
ENSMUSG00000000440	Pparg	6	protein_coding	0.41	0.09	0.1	0	0.14	0.05	0.23	0.5	0.4	0.27	0.43	0.57
ENSMUSG00000000441	Raf1	6	protein_coding	93.84	88.65	96.81	91.74	88.52	93.52	127.62	92.14	117.31	118.74	113.56	114.16
ENSMUSG00000000486	44440	7	protein_coding	1.74	3.75	1.24	3.16	3.7	2.35	2.24	1.14	3.92	1.5	1.69	0.95
ENSMUSG00000000489	Pdgfb	15	protein_coding	8.16	8.73	7.96	8.47	5.06	6.73	23.88	10.59	25.72	27.94	26.51	23.1
ENSMUSG00000000530	Acvrl1	15	protein_coding	0.05	0.02	0.02	0.05	0.55	0	0.19	0.11	0.21	0.13	0.19	0.02
ENSMUSG00000000531	Grasp	15	protein_coding	3.14	3.2	3.95	3.21	4.68	3.52	4.22	1.6	3.99	5.73	4.68	3.68
ENSMUSG00000000532	Acvr1b	15	protein_coding	15.73	15.25	16.3	15.86	16.69	16.86	9.48	3.91	7.79	8.1	6.22	6.57
ENSMUSG00000000538	Tom1l2	11	protein_coding	39.43	34.71	41.47	36.21	38.39	40.18	28.71	10.6	20.5	21.22	17.62	16.97
ENSMUSG00000000544	Gpa33	1	protein_coding	0	0.07	0	0.27	0.03	0.08	0	0	0	0.02	0.03	0.03
ENSMUSG00000000552	Zfp385a	15	protein_coding	17.42	17.53	18.51	16.79	16.71	18.74	9.63	2.93	9.09	9.95	8.5	5.9
ENSMUSG00000000555	Itga5	15	protein_coding	25.11	22.42	27.78	25.23	25.94	25.95	43.07	23.72	52.45	52.43	50.83	54.2
ENSMUSG00000000561	Wdr77	3	protein_coding	46.4	41.95	46.53	47.33	46.41	49.91	53.19	46.35	40.23	43.01	41.45	45.22
ENSMUSG00000000563	Atp5f1	3	protein_coding	261.75	268.57	257.11	266.06	276.4	270.34	610.96	855.9	434.52	432.56	468	484.01
ENSMUSG00000000567	Sox9	11	protein_coding	32.27	27.73	31.1	29.66	29.78	30.96	22.86	31.47	19.06	20.45	16.3	16.26
ENSMUSG00000000568	Hnrnpd	5	protein_coding	333.12	307.86	316.22	347.3	325.34	356.96	394.12	332.37	239.26	254.76	219.74	228.21
ENSMUSG00000000579	Dynlt1c	17	protein_coding	35.56	26.85	43.18	33.86	34.08	29.68	11.8	11.92	12.04	8.49	7.45	6.32
ENSMUSG00000000581	C1d	11	protein_coding	47.32	40.3	39.04	34.21	38.57	39.06	31.63	51.22	28.64	26.96	37.38	31.8
ENSMUSG00000000594	Gm2a	11	protein_coding	19.3	18.26	18.83	17.34	19.08	19.25	25.11	20.68	20.4	21.65	17.59	15.61
ENSMUSG00000000600	Krit1	5	protein_coding	16.29	15.24	16.21	16.4	17.34	15.78	3.02	4.55	2.7	3.61	4.05	2.93
ENSMUSG00000000605	Clcn4-2	7	protein_coding	41.98	37.13	39.77	40.9	40.98	39.94	28	34.17	25.43	29.52	26.83	29.59
ENSMUSG00000000627	Sema4f	6	protein_coding	0.14	0.2	0.36	0.28	0.17	0.21	0.21	0.02	0.23	0.34	0.25	0.24
ENSMUSG00000000628	Hk2	6	protein_coding	9.14	7.76	8.93	8.62	8.74	8.83	9.51	9.79	14.8	17.7	18.4	20.44
ENSMUSG00000000631	Myo18a	11	protein_coding	81.22	69.18	85.59	80.35	83.29	76.11	66.14	20.59	73.25	75.93	49.81	54.96
ENSMUSG00000000632	Sez6	11	protein_coding	18.43	14.59	17.67	18.26	19.88	17.43	14.45	6.05	16.9	14.77	7.82	8.13
ENSMUSG00000000673	Haao	17	protein_coding	0	0.07	0	0	0	0	0	0	0	0	0	0
ENSMUSG00000000682	Cd52	4	protein_coding	0	0	0	0	0	0	0	0	0	0	0.45	0
ENSMUSG00000000686	Abhd15	11	protein_coding	2.16	2.68	2.58	3.44	2.82	2.69	2.39	0.99	2.15	1.77	1.74	1.93
ENSMUSG00000000693	Loxl3	6	protein_coding	30.11	25	28.05	28.99	25.13	26.07	30.8	17.34	38.52	35.49	31.43	36.56
ENSMUSG00000000706	Btn1a1	13	protein_coding	0.12	0.26	0.18	0.1	0.29	0.2	0.57	0.48	0.64	0.41	0.72	0.53
ENSMUSG00000000708	Kat2b	17	protein_coding	37.04	29.81	29.87	31.49	32.51	28.46	14.92	22.96	10.24	13.57	13.51	12.45
ENSMUSG00000000711	Rab5b	10	protein_coding	81.59	83.13	82.05	81.27	82.26	79.25	89.98	90.06	65.56	58.22	70.15	71.35
ENSMUSG00000000724	Cryba1	11	protein_coding	0.15	0	0.32	0	0	0.47	0.12	0.12	0.11	0.1	0	0.45
ENSMUSG00000000730	Dnmt3l	10	protein_coding	0	0	0	0	0.08	0	0.07	0	0.16	0	0.4	0
ENSMUSG00000000731	Aire	10	protein_coding	0	0	0.12	0	0	0	0	0	0	0.05	0	0
ENSMUSG00000000732	Icosl	10	protein_coding	0.64	0.52	0.55	0.58	0.63	0.66	1	0.77	0.86	0.57	0.93	0.86
ENSMUSG00000000738	Spg7	8	protein_coding	60.57	72.66	68.73	63.85	57.55	59.02	74.07	27.23	75.39	83.44	54.71	46.59
ENSMUSG00000000739	Sult5a1	8	protein_coding	0	0.15	0.1	0	0	0	0.15	0.49	0	0	0	0.12
ENSMUSG00000000740	Rpl13	8	protein_coding	397.51	425.32	426.53	411.06	413.65	383.83	717.37	891.66	522.54	547.39	618.71	538.94
ENSMUSG00000000743	Chmp1a	8	protein_coding	100.62	97.3	103.11	103.65	94.03	95.89	106.97	52.53	103.56	113.36	106.32	87.07
ENSMUSG00000000751	Rpa1	11	protein_coding	162.28	167.69	172.95	172.52	164.04	168.43	128.81	126.46	139.34	113.64	97.31	131.85
ENSMUSG00000000753	Serpinf1	11	protein_coding	6.4	3.13	6.31	3.31	3.45	6.56	156.62	104.45	112.17	151.35	276.86	258.71
ENSMUSG00000000759	Tubgcp3	8	protein_coding	49.51	43.2	46.02	44.47	43.25	46.43	33.09	30.61	36.93	33.13	30.65	28.71
ENSMUSG00000000766	Oprm1	10	protein_coding	0	0	0	0	0.17	0	0	0	0	0	0	0
ENSMUSG00000000776	Polr3d	14	protein_coding	18.04	18.86	19.09	18.17	20.64	20.7	27.22	23.54	39.18	41.05	41.36	41.27
ENSMUSG00000000782	Tcf7	11	protein_coding	4.68	2.99	3.97	4.06	4.45	3.92	3.82	2.42	2.75	2.68	2.09	1.92
ENSMUSG00000000787	Ddx3x	X	protein_coding	239.67	221.12	217.73	232.39	229.88	224.13	54.66	113.78	69.64	88	103.83	117.32
ENSMUSG00000000791	Il12rb1	8	protein_coding	0.03	0	0.03	0.03	0	0.09	0	0	0.04	0.04	0	0.04
ENSMUSG00000000792	Slc5a5	8	protein_coding	0.26	0.18	0.06	0.2	0.24	0.18	0.15	0.07	0.16	0.19	0.12	0.15
ENSMUSG00000000794	Kcnn3	3	protein_coding	5.86	6.37	7.7	6.63	6.14	6.3	1.71	1.09	1.17	1.19	1.17	0.92
ENSMUSG00000000804	Usp32	11	protein_coding	24.56	25.76	30.91	25.45	26.31	23.2	5.87	10.23	6.29	7.8	8.26	7.42
ENSMUSG00000000811	Txnrd3	6	protein_coding	5.14	4.28	4.45	4.12	4.97	4.71	6.8	4.85	5.79	6.28	7.45	7.75
ENSMUSG00000000817	Fasl	1	protein_coding	0	0	0	0	0	0.05	0	0	0	0	0	0
ENSMUSG00000000823	Znf512b	2	protein_coding	21.37	17.54	23.53	17.59	19.67	16.61	8.95	3.51	7.41	7.63	7.31	6.45
ENSMUSG00000000826	Dnajc5	2	protein_coding	78.95	73.36	79.35	73.84	80.02	80.31	49.3	38.51	38.47	38.23	38.58	37.56
ENSMUSG00000000827	Tpd52l2	2	protein_coding	133.79	152.57	147.15	132.95	138.52	152.11	150.31	126.46	168.44	155.83	190.5	193.19
ENSMUSG00000000838	Fmr1	X	protein_coding	86.18	71.53	72.93	76.15	81.3	76.79	12.47	26.26	10.55	14.78	16.73	15.2
ENSMUSG00000000861	Bcl11a	11	protein_coding	1.04	0.84	0.6	0.39	0.69	0.53	0.33	0.01	0.05	0.08	0.06	0.06
ENSMUSG00000000876	Pxmp4	2	protein_coding	14.89	16.25	14.84	15.67	16.06	14.39	15.64	8.71	15.08	12.07	9.93	9.68
ENSMUSG00000000881	Dlg3	X	protein_coding	29.57	30.38	29.78	28.95	28.25	29.67	25.07	27.38	26.2	26.73	27.49	28.56
ENSMUSG00000000884	Gnb1l	16	protein_coding	4.35	5.41	5.87	4.73	5.52	5.09	5.72	4.93	7.06	8.19	7.81	5.96
ENSMUSG00000000889	Dbh	2	protein_coding	0	0	0	0.03	0	0	0	0	0	0	0	0
ENSMUSG00000000901	Mmp11	10	protein_coding	2.71	2.3	2.93	2.84	3.06	2.65	10.39	3.91	6.21	9.69	14.08	11.52
ENSMUSG00000000902	Smarcb1	10	protein_coding	93.37	88.48	94.33	94.41	86.16	90.58	151.81	96.2	163.64	154.77	136.81	162.33
ENSMUSG00000000915	Hip1r	5	protein_coding	6.1	6.07	5.71	6.43	6.39	6.11	4.14	1.35	4.84	4.18	3.19	3.54
ENSMUSG00000000916	Nsun5	5	protein_coding	9.99	11.61	11.6	10.75	10.41	10.64	10.94	5.59	16.21	13.1	13.89	12.47
ENSMUSG00000000934	Top1mt	15	protein_coding	6.28	5.2	6.27	5.5	5.74	5.39	11.56	10.38	13.67	15.79	14.8	14
ENSMUSG00000000948	Snrpn	7	protein_coding	4.67	3.11	3.55	3.72	4.69	3.63	0.2	0.06	0.03	0.03	0.01	0
ENSMUSG00000000957	Mmp14	14	protein_coding	194.73	183.39	206.16	197.34	204.07	206.63	215.56	106.8	191.09	186.87	152.8	176.4
ENSMUSG00000000958	Slc7a7	14	protein_coding	1.58	1.23	1.5	1.43	1.1	1.13	2.59	1.8	2.6	2.05	1.62	1.74
ENSMUSG00000000959	Oxa1l	14	protein_coding	43.55	44.52	44.52	42.28	41.79	44.78	60.48	36.66	60.92	61.12	52.69	55.04
ENSMUSG00000000976	Heatr6	11	protein_coding	19.95	18.04	18.33	18.82	18.45	20.2	9	6.19	8.26	8.2	7.81	7.91
ENSMUSG00000001014	Icam4	9	protein_coding	0.46	0	0	0.12	0.22	0	0.02	0.09	0.17	0.08	0	0
ENSMUSG00000001016	Ilf2	3	protein_coding	129.55	128.34	125.17	126.05	127.17	127.13	199.37	213.82	180.67	161.12	154.04	192.55
ENSMUSG00000001017	Chtop	3	protein_coding	140.01	138.42	138.75	138.17	135.68	135.08	166	211.38	176.77	172.17	166.29	182.73
ENSMUSG00000001018	Snapin	3	protein_coding	46.88	50.38	49.91	55.37	51.5	49.48	48.7	46.48	31.59	31.51	35.68	30.88
ENSMUSG00000001020	S100a4	3	protein_coding	174	213.57	175.26	168.51	140.27	151.33	241.01	192.63	191.9	151.35	128.47	120.33
ENSMUSG00000001021	S100a3	3	protein_coding	1.05	2.05	1.65	1.24	2.27	0.72	1.63	1.19	2.25	1.15	1.48	1.82
ENSMUSG00000001023	S100a5	3	protein_coding	0	0	0	0.54	0	0	0	0.8	0	0	0	0
ENSMUSG00000001025	S100a6	3	protein_coding	521.12	613.11	545.47	601.5	468.05	497.66	1170.34	938.53	788.03	779.77	856.67	665.14
ENSMUSG00000001027	Scn4a	11	protein_coding	0	0	0.03	0	0	0.01	0	0	0	0	0	0
ENSMUSG00000001029	Icam2	11	protein_coding	0	0	0	0	0	0.3	0	0	0	0	0.36	0
ENSMUSG00000001034	Mapk7	11	protein_coding	35.93	36.37	36.34	37.04	35.12	36.27	22.11	9.04	17.31	19.43	15.67	12.11
ENSMUSG00000001036	Epn2	11	protein_coding	173.1	161.11	164.81	175.71	156.25	160.64	128.63	92.91	129.72	140.78	121.55	126.75
ENSMUSG00000001039	B9d1	11	protein_coding	104.78	113.41	103.78	99.18	97.34	98.47	117.41	73.48	139.77	131.84	126.09	123.58
ENSMUSG00000001052	Sec24b	3	protein_coding	46.35	47.46	47.67	45.13	44.94	51.89	26.88	24.54	39.62	47.02	41.56	41.29
ENSMUSG00000001053	N4bp3	11	protein_coding	6.22	4.66	4.77	5.78	4.92	5.18	6.28	3.57	11.67	13.06	10.65	9.59
ENSMUSG00000001054	Rmnd5b	11	protein_coding	31.66	30.99	30.69	38.44	31.24	34.34	58.76	33.76	49.73	45.96	41.13	35.76
ENSMUSG00000001056	Nhp2	11	protein_coding	86.11	88.15	91.47	91.51	94.14	89.41	150.06	122.87	180.13	176.73	178.53	139.46
ENSMUSG00000001062	Vps9d1	8	protein_coding	11.95	7.72	9.4	8.77	8.29	10.45	10.26	2.77	7.17	7.76	6.81	4.51
ENSMUSG00000001065	Zfp276	8	protein_coding	15.08	16.52	14.2	14.95	17.01	11.68	5.14	1.85	5.25	5.53	5.33	3.97
ENSMUSG00000001076	C1ql4	15	protein_coding	0.13	0	0	0	0	0	0	0	0	0	0	0.09
ENSMUSG00000001082	Mfsd10	5	protein_coding	22.46	26.58	27.82	21.33	20.83	30.56	22.51	10.69	36.02	33.64	22.15	31.1
ENSMUSG00000001089	Luzp1	4	protein_coding	28.49	27.97	26.02	25.82	25.7	26.08	14.74	18.04	13.56	12.85	13.96	16.18
ENSMUSG00000001098	Kctd10	5	protein_coding	71.01	75.01	73.99	72.33	67.92	74.8	86.47	47.03	75.48	80.5	79.56	75.63
ENSMUSG00000001100	Poldip2	11	protein_coding	79.47	79.04	78.09	73.11	73.68	71.99	125.62	79.48	103.26	105.06	90.49	92.98
ENSMUSG00000001105	Ift20	11	protein_coding	68.09	75.48	75.41	71.6	76.2	65.7	63.38	67.22	56.98	61.19	83.24	62.96
ENSMUSG00000001119	Col6a1	10	protein_coding	29.12	24.26	32.62	27.86	27.67	25.9	30.36	13.42	37.32	33.88	32.25	36.12
ENSMUSG00000001120	Pcbp3	10	protein_coding	24.99	23.73	21.89	24.81	24.92	28.38	26.5	12.46	19.73	22.04	22.81	17.39
ENSMUSG00000001123	Lgals9	11	protein_coding	0.61	1.09	0.51	0.49	0.23	0.25	1.72	0.88	0.87	1.13	1.3	0.95
ENSMUSG00000001127	Araf	X	protein_coding	107.55	83.24	85.85	89.88	90.76	94.99	77.63	70.7	73.98	76.07	74.12	80.25
ENSMUSG00000001128	Cfp	X	protein_coding	4.19	4.09	3.58	5.37	4.47	4.73	0.81	0.13	1	0.74	0.67	0.33
ENSMUSG00000001131	Timp1	X	protein_coding	13.72	11.91	19.43	19.12	21.29	20.42	35.24	33.71	45.69	38.71	42.5	49.3
ENSMUSG00000001134	Uxt	X	protein_coding	33.22	26.27	45.61	32.83	36.71	32.6	61.51	79.7	49.9	51.67	74.08	65.31
ENSMUSG00000001138	Cnnm3	1	protein_coding	19.86	15.55	19.33	20.34	19.66	18.08	10.98	5.97	13.05	9.54	8.23	6.28
ENSMUSG00000001143	Lman2l	1	protein_coding	37.12	37.58	39.5	37.07	38.35	37.17	55.99	37.15	49.03	50.59	44.62	44.78
ENSMUSG00000001150	Mcm3ap	10	protein_coding	29.55	28.25	30.96	31.25	29.16	29.64	12.58	6.99	11.64	11.61	9.48	11.46
ENSMUSG00000001151	Pcnt	10	protein_coding	8.74	8.61	9.25	8.96	8.41	8.46	1.43	0.97	1.71	1.6	1.01	1.25
ENSMUSG00000001156	Mxd1	6	protein_coding	6.6	7.82	7.38	6.52	6.77	7.23	4.81	4.34	3.82	3.6	3.15	3.52
ENSMUSG00000001157	Gmcl1	6	protein_coding	17.52	19.7	17.55	19.17	18.74	18.69	14.9	18.05	10.57	10.36	10.34	9.18
ENSMUSG00000001158	Snrnp27	6	protein_coding	101.92	109.73	95.8	101.28	108.37	101.03	197.83	311.23	139.38	127.66	150.07	126.56
ENSMUSG00000001166	Oas1c	5	protein_coding	1.75	0.81	0.63	0.95	0.74	1.13	1.23	0.98	1.22	0.65	0.72	0.7
ENSMUSG00000001173	Ocrl	X	protein_coding	23.28	23.25	23.62	21.32	21.64	19.47	19.45	23.64	18.38	18.36	18.41	23.08
ENSMUSG00000001175	Calm1	12	protein_coding	294.3	289.58	277.45	289.24	280.11	284.44	228.66	290.47	202.46	197.59	194.12	193.87
ENSMUSG00000001211	Agpat3	10	protein_coding	115.33	120.77	120.77	114.96	126.57	122.17	88.7	40.02	88.21	97.21	87.9	67.36
ENSMUSG00000001225	Slc26a3	12	protein_coding	0.1	0.04	0.08	0.05	0.03	0	0	0	0	0.02	0	0
ENSMUSG00000001227	Sema6b	17	protein_coding	1.33	1.52	1.75	1.27	1.76	1.63	0.51	0.5	1.61	1.37	0.7	0.89
ENSMUSG00000001228	Uhrf1	17	protein_coding	120.27	114.13	133.21	120.73	139.28	135.94	65.43	38.22	74.11	62.52	43.59	59.69
ENSMUSG00000001229	Dpp9	17	protein_coding	29.05	30.08	30.52	28.59	30.19	32.55	21.8	7.51	22.31	24.26	20.29	18.96
ENSMUSG00000001240	Ramp2	11	protein_coding	4.63	4.42	6.18	6.83	6.34	9.58	19.51	12.49	15.6	19.48	22.82	18.96
ENSMUSG00000001247	Lsr	7	protein_coding	0.11	0.13	0.34	0.22	0.1	0.09	0.08	0.04	0.14	0	0.15	0
ENSMUSG00000001248	Gramd1a	7	protein_coding	45.64	48.22	52.33	45.72	51.29	44.99	29.67	11.72	29.03	30.79	21.84	22.74
ENSMUSG00000001249	Hpn	7	protein_coding	0.23	0.24	0	0	0.29	0.15	0	0	0	0	0.31	0
ENSMUSG00000001260	Gabrg1	5	protein_coding	0	0	0	0	0.02	0	0	0	0	0	0	0
ENSMUSG00000001270	Ckb	12	protein_coding	1844.94	2073.98	2205.84	2075.76	1933.29	2080.99	1473.78	639.5	3645.12	3566.1	2083.44	2200.1
ENSMUSG00000001280	Sp1	15	protein_coding	46.67	43.53	42.7	44.97	44.17	45.55	23.87	36.93	22.36	20.66	23.12	29.14
ENSMUSG00000001281	Itgb7	15	protein_coding	0.03	0.08	0.2	0.13	0.12	0.07	0.12	0.05	0.16	0.15	1.08	0.28
ENSMUSG00000001285	Myg1	15	protein_coding	69.14	63.6	75.37	62.57	62.54	60.41	92.63	72.01	126.41	100.69	97.06	110.9
ENSMUSG00000001288	Rarg	15	protein_coding	30.29	32.98	34.96	35.66	29.57	33.38	38.35	16.16	27.45	33.59	32.23	26.92
ENSMUSG00000001289	Pfdn5	15	protein_coding	284.54	286.59	285.24	280.94	280.49	289.81	424.89	404.84	376.74	342.67	395.38	368.4
ENSMUSG00000001300	Efnb2	8	protein_coding	64.21	62.91	63.15	60.98	63.33	65.55	39.49	36.17	32.42	33.66	31.6	31.54
ENSMUSG00000001305	Rrp15	1	protein_coding	28.39	32.22	32.51	29.97	29.42	29.85	58.87	82.15	66.61	74.44	99.27	93.99
ENSMUSG00000001313	Rnd2	11	protein_coding	23.17	29.08	23.63	23.83	24.35	23.69	13.48	7.6	13.38	14.16	9.26	9.37
ENSMUSG00000001323	Srr	11	protein_coding	42.07	44.21	30.02	36.36	35.29	40.24	19.16	20.88	17.6	14.08	14.57	15.27
ENSMUSG00000001333	Sync	4	protein_coding	0.82	1.28	0.61	1.01	0.61	0.66	0.16	0.36	0.69	0.77	0.38	0.29
ENSMUSG00000001334	Fndc5	4	protein_coding	0.09	0.14	0.35	0.21	0.26	0.19	0.18	0.05	0.11	0.1	0.22	0.11
ENSMUSG00000001348	Acp5	9	protein_coding	0	0	0	0	0	0	0	0	0	0	0.1	0.05
ENSMUSG00000001349	Cnn1	9	protein_coding	0.18	0.06	0.11	0.22	0.03	0.11	0.11	0.14	0.1	0.26	0.1	0.19
ENSMUSG00000001366	Fbxo9	9	protein_coding	29.64	30.74	34.88	29.33	30.93	29.61	34.99	31.5	26.9	27.61	30.5	26.01
ENSMUSG00000001376	Ccdc132	6	protein_coding	31.64	29.76	32.42	29.92	31.75	29.54	13.32	20.99	15.37	15.39	15.51	19.1
ENSMUSG00000001380	Hars	18	protein_coding	67.1	69.22	66.12	67.66	71.24	69.73	101.67	94.81	118.58	112.48	119.18	138.05
ENSMUSG00000001383	Zmat2	18	protein_coding	84.79	88.79	87.04	85.1	82.67	85.64	163.94	191.58	129.8	114.02	120.03	121.91
ENSMUSG00000001403	Ube2c	2	protein_coding	230.9	240.48	223.16	238.6	242.26	232.48	249.76	164.48	161.36	142.49	109.92	99.84
ENSMUSG00000001415	Smg5	3	protein_coding	54.92	55.16	58.65	53.08	56.47	59.11	47.94	18.61	41.74	45.62	42.77	31.68
ENSMUSG00000001416	Cct3	3	protein_coding	353.85	341.58	363.79	360.82	364.08	368.11	385.27	364.12	581.64	491.76	450.78	585.63
ENSMUSG00000001418	Glmp	3	protein_coding	219.63	183.67	202.7	200.27	198.68	201.69	291.6	163.75	335.36	303.43	284.85	256.11
ENSMUSG00000001419	Mef2d	3	protein_coding	31.35	28.05	32.29	29.01	29.91	30.87	23.38	9.09	17.32	16.41	16.63	15.14
ENSMUSG00000001420	Tmem79	3	protein_coding	1.9	0.2	1.06	0.44	0.55	0.81	0.38	0.11	0.2	0.61	0.1	0.31
ENSMUSG00000001424	Snd1	6	protein_coding	169.34	156.47	172.23	160.82	161.98	164.14	143.94	85.03	253.23	216.13	170.87	215.58
ENSMUSG00000001435	Col18a1	10	protein_coding	34.36	32.95	36.68	35.78	30.72	32.23	25.31	8.8	41.31	35.59	27.22	29.41
ENSMUSG00000001436	Slc19a1	10	protein_coding	6.77	8.66	8.37	6.99	7.51	7.37	12.48	7.1	18.45	22.73	18.28	17.15
ENSMUSG00000001440	Kpnb1	11	protein_coding	228.35	223.46	225.49	231.08	232.3	228.39	116.34	139.25	129.57	136.26	124.11	145.44
ENSMUSG00000001441	Npepps	11	protein_coding	129.01	121.48	131.36	131.07	122.43	118.18	52.84	49.01	46.5	49.95	47.47	53.46
ENSMUSG00000001445	Mrpl10	11	protein_coding	57.57	56.23	58.46	57.82	57.07	60.25	93.07	56.16	73.22	77.15	75.66	61.1
ENSMUSG00000001467	Cyp51	5	protein_coding	62.93	61.5	65.76	67.65	69.51	68.6	103.35	142.2	102.55	92.96	84.65	105.05
ENSMUSG00000001472	Tcf25	8	protein_coding	159.94	153.52	167.61	158.07	158.44	164.64	182.81	111.73	189.1	184.17	176.18	179.46
ENSMUSG00000001473	Tubb6	18	protein_coding	248.22	258.79	273.81	266.92	251.09	259.35	245.65	167.2	370.41	332.58	287.29	295.14
ENSMUSG00000001482	Def8	8	protein_coding	43.33	50	44.65	43.86	40.41	41.45	45.82	30.72	48.4	45.62	43.46	38.43
ENSMUSG00000001493	Meox1	11	protein_coding	0.23	0.1	0.37	0.2	0.18	0.12	0.3	0.27	0.22	0.28	0.47	0.2
ENSMUSG00000001496	Nkx2-1	12	protein_coding	0	0	0	0	0	0	0	0	0	0	0.05	0
ENSMUSG00000001497	Pax9	12	protein_coding	0	0	0.04	0	0.04	0	0	0.03	0	0	0.01	0
ENSMUSG00000001504	Irx2	13	protein_coding	1.31	0.97	1.12	0.46	0.61	0.9	0.81	0.63	0.86	1.06	0.28	1.01
ENSMUSG00000001506	Col1a1	11	protein_coding	0.45	0.81	0.62	0.62	0.54	0.57	0.35	0.2	0.49	0.62	0.4	0.42
ENSMUSG00000001507	Itga3	11	protein_coding	7.96	7.25	7.37	7.96	6.61	7.45	9.52	3.02	10.93	10.62	11.36	13.59
ENSMUSG00000001508	Sgca	11	protein_coding	1.03	0	0.52	0.11	0.89	0.33	0.38	0.05	0.14	0.3	0.33	0.33
ENSMUSG00000001517	Foxm1	6	protein_coding	62.43	64.76	64.12	64.03	63.74	61.25	41.65	20.05	29.36	29.04	21.21	18.25
ENSMUSG00000001518	Itfg2	6	protein_coding	10.69	9.71	10.32	10.06	11.38	9.66	11.27	6.41	12.77	12.85	14.13	13.99
ENSMUSG00000001520	Nrip2	6	protein_coding	0.93	1.11	0.99	1.2	1.43	1.29	4.71	2.41	0.74	3.58	8.42	7
ENSMUSG00000001521	Tulp3	6	protein_coding	56.95	52.07	59.62	56.02	54.63	50.4	74.64	43.2	55.2	59.04	58.96	58.36
ENSMUSG00000001524	Gtf2h4	17	protein_coding	24.42	24.97	27.12	26.64	24.7	29.54	41.76	27.42	48.3	49.63	42.62	49.6
ENSMUSG00000001525	Tubb5	17	protein_coding	1082.98	1048.06	1129.46	1113.95	1085.15	1110.18	825.46	543.47	1060.11	889.57	682.35	805.84
ENSMUSG00000001542	Ell2	13	protein_coding	15.39	14.01	15.18	14.38	15.34	15.31	4.24	7.34	4.21	5.98	7.58	4.99
ENSMUSG00000001552	Jup	11	protein_coding	42.65	45.24	47.86	46.68	43.68	42.03	28.61	9.63	30.56	26.34	21.66	26.96
ENSMUSG00000001555	Fkbp10	11	protein_coding	106.28	108.9	117.29	118.1	107	106.02	235.9	112.9	271.16	293.95	239.25	235.74
ENSMUSG00000001558	Klhl10	11	protein_coding	0.39	0.51	0.64	0.48	0.61	0.76	0.53	1.1	0.85	1.13	0.74	1
ENSMUSG00000001566	Mnx1	5	protein_coding	0	0	0	0	0	0	0	0.07	0	0	0.06	0
ENSMUSG00000001569	Nom1	5	protein_coding	22.19	23.81	21.91	28.86	27.22	24.13	27.07	29.13	19.38	25.39	20.22	23.78
ENSMUSG00000001576	Ergic1	17	protein_coding	143.06	135.29	142.52	141.62	137.83	147.39	233.16	155.35	197.09	192.98	216.15	200.44
ENSMUSG00000001583	Tnk1	11	protein_coding	0.04	0	0.08	0.07	0	0	0	0	0	0	0	0
ENSMUSG00000001588	Acap1	11	protein_coding	0.17	0.15	0.14	0.06	0.12	0	0	0	0	0	0.03	0.03
ENSMUSG00000001604	Tcea3	4	protein_coding	1.24	2.23	1.47	1.81	1.31	1.52	2.5	2.79	2.74	1.86	1.93	1.37
ENSMUSG00000001622	Csn3	5	protein_coding	0.11	0	0	0	0	0.11	0.25	0	0.08	0.14	1.05	1.18
ENSMUSG00000001627	Ifrd1	12	protein_coding	66.97	56.58	63.48	60.08	56.57	54.36	172.07	376.1	164.85	187.91	222.9	240.7
ENSMUSG00000001630	Stk38l	6	protein_coding	20.98	20.58	19.1	20.97	20.26	18.8	19.45	27.6	19.79	18.7	20.74	24.95
ENSMUSG00000001632	Brpf1	6	protein_coding	18.35	17.2	19.11	19.42	17.86	20.49	10.14	5.81	9.81	10.59	9.86	9.53
ENSMUSG00000001642	Akr1b3	6	protein_coding	444.81	439.47	449.02	450.86	484.98	487.47	572.91	528.58	676.63	588.04	558.78	700.41
ENSMUSG00000001661	Hoxc6	15	protein_coding	0	0	0	0	0	0	0	0	0	0	0.08	0
ENSMUSG00000001663	Gstt1	10	protein_coding	7.93	10.62	13.28	6.35	8.07	10.84	11.28	10.09	16.84	17.91	15.56	21.17
ENSMUSG00000001665	Gstt3	10	protein_coding	15.09	12.56	19.03	16.17	16.32	19.11	21.48	9.77	24.48	15.52	13.84	19.94
ENSMUSG00000001666	Ddt	10	protein_coding	61.27	63.34	68.75	67.18	64.97	66.46	53.62	35.24	52.7	53.43	42.98	35.69
ENSMUSG00000001670	Tat	8	protein_coding	0	0.03	0.04	0	0	0.04	0	0	0.03	0	0	0
ENSMUSG00000001672	Marveld3	8	protein_coding	0.03	0.03	0	0	0.07	0	0	0	0.15	0.02	0.05	0
ENSMUSG00000001674	Ddx18	1	protein_coding	56.72	56.21	56.83	55.02	58.3	61.35	84.18	112.91	120.67	109.5	132.14	153.4
ENSMUSG00000001687	Ubl3	5	protein_coding	76.48	76.97	76.35	78.9	75.98	72.49	43.98	39.06	35.08	37.93	39.64	30.07
ENSMUSG00000001700	Gramd3	18	protein_coding	6.56	6.39	7.53	7.48	7.47	6.86	8.07	10.77	5.76	5.98	7.5	7.7
ENSMUSG00000001707	Eef1e1	13	protein_coding	76.26	79.35	79.04	79.61	93.63	91.02	178.78	291.36	149.94	145.27	181.52	171.77
ENSMUSG00000001729	Akt1	12	protein_coding	183.56	191.52	194.45	179.96	192.25	195.39	157.7	49.84	131.28	137.23	127.06	98.35
ENSMUSG00000001739	Cldn15	5	protein_coding	0.37	0.17	0.46	0.24	0.09	0.15	0.18	0.07	0.31	0.12	0.14	0
ENSMUSG00000001741	Il16	7	protein_coding	0.12	0.07	0.28	0.23	0.17	0.3	0.02	0.04	0.08	0.06	0.15	0.18
ENSMUSG00000001750	Tcirg1	19	protein_coding	24.11	17.91	28.58	23.67	21.85	19.88	17.01	9.48	19.07	23.94	17.35	26.76
ENSMUSG00000001751	Naglu	11	protein_coding	17.82	19.31	22.22	24.95	19.81	16.44	25.51	11.67	36.38	30.76	27.41	31.61
ENSMUSG00000001755	Coasy	11	protein_coding	34.02	31.77	35.62	34.74	37.77	31.35	51.88	28.03	54.86	56.2	56.8	62.04
ENSMUSG00000001761	Smo	6	protein_coding	115.21	114.84	113.17	115.18	106.22	111.72	125.03	61.99	94.62	106.91	85.9	68.7
ENSMUSG00000001763	Tspan33	6	protein_coding	2.72	3.63	2.07	2.13	2.92	3.3	5.02	2.12	3.14	3.6	3.48	2.19
ENSMUSG00000001767	Crnkl1	2	protein_coding	24.4	24.16	23.49	23.63	22.34	21.73	10.6	16.87	12.44	13.65	13.85	15.69
ENSMUSG00000001768	Rin2	2	protein_coding	40.1	30.28	34.85	32.09	37.46	32.89	15.14	17.53	13.1	14.22	12.32	13.18
ENSMUSG00000001773	Folh1	7	protein_coding	0	0	0	0	0.03	0	0	0	0	0	0	0
ENSMUSG00000001774	Chordc1	9	protein_coding	66.56	72	64.34	67.72	76.09	65.09	52.43	95.54	43.47	47.21	57.72	63.87
ENSMUSG00000001783	Rtcb	10	protein_coding	165.93	167.22	173.77	159.04	166.34	164.83	256.53	242.33	318.14	297.46	313.01	392.61
ENSMUSG00000001785	Pwp1	10	protein_coding	31.27	31.46	37.16	36.89	32.76	36.62	47.67	66.8	53.42	46	51.74	71.78
ENSMUSG00000001786	Fbxo7	10	protein_coding	16.82	14.42	15.73	13.55	14.27	14.52	30.19	25.75	27.15	26.15	28.17	30.45
ENSMUSG00000001794	Capns1	7	protein_coding	453.61	410.15	437.8	419.76	399.32	412.56	875.88	561.69	910.3	857.03	833.8	936.64
ENSMUSG00000001802	Lrp3	7	protein_coding	21.93	21.76	22.22	19.04	18.09	18.24	20.46	8.78	16.87	18.89	13.67	10.61
ENSMUSG00000001819	Hoxd13	2	protein_coding	0	0	0	0	0	0.04	0	0	0	0	0	0
ENSMUSG00000001827	Folr1	7	protein_coding	0	0	0	0	0	0	0.16	0.25	0.24	0	0.08	0.41
ENSMUSG00000001829	Clpb	7	protein_coding	47.77	60.96	74.9	47.1	54.43	54.44	94.54	69.06	116.18	121.5	108.44	120.04
ENSMUSG00000001833	2021-09-07	9	protein_coding	249.6	234.74	223.67	245.72	256.05	239.87	34.51	64.34	35.32	68.92	61.35	44.86
ENSMUSG00000001844	Zdhhc4	5	protein_coding	42.28	39.12	43.58	46.11	37.49	37.98	38.28	25.75	36.83	36.51	34.61	27.7
ENSMUSG00000001847	Rac1	5	protein_coding	331.83	326.03	327.23	337.83	349.34	348.6	422.47	423.97	286.72	277.73	325.41	302.78
ENSMUSG00000001855	Nup214	2	protein_coding	25.51	24.02	26.16	24.35	26.22	27.49	33.41	26.39	29.63	27.5	17.43	20.97
ENSMUSG00000001864	Aif1l	2	protein_coding	40.98	38.16	36.84	32.08	32.5	32.26	40.48	31.96	36.65	28.67	20.8	24.06
ENSMUSG00000001870	Ltbp1	17	protein_coding	19.41	16.68	20.53	18.53	18.66	19.45	10.32	11.27	12.16	11.6	9.37	11.59
ENSMUSG00000001891	Ugp2	11	protein_coding	105.86	100.92	99.52	100.26	112.88	104.62	86.81	115.03	59.59	68.36	75.45	72.9
ENSMUSG00000001901	Kcnh6	11	protein_coding	0.12	0.17	0.08	0.05	0.16	0.03	0	0	0.02	0.02	0.02	0.02
ENSMUSG00000001909	Trmt1	8	protein_coding	46.04	45.72	47.94	43.55	42.34	43.71	39.27	17.09	51.81	56.6	46.75	44.71
ENSMUSG00000001910	Nacc1	8	protein_coding	81.37	83.75	80.1	82.48	81.82	83.62	66.98	19.96	54.75	53.92	47.34	39.11
ENSMUSG00000001911	Nfix	8	protein_coding	85.71	90.01	99.28	91.64	85.86	94.28	18.44	5.56	14.48	13.95	13.78	9.32
ENSMUSG00000001918	Slc1a5	7	protein_coding	10.4	9.15	10.64	10.32	9.87	9.53	48.63	26.79	61.86	72.67	76.22	78.1
ENSMUSG00000001924	Uba1	X	protein_coding	260.61	234.59	284.75	270.4	277.91	275.18	400.22	375.31	381.29	340.41	310.8	423.63
ENSMUSG00000001930	Vwf	6	protein_coding	0.46	0.59	0.76	0.53	1.3	0.54	0.26	0.22	0.2	0.34	0.08	0.23
ENSMUSG00000001942	Siae	9	protein_coding	19.69	18.09	17.95	18.71	17.16	18.67	20.13	21.97	18.39	17.77	14.56	18.15
ENSMUSG00000001943	Vsig2	9	protein_coding	0	0	0	0	0	0	0	0	0	0	0.18	0
ENSMUSG00000001946	Esam	9	protein_coding	0.14	0.34	1.22	0.24	0.13	0.13	0.1	0.16	0.31	0.22	0.1	0
ENSMUSG00000001948	Spa17	9	protein_coding	8.3	9.64	11.99	10.07	10.64	12	23.33	38.83	12.94	13.4	12.47	11.51
ENSMUSG00000001962	Fam50a	X	protein_coding	41.05	39.39	41.5	45.97	41.86	40.24	78.32	68.75	79.23	78.33	76.07	92.75
ENSMUSG00000001964	Emd	X	protein_coding	72.26	75.55	74.6	74.57	69.32	69.65	126.18	88.19	87.53	79.59	95.07	89.21
ENSMUSG00000001983	Taco1	11	protein_coding	13.13	15.39	12.82	13.2	16.43	14.51	20.63	21.26	18.91	17.75	20.81	24.36
ENSMUSG00000001985	Grik3	4	protein_coding	0.11	0.09	0.05	0.04	0.1	0.14	0.04	0.01	0.03	0.04	0.01	0.01
ENSMUSG00000001986	Gria3	X	protein_coding	54.42	49.77	46.5	50.85	43.15	42.03	8.22	14.24	10.7	13.89	13.81	13.62
ENSMUSG00000001988	Npas1	7	protein_coding	0.08	0.11	0.13	0.13	0.08	0.09	0.1	0	0.09	0.03	0	0
ENSMUSG00000001995	Sipa1l2	8	protein_coding	30.8	27.47	31.84	32.22	33.9	34.19	15.25	7.9	18.17	18.11	14.22	15.16
ENSMUSG00000001998	Ap4e1	2	protein_coding	9.23	9.2	10.43	10.37	10	9.42	1.4	2.58	1.76	1.92	2.46	2.26
ENSMUSG00000001999	Blvra	2	protein_coding	30.86	33.42	31.51	28.04	25.8	27.75	48.84	52.94	44.92	37.53	34.38	40.19
ENSMUSG00000002006	Pdzd4	X	protein_coding	8.54	9.23	9.2	8.86	8.53	8.43	7.16	3.02	5.37	5.57	3.77	3.75
ENSMUSG00000002007	Srpk3	X	protein_coding	0	0.2	0.08	0.09	0	0.75	0	0.07	0.22	0.06	0	0
ENSMUSG00000002010	Idh3g	X	protein_coding	142	142.57	145.44	138.91	139.68	136	204.24	182.38	249.32	239.16	234.16	293.22
ENSMUSG00000002012	Pnck	X	protein_coding	0.26	0.36	0.13	0.27	0.17	0.44	0.72	0.21	1.11	0.67	0.47	0.23
ENSMUSG00000002014	Ssr4	X	protein_coding	95.77	105.65	103.19	92.36	98.75	95.23	134.42	124.96	155.3	150.55	160.64	161.3
ENSMUSG00000002015	Bcap31	X	protein_coding	176.27	178.07	167.47	165.91	164.73	168.65	472.45	515.96	461.87	404.94	417.49	481.1
ENSMUSG00000002017	Fam98a	17	protein_coding	49.73	46.02	47.29	51.2	51.1	52.87	41.89	55.85	39.05	37.98	39.17	50.51
ENSMUSG00000002020	Ltbp2	12	protein_coding	0.15	0.25	0.22	0.12	0.11	0.12	0.07	0.17	0.07	0.1	0.05	0.65
ENSMUSG00000002028	Kmt2a	9	protein_coding	23.31	22.39	26.15	24.11	24.46	24.06	2.58	2.96	2.59	3.08	3.16	2.18
ENSMUSG00000002031	Ift46	9	protein_coding	83.93	74.58	78.59	85.24	80.7	79.1	107.59	92.83	107.79	98.51	84.79	93.5
ENSMUSG00000002032	Tmem25	9	protein_coding	2.91	2.99	3.25	3.87	2.2	2.61	4.4	1.92	3.64	3.34	2.48	2.96
ENSMUSG00000002033	Cd3g	9	protein_coding	0	0	0	0	0	0	0	0	0	0.07	0	0
ENSMUSG00000002043	Trappc6a	7	protein_coding	23.93	27.88	29.49	26.3	21.15	20.02	22.72	10.94	56.47	56.92	41.87	29.66
ENSMUSG00000002052	Supt6	11	protein_coding	59.1	53.83	59.24	54.99	57.13	58.25	31.61	20.18	40.29	38.44	34.41	41.73
ENSMUSG00000002055	Spag5	11	protein_coding	58.55	55.77	62.81	59.98	60.98	60.71	34.99	34.9	39.09	35.01	31.95	44.65
ENSMUSG00000002058	Unc119	11	protein_coding	58.83	61.64	54.64	56.5	51.09	60.37	101.2	56.94	92.23	102.71	85.42	68.63
ENSMUSG00000002059	Rab34	11	protein_coding	122.12	109.3	114.67	111.24	109.97	111.75	278.13	179.43	218.1	232.24	269.14	252.18
ENSMUSG00000002064	Sdf2	11	protein_coding	122.36	133.19	137.51	126.36	127.97	132.48	277.19	262.55	322.04	300.42	301.82	377.6
ENSMUSG00000002068	Ccne1	7	protein_coding	38.66	40.17	43.86	38.83	41.75	38.65	61.13	43.62	50	45	33.09	38.07
ENSMUSG00000002076	Hsf2bp	17	protein_coding	0.86	0.78	0.68	0.52	0.26	0.15	0.13	0.22	0.04	0.18	0.29	0.51
ENSMUSG00000002083	Bbc3	7	protein_coding	6.03	6.34	8.4	7.43	5.75	5.81	3.38	1.62	5.47	8.39	6.62	3.14
ENSMUSG00000002102	Psmc3	2	protein_coding	224.62	219.77	210.39	215.69	219.08	228.33	357.97	332.81	447.9	396.25	431.04	510.78
ENSMUSG00000002103	Acp2	2	protein_coding	45.14	45.14	44.3	44.48	43.74	45.1	49.06	56.49	52.49	49.06	57.38	70.5
ENSMUSG00000002104	Rapsn	2	protein_coding	0.58	0.36	0.74	0.23	0.12	0.43	0.27	0	0.8	0.72	0.18	0.14
ENSMUSG00000002105	Slc39a13	2	protein_coding	26.76	26.89	31.38	28.45	26.72	28.61	21.61	10.04	18.44	22.9	14.65	14.12
ENSMUSG00000002107	Celf2	2	protein_coding	119.28	101.52	98.49	105.99	100.24	104.41	32.62	49.76	20.73	28.5	32.02	31.63
ENSMUSG00000002108	Nr1h3	2	protein_coding	8.43	9.09	7.86	7.12	6.62	8.49	16.25	10.14	21.65	15.12	25.42	18.08
ENSMUSG00000002109	Ddb2	2	protein_coding	7.54	5.25	6.52	7.24	7.45	5.77	4.72	6.39	4.48	3.71	4.11	5.11
ENSMUSG00000002111	Spi1	2	protein_coding	0	0	0	0.04	0	0	0	0	0	0	0	0
ENSMUSG00000002129	Sf3a1	11	protein_coding	54.28	52.15	56.47	54.04	54.1	55.43	41.13	27.47	36.17	33.35	27.11	34.05
ENSMUSG00000002147	Stat6	10	protein_coding	6.16	6.6	6.93	6.37	6.16	7.14	7.49	5.04	6.42	6.58	8.63	10.85
ENSMUSG00000002190	Clgn	8	protein_coding	0.71	1.14	0.83	1.28	0.79	1.09	0.35	0.51	0.53	0.61	0.53	0.67
ENSMUSG00000002204	Napsa	7	protein_coding	0	0.28	0.26	0	0.06	0.06	0.99	0.05	0.4	0.37	0.26	0.27
ENSMUSG00000002205	Vrk3	7	protein_coding	62.9	63.68	68.36	56.69	58.86	63.39	85.13	46.58	63.49	62.9	55.65	51.1
ENSMUSG00000002210	Smg9	7	protein_coding	21.67	21.92	21.37	20.57	21.07	19.15	16.61	6.98	26.38	24.49	17.96	19.68
ENSMUSG00000002221	Paxip1	5	protein_coding	20.64	19.89	20.59	19.97	19.41	19.26	16.09	10.27	13.76	12.57	11.24	10.28
ENSMUSG00000002222	Rmnd5a	6	protein_coding	52.65	50.82	46.29	48.09	48.16	51.7	37.23	53.09	32.92	36.52	45.16	45.46
ENSMUSG00000002227	Mov10	3	protein_coding	19.38	18.03	21.8	20.26	17.76	19.09	13.57	5.25	14.24	12.46	9.5	9.97
ENSMUSG00000002228	Ppm1j	3	protein_coding	0.16	0.61	0.39	0.69	0.59	0.38	0.4	0.16	1.13	1.11	1.08	1.2
ENSMUSG00000002233	Rhoc	3	protein_coding	484.51	470.82	491.87	489.09	511.04	499.55	760.02	525.56	868.25	845.48	994.19	879.94
ENSMUSG00000002249	Tead3	17	protein_coding	13.08	11.15	11.98	11.21	10.21	10	10.01	2.6	8.84	10.76	6.44	5.24
ENSMUSG00000002250	Ppard	17	protein_coding	13.96	15.82	16.05	16.43	14.14	15.62	7.34	2.26	7.19	8.35	7.8	5.91
ENSMUSG00000002257	Def6	17	protein_coding	2.08	2.77	2.47	2.71	1.77	2.07	3.11	1.13	2.92	2.71	2.29	1.74
ENSMUSG00000002265	Peg3	7	protein_coding	258.27	245.32	224.08	242.14	179.81	195.49	37.08	75.76	49.23	59.42	62.89	62.91
ENSMUSG00000002266	Zim1	7	protein_coding	38.57	30.66	30.34	32.25	21.9	24.08	1.13	2	1.24	1.66	2.44	1.33
ENSMUSG00000002274	Metrn	17	protein_coding	247.1	256.98	282.96	271.55	257.21	258.47	118.64	68.59	286.61	346.92	210.94	168.48
ENSMUSG00000002279	Lmf1	17	protein_coding	31.83	29.98	33.5	30	32.75	30.28	43.7	22.58	64.9	58.48	46.5	51.06
ENSMUSG00000002280	Narfl	17	protein_coding	17.53	15.8	16.17	15.45	14.79	16.86	16.19	11.45	21.68	19.14	17.38	21.58
ENSMUSG00000002289	Angptl4	17	protein_coding	0.78	0.13	0	0.47	0	0.25	0	0.39	0	0.16	0.03	0.04
ENSMUSG00000002297	Dbf4	5	protein_coding	58.78	58.64	56.34	61.52	58.06	58.33	28.84	38.98	22.49	29.26	26.36	21.16
ENSMUSG00000002307	Daxx	17	protein_coding	21.91	22.03	23.96	21.74	23.64	26.31	24.81	15.68	28.83	30.37	22.17	22.62
ENSMUSG00000002308	Cd320	17	protein_coding	23.25	19.37	20.5	16.92	19.61	18.83	37.26	25.48	38.21	40.28	33.02	32.81
ENSMUSG00000002319	Ipo4	14	protein_coding	63.87	57.52	77.5	73.22	76.35	64.38	52.63	40.39	118.46	126.64	111.16	110.27
ENSMUSG00000002320	Tm9sf1	14	protein_coding	108.46	104.33	106.91	108.06	109.65	113.16	114.39	61.46	105.36	95.94	86.09	88.39
ENSMUSG00000002324	Rec8	14	protein_coding	1.7	0.71	1.07	1.04	3.41	0.41	0.66	0.61	0.91	0.97	0.52	0.97
ENSMUSG00000002325	Irf9	14	protein_coding	16.68	13.73	17.18	12.74	13.42	12.41	13.53	13.85	14.08	12.9	12.43	14.22
ENSMUSG00000002326	Gmpr2	14	protein_coding	42.56	41.11	40.66	42.32	41.6	40.95	82.47	93.65	101.09	98.63	120.55	133.96
ENSMUSG00000002329	Mdp1	14	protein_coding	45.98	50.88	46.24	46.59	49.58	48.02	85.63	82.94	84.65	85.18	88.74	88.63
ENSMUSG00000002332	Dhrs1	14	protein_coding	109.89	111.36	110	124.86	119.53	116.15	208.48	167.62	181.7	189.81	199.39	192.22
ENSMUSG00000002341	Ncan	8	protein_coding	39.73	34.38	46.25	42.54	50.96	46.11	27.62	16.7	27.21	27.53	16.57	20
ENSMUSG00000002342	Tmem161a	8	protein_coding	46.22	52.31	56.07	48.35	54.34	51.37	63.95	32.44	78	94.42	69.52	74.06
ENSMUSG00000002343	Armc6	8	protein_coding	11.74	12.9	16.81	14.49	12.52	10.7	9.53	4.03	15.63	16.07	13.52	15.52
ENSMUSG00000002345	2310045N01Rik	8	protein_coding	52.18	51.06	55.3	48.24	48.67	52.37	38.8	21.26	48.7	42.77	46	38.54
ENSMUSG00000002346	Slc25a42	8	protein_coding	6.73	5.18	5.98	5.73	4.37	4.84	3.08	0.68	1.8	1.33	1.42	1.23
ENSMUSG00000002365	Snx9	17	protein_coding	30.79	26.78	32.48	31.05	31.14	30.45	32.89	27.02	27.81	27.26	29.98	33.93
ENSMUSG00000002372	Ranbp3	17	protein_coding	60.79	58.54	66.66	65.02	62.35	61.18	58.46	23.95	76.58	77.9	55.61	58.14
ENSMUSG00000002379	Ndufa11	17	protein_coding	36.44	35.76	37.43	37.52	34.76	35.33	30.43	19.37	47.3	42.59	41.3	37.34
ENSMUSG00000002384	Bmp8b	4	protein_coding	0	0	0.03	0	0	0.03	0	0	0.04	0.1	0	0
ENSMUSG00000002393	Nr2f6	8	protein_coding	21.4	21.03	26.27	29	30.91	21.96	29.4	19.9	31.35	39.16	30.08	24.56
ENSMUSG00000002395	Use1	8	protein_coding	105.51	114.38	104.43	94.53	92.29	91.13	92.01	78.22	155.02	160.39	162.48	149.31
ENSMUSG00000002396	Ocel1	8	protein_coding	13.53	12.3	13.44	13.78	13.23	13.12	4.22	1.74	3.03	3.46	2.28	1.8
ENSMUSG00000002409	Dyrk1b	7	protein_coding	16.79	18.91	18.07	15.13	16.23	15.94	8.75	2.93	9	7.72	5.89	4.91
ENSMUSG00000002413	Braf	6	protein_coding	17.25	16.8	16.02	16.18	16.57	15.88	3.62	6.19	3	4.17	4.25	3.82
ENSMUSG00000002416	Ndufb2	6	protein_coding	43.23	47.2	45.7	46.7	47.09	38.72	56.69	75.55	85.89	96.27	108.47	92.08
ENSMUSG00000002428	Hltf	3	protein_coding	17.42	15.72	16.21	15.87	16.04	15.46	3.63	5.99	4.2	5.88	4.23	4.13
ENSMUSG00000002455	Prpf6	2	protein_coding	67.64	64.82	69.09	64.98	68.11	66.07	44.62	34.66	52.48	44.62	35.87	50.01
ENSMUSG00000002458	Rgs19	2	protein_coding	26.28	31.72	28.37	31.95	26.6	27.18	40.91	32.5	35.74	31.71	36.93	28.32
ENSMUSG00000002459	Rgs20	1	protein_coding	25.66	21.19	26.5	25.66	29.63	32.91	16.43	16.57	7.83	7.78	9.97	7.81
ENSMUSG00000002475	Abhd3	18	protein_coding	3.15	2.09	1.97	2.14	1.96	1.9	2.87	4.39	2.85	2.4	2.61	2.44
ENSMUSG00000002477	Snrpd1	18	protein_coding	270.71	271.36	258.52	258.01	283.88	251.31	586.93	694.97	342.49	329.04	356.12	304.67
ENSMUSG00000002486	Tchp	5	protein_coding	12.1	10.11	11.88	11.12	12.47	12.27	10.85	7.72	16.41	15.49	14.76	16.38
ENSMUSG00000002489	Tiam1	16	protein_coding	5.11	5.6	5.23	5.08	5.18	5.27	1.84	1.33	2.34	1.5	1.5	1.42
ENSMUSG00000002496	Tsc2	17	protein_coding	31.13	29.19	30.72	27.78	28.93	29.01	23.82	9.91	26.9	25.58	20.24	21.23
ENSMUSG00000002500	Rpl3l	17	protein_coding	0.1	0	0.07	0.1	0	0.07	0	0	0	0	0	0.05
ENSMUSG00000002504	Slc9a3r2	17	protein_coding	28.05	27.26	25.94	28.71	22	25.16	46.87	16.99	46.81	45.27	39.81	32.96
ENSMUSG00000002524	Puf60	15	protein_coding	171.15	164.7	176.79	169.26	176.39	174.38	210.28	129.39	268.22	240.54	193.1	223.7
ENSMUSG00000002546	Golga2	2	protein_coding	46.69	48.41	49.61	46.84	50.08	46.35	36.71	17.95	33.76	32.3	28.82	32.75
ENSMUSG00000002550	Uck1	2	protein_coding	64.87	60.46	65.42	62.73	63.74	67.75	87.54	38.82	89.43	89.16	81.19	59.26
ENSMUSG00000002565	Scin	12	protein_coding	0	0	0.03	0.03	0	0	0	0	0	0	0	0
ENSMUSG00000002578	Ikzf4	10	protein_coding	2.07	1.59	1.71	1.4	1.31	1.4	0.36	0.51	0.36	0.49	0.55	0.18
ENSMUSG00000002580	Mien1	11	protein_coding	96.89	98.75	105.1	97.04	91.59	101.96	143.75	143.4	111.13	121.66	108.5	84.57
ENSMUSG00000002602	Axl	7	protein_coding	110.72	117.57	108.72	117.79	128.27	129.86	180.37	117.49	135.69	146.68	121.49	117.12
ENSMUSG00000002603	Tgfb1	7	protein_coding	7.77	8.84	8.82	8.15	6.93	6.88	21.5	7.18	13.55	12.16	16.37	13.09
ENSMUSG00000002608	Ccdc97	7	protein_coding	26.93	28.96	30.07	27.54	24.62	25.92	29.69	10.45	23.87	24.98	23.31	19.37
ENSMUSG00000002617	Zfp40	17	protein_coding	16.62	11.96	15.52	14.47	14.47	14.83	0.68	2.76	3.66	1.15	1.42	0.97
ENSMUSG00000002625	Akap8l	17	protein_coding	19.77	17.91	18.48	16.18	19.43	16.29	25.56	20.92	27.25	27.94	30.57	34.04
ENSMUSG00000002633	Shh	5	protein_coding	2.88	3.06	2.17	2.53	2	2.12	5.92	3.87	3.64	3.64	3.5	3.17
ENSMUSG00000002635	Pdcd2l	7	protein_coding	19.62	18.81	25.57	18.36	19.25	21.63	30.21	24.81	33.31	30.08	31.16	32.69
ENSMUSG00000002658	Gtf2f1	17	protein_coding	54.01	60.58	60.86	63.24	64.27	60.47	92.8	81.25	144.5	138.76	157.85	188.74
ENSMUSG00000002660	Clpp	17	protein_coding	49.91	48.04	51.4	49.44	46.37	50.79	59.14	43.67	117.95	109.68	98.59	93.66
ENSMUSG00000002661	Alkbh7	17	protein_coding	12.91	11.31	10.74	11.91	11.92	11.09	17.7	13.36	21.52	22.68	18.83	20.61
ENSMUSG00000002664	Pspn	17	protein_coding	0.78	0.71	0.4	0.39	0.72	0	0	0	0.28	1.02	0	0.87
ENSMUSG00000002668	Dennd1c	17	protein_coding	0	0.06	0	0	0	0.07	0.1	0.05	0.02	0.02	0.02	0.02
ENSMUSG00000002679	Med6	12	protein_coding	52.49	49.48	50.43	52.67	44.8	48.64	93.66	142.66	79.06	75.66	80.49	102.67
ENSMUSG00000002688	Prkd1	12	protein_coding	13.3	12.06	13.43	14.45	12.08	11.49	11.01	14.08	11.66	11.22	11.14	14.27
ENSMUSG00000002699	Lcp2	11	protein_coding	0	0	0	0	0	0	0	0.02	0	0.02	0.18	0.03
ENSMUSG00000002718	Cse1l	2	protein_coding	105.33	100.79	97.53	107.17	110.74	106.05	112.4	204.91	94.69	97.28	95	122.05
ENSMUSG00000002728	Naa20	2	protein_coding	112.37	118.93	107.63	107.36	119.34	119.69	178.44	241.29	134.44	122.41	138.16	140.22
ENSMUSG00000002731	Prkra	2	protein_coding	38.79	42.98	40.8	38.42	38.82	42.94	94.68	118.66	69.32	65.78	69.17	87.77
ENSMUSG00000002732	Fkbp7	2	protein_coding	74.28	86.73	71.27	80.13	70.52	76.12	205.42	290.14	170.07	157.2	160.12	181.5
ENSMUSG00000002733	Plekha3	2	protein_coding	35.93	32.58	33.14	35.91	36.28	35.38	27.41	23.42	15.82	18.99	18.25	14.5
ENSMUSG00000002741	Ykt6	11	protein_coding	112.78	111.61	114.42	111.38	116.25	113.96	157.96	115.13	130.05	140.19	143.95	126.05
ENSMUSG00000002748	Baz1b	5	protein_coding	85.63	86.71	85.23	85.66	90.36	88.37	25.98	25.84	34.58	34.32	30.38	37.72
ENSMUSG00000002763	Pex6	17	protein_coding	15.91	16.12	18.37	17.5	16.81	17.83	14.24	7	23.96	20.57	14.21	17.66
ENSMUSG00000002767	Mrpl2	17	protein_coding	38.57	44.61	40.76	42.83	44.3	37.82	60.58	37.66	87.69	92.67	76.83	73.55
ENSMUSG00000002768	Mea1	17	protein_coding	131.33	131.43	135.72	133.22	134.59	126.86	201.63	139.63	254.82	249.26	288.51	236.33
ENSMUSG00000002769	Gnmt	17	protein_coding	0.1	0.24	0.32	0	0.12	0.41	0.1	0	0.14	0	0	0
ENSMUSG00000002771	Grin2d	7	protein_coding	0.23	0.16	0.31	0.18	0.27	0.17	0.14	0.11	0.22	0.24	0.17	0.15
ENSMUSG00000002778	Kdelr1	7	protein_coding	167.56	161.85	180.17	168.86	172.73	173.38	286.56	225.55	292.93	266.07	238.07	267.01
ENSMUSG00000002781	Tmem143	7	protein_coding	17.61	19.05	19.31	16.44	15.58	18.58	13.61	6.07	22.38	23.56	16.54	15.23
ENSMUSG00000002791	Pdxk-ps	17	transcribed_unprocessed_pseudogene	0.15	0.1	0.47	0.22	0.31	0.23	0.03	0.03	0	0.13	0	0.05
ENSMUSG00000002797	Ggct	6	protein_coding	1.49	1.53	1.77	3.05	2.76	3.43	2.34	3.07	4.13	2.56	2.08	2.78
ENSMUSG00000002799	Jag2	12	protein_coding	0.32	0.36	0.42	0.28	0.39	0.44	0.23	0.02	0.38	0.4	0.27	0.27
ENSMUSG00000002803	Btbd6	12	protein_coding	7.71	8.33	7.7	7.29	7.2	7.19	9.2	3.85	10.53	8.31	7.83	5.98
ENSMUSG00000002804	Nudt14	12	protein_coding	14.85	13.89	10.04	11.6	10.41	10.33	21.22	13.1	37.65	32.21	31.06	28.5
ENSMUSG00000002808	Epdr1	13	protein_coding	35.82	35.92	40.88	37.07	41.94	39.2	77.03	70.19	61.58	68.1	60.03	63.27
ENSMUSG00000002812	Flii	11	protein_coding	48.1	43.54	50.88	50.56	48.5	49.49	29.88	16.21	33.03	31.79	25.21	30.73
ENSMUSG00000002814	Top3a	11	protein_coding	11.17	9.96	9.15	9.98	10.38	11.4	6.4	4.26	8.48	7.62	6.74	6.84
ENSMUSG00000002820	Atg4d	9	protein_coding	15.35	18.11	19.32	20.09	16.01	16.49	13.06	6.99	16.36	18.61	15.43	12.5
ENSMUSG00000002825	Qtrt1	9	protein_coding	14.17	16.02	19.04	13.14	16.35	15.71	21.75	11.53	38.16	40.2	34.78	35.72
ENSMUSG00000002831	Plin4	17	protein_coding	0.28	0.2	0.12	0.18	0.09	0.19	0.05	0	0.05	0.04	0	0.04
ENSMUSG00000002833	Hdgfrp2	17	protein_coding	55.78	55.92	60.26	61.15	53.4	59.92	50.7	27.22	75.62	68.18	59.9	61.01
ENSMUSG00000002835	Chaf1a	17	protein_coding	46.96	44.37	46.49	47.1	47.86	47.55	25.66	11.14	28.8	22.73	16.17	17.32
ENSMUSG00000002844	Adprh	16	protein_coding	101.51	99.77	106.82	100.64	94.47	99.18	149.83	106	160.9	157.92	119.92	121.95
ENSMUSG00000002845	Tmem39a	16	protein_coding	63.81	54.7	70.12	71.27	74.42	54.38	74.38	114.44	67.22	65.99	69.53	66.26
ENSMUSG00000002846	Timmdc1	16	protein_coding	32.78	33.2	30.37	31.49	29.89	31.21	55.48	57.92	58.18	67.3	73.17	56.85
ENSMUSG00000002847	Pla1a	16	protein_coding	0	0	0	0	0	0	0.07	0.03	0.1	0.18	0.25	0.1
ENSMUSG00000002870	Mcm2	6	protein_coding	95.95	96.83	99.23	97	96.49	105.7	87.08	63.03	112.14	99.73	94.84	114.55
ENSMUSG00000002871	Tpra1	6	protein_coding	28.4	37.19	34.39	28.16	35.23	30.71	40.72	15.69	33.03	38.74	23.13	20
ENSMUSG00000002881	Nab1	1	protein_coding	23.29	21.31	21.28	21.8	24.47	23.63	7.32	10.74	5.98	9.71	9.41	6.11
ENSMUSG00000002885	Cd97	8	protein_coding	32.31	34.66	37.37	37.97	35.85	36.31	51.24	23.53	43.29	44.29	38.14	43.41
ENSMUSG00000002897	Il17ra	6	protein_coding	1.92	1.39	2.22	2.37	2.57	2.39	3.26	1.49	3.31	3.56	3.94	3.75
ENSMUSG00000002900	Lamb1	12	protein_coding	126.36	117.71	125.34	127.76	110.96	116.97	87.79	88.54	105.11	137.37	149.15	175.18
ENSMUSG00000002908	Kcnn1	8	protein_coding	0.76	0.9	1.4	1.01	1.03	0.87	1.23	0.48	0.96	1.52	0.84	0.76
ENSMUSG00000002910	Arrdc2	8	protein_coding	3.02	3.72	3.18	3.76	3.38	2.75	4.37	2.76	3.8	3.72	2.99	3.09
ENSMUSG00000002930	Ppp1r17	6	protein_coding	0.1	0	0.05	0	0	0.11	0.04	0.47	0.11	0.03	0	0.04
ENSMUSG00000002944	Cd36	5	protein_coding	0.21	0.21	0.36	0.42	0.23	0.27	0.17	0.31	0.2	0.08	0.31	0.32
ENSMUSG00000002948	Map2k7	8	protein_coding	41.4	34.4	35.16	33.88	33.91	38.32	19.82	9.58	18.85	17.78	17.37	16.66
ENSMUSG00000002949	Timm44	8	protein_coding	52.08	55.37	58.47	52.83	56.6	54.07	65.51	61.16	88.32	89.28	96.04	100.84
ENSMUSG00000002957	Ap2a2	7	protein_coding	38.01	34.92	41.06	37.95	37.4	40.58	43.39	30.14	43.97	44.69	44.09	48.66
ENSMUSG00000002963	Pnkp	7	protein_coding	28.9	33.43	33.87	32.96	29.8	31.34	38.24	24.88	56.21	53.51	51.71	56.12
ENSMUSG00000002968	Med25	7	protein_coding	31.33	33.92	36.84	36.06	34.97	35.34	20.14	4.83	20.42	21.46	14.79	14.68
ENSMUSG00000002980	Bcam	7	protein_coding	18.14	19.21	19.29	19.74	18.27	17.21	20.75	7.57	29.73	29.12	21.04	18.78
ENSMUSG00000002981	Clptm1	7	protein_coding	61.42	61.3	65.8	60.45	65.84	65.18	77.3	36.26	74.91	72	56.71	65.44
ENSMUSG00000002983	Relb	7	protein_coding	3.92	3.37	3.94	3.91	4.52	4.36	7.58	4.51	8.38	9.9	10.64	8.33
ENSMUSG00000002984	Tomm40	7	protein_coding	66.39	71.17	76.58	79.3	77.98	77.06	83.85	26.25	116.34	138.38	113.31	97.05
ENSMUSG00000002985	Apoe	7	protein_coding	517.74	589.01	585.39	517.3	497.22	543.36	956.73	508.68	1534.9	1421.85	772.65	881.86
ENSMUSG00000002992	Apoc2	7	protein_coding	0	0.78	0.82	0.43	0.48	0.89	0	0	0	0.14	0.3	0
ENSMUSG00000002996	Hbp1	12	protein_coding	61.69	63.9	58.18	56.47	62.67	60.07	35.59	44.18	26.03	27.67	31.41	41
ENSMUSG00000002997	Prkar2b	12	protein_coding	19.34	17.14	19.14	19.41	21.78	21.48	14.59	17.48	9.35	12.17	9.23	10.02
ENSMUSG00000003031	Cdkn1b	6	protein_coding	73.86	67.39	69.82	71.27	73.03	67.18	42.85	57.9	33.27	39.94	38.71	41.89
ENSMUSG00000003032	Klf4	4	protein_coding	5.6	5.92	4.63	4.21	3.52	4.12	9.97	10.6	7.45	13.51	15.48	11.64
ENSMUSG00000003033	Ap1m1	8	protein_coding	81.38	76.17	84.33	78.54	74.12	75.25	77.45	39.2	80.3	68.24	53.85	62.8
ENSMUSG00000003037	Rab8a	8	protein_coding	62.73	71.89	73.37	71.46	71.67	68.42	83.56	78.69	61.91	59.5	74.68	79.52
ENSMUSG00000003038	Hmgn2	4	protein_coding	1088.69	1086.23	1015.22	1072.96	1035.84	1083.52	1258.47	1592.17	845.47	832.29	750.11	639.93
ENSMUSG00000003039	Fam32a	8	protein_coding	115.52	114.16	108.71	111.64	104.43	106.92	102.1	94.82	95.9	93.18	89.79	87.82
ENSMUSG00000003051	Elf3	1	protein_coding	0.05	0	0	0.09	0.04	0	0.07	0.04	0	0	0	0
ENSMUSG00000003062	Stard3nl	13	protein_coding	66.67	63.74	66.77	61.12	65.29	65.87	91.44	107.96	69.52	74.39	82.03	74.45
ENSMUSG00000003068	Stk11	10	protein_coding	70.31	71.7	77.76	76.76	67.58	70.68	66.27	32.29	66.25	79.32	57.97	39.8
ENSMUSG00000003070	Efna2	10	protein_coding	2.41	3.03	2.66	3.17	3.2	2.91	1.06	0.75	1.32	1.6	0.87	0.6
ENSMUSG00000003072	Atp5d	10	protein_coding	217.53	223.44	224.38	221.32	219.48	227.79	213.97	106.98	372.07	355.58	305.56	264.61
ENSMUSG00000003099	Ppp5c	7	protein_coding	88.99	93.07	112.38	89.87	97.55	104.28	127.52	60.34	187.9	172.64	170.14	166.27
ENSMUSG00000003119	Cdk12	11	protein_coding	26.91	25.04	24.15	24.2	24.91	25.29	7.51	6.31	6.73	7.13	8.05	6.74
ENSMUSG00000003123	Lipe	7	protein_coding	7.41	8.41	9.47	7.86	8.2	8.39	6.28	2.21	5.89	5.55	4.6	3.86
ENSMUSG00000003131	Pafah1b2	9	protein_coding	88.66	86.97	83.01	82.48	83.3	87.07	95.55	133.45	79.42	72.86	79.58	91.73
ENSMUSG00000003134	Tbc1d8	1	protein_coding	5.59	5.83	4.27	4.81	4.26	4.83	3.41	1.49	2.12	2.17	1.69	2.02
ENSMUSG00000003135	Cnot11	1	protein_coding	32.17	30.54	31.92	31.77	30.95	31.35	35.73	27.08	20.09	20.44	20.2	20.44
ENSMUSG00000003153	Slc2a3	6	protein_coding	6.52	5.26	7.03	6.99	5.52	5.2	9.14	9.89	11.62	8.5	9.86	12.9
ENSMUSG00000003154	Foxj2	6	protein_coding	11.12	11.01	12.66	11.57	11.87	12.45	11.6	7.05	7.22	8.25	8	8.2
ENSMUSG00000003161	Sri	5	protein_coding	177.77	174.66	178.37	157.16	150.94	154.01	295.19	269.94	246.46	239.26	273.34	268.43
ENSMUSG00000003166	Dgcr2	16	protein_coding	117.51	115.78	116.42	112.56	111.41	114.8	129.92	53.92	105.89	112.59	91.86	78.81
ENSMUSG00000003178	Mical3	6	protein_coding	11.16	10.18	11.67	9.98	10.16	9.34	1.78	0.66	1.33	0.75	0.7	0.9
ENSMUSG00000003184	Irf3	7	protein_coding	41.4	40.96	48.45	41.89	42.41	43.72	50.52	36.13	69.38	77.41	60.65	62.15
ENSMUSG00000003190	Bcl2l12	7	protein_coding	43.77	46.19	49.75	45.62	40.66	43.23	28.09	9.92	37.04	33.55	24.98	20.94
ENSMUSG00000003198	Zfp959	17	protein_coding	8.42	8.19	7.05	7.98	7.47	7.87	0.82	1.48	0.87	1.81	1.48	0.9
ENSMUSG00000003199	Mpnd	17	protein_coding	94.85	100.84	95.5	99.96	84.97	94.57	118	62.48	159.9	163.19	141.95	123.11
ENSMUSG00000003200	Sh3gl1	17	protein_coding	65.69	68.38	67.47	64.75	61.72	68.04	71.05	29.84	79.24	74.89	67.69	68.98
ENSMUSG00000003206	Ebi3	17	protein_coding	0	0.08	0	0	0.08	0	0.2	0.26	0.37	0	0.12	0.06
ENSMUSG00000003208	Ccdc94	17	protein_coding	12.45	13.58	12.56	11.46	14.08	11.97	15.48	12.57	26.92	26.13	23.66	26.55
ENSMUSG00000003226	Ranbp2	10	protein_coding	60.68	54.21	57.32	61.54	63.19	55.12	3.81	7.91	4.23	6.71	6.58	5.99
ENSMUSG00000003227	Edar	10	protein_coding	5.17	4.42	4.98	4.5	3.87	4.5	4.85	3.89	6.94	5.26	2.74	4.17
ENSMUSG00000003228	Grk5	19	protein_coding	8.93	8.05	9.02	9.46	9.45	8.05	16.44	23.27	12.87	16.2	23.45	24.03
ENSMUSG00000003233	Dvl3	16	protein_coding	32.98	33.55	37.04	36.75	32.7	34.34	9.39	1.93	9.28	7.44	7.36	6.95
ENSMUSG00000003234	Abcf3	16	protein_coding	42.31	44.36	41.5	36.04	40.46	42.07	42.43	40.49	54.17	48.58	55.15	77.54
ENSMUSG00000003235	Eif2b5	16	protein_coding	55.79	54.37	55.45	55.66	53.94	53.09	91.48	80.01	96.07	87.37	87.65	100.17
ENSMUSG00000003269	Cyth2	7	protein_coding	74.37	70.7	71.85	69.64	70.07	70.27	93.85	68.67	95.4	90.51	79.42	75.79
ENSMUSG00000003271	Sult2b1	7	protein_coding	0	0.07	0.09	0.54	0	0	0	0	0	0	0.36	0
ENSMUSG00000003273	Car11	7	protein_coding	16.74	14.61	16.96	17.81	14.89	16.58	13.2	8.99	14.54	18.92	18.06	13.63
ENSMUSG00000003279	Dlgap1	17	protein_coding	0.05	0.04	0.13	0.06	0.21	0.15	0.01	0.09	0.07	0.06	0.09	0.02
ENSMUSG00000003282	Plag1	4	protein_coding	1.69	1.76	1.42	1.54	0.97	1.26	0.3	0	0.06	0.04	0.22	0.1
ENSMUSG00000003283	Hck	2	protein_coding	0	0	0	0	0.04	0	0.19	0.03	0.09	0.06	0.09	0.22
ENSMUSG00000003299	Mrpl4	9	protein_coding	45.81	44.16	48.06	46.13	47.13	45.46	62.77	24.13	72.36	77.93	62.24	64.22
ENSMUSG00000003308	Keap1	9	protein_coding	26.21	29.13	26.43	28.1	25.7	27.76	25.16	13.32	27.66	29.22	22.78	20.84
ENSMUSG00000003309	Ap1m2	9	protein_coding	0	0	0	0.05	0	0	0	0	0	0	0	0
ENSMUSG00000003316	Glg1	8	protein_coding	136.68	121.69	135.03	131.66	137.88	135.86	41.25	36.23	48.04	46.4	44.81	56.47
ENSMUSG00000003341	Atp8b3	10	protein_coding	0.07	0.07	0.06	0.07	0.14	0.06	0.1	0.01	0.04	0.01	0.04	0.08
ENSMUSG00000003344	Btbd2	10	protein_coding	44.54	48.27	49.85	48.72	42.83	46.79	31.29	7.83	41.83	43.71	33.45	27.3
ENSMUSG00000003345	Csnk1g2	10	protein_coding	76.57	85.25	80.75	81.09	75.81	80.1	38.4	14.45	53.23	64.98	40.8	28.9
ENSMUSG00000003346	Abhd17a	10	protein_coding	58.32	66.22	64.99	61.2	64.8	61.86	27.84	9.85	46.89	52.75	34.31	25.44
ENSMUSG00000003348	Mob3a	10	protein_coding	33.25	29.15	30.77	29.17	30.41	29.6	31.85	20.45	33.55	28.94	28.31	30.55
ENSMUSG00000003352	Cacnb3	15	protein_coding	33.26	37.08	33.38	32.84	30.83	32.79	33.47	13.7	30.8	34.5	24.43	18.76
ENSMUSG00000003354	Ccdc65	15	protein_coding	1.22	0.59	1.04	1.14	0.88	0.78	0.75	0.47	0.71	0.81	0.7	0.59
ENSMUSG00000003355	Fkbp11	15	protein_coding	6.19	6.93	7.9	8.63	8.87	11.4	20.45	16.03	28.4	29.96	29.37	35.53
ENSMUSG00000003360	Ddx23	15	protein_coding	71.42	78.03	73.52	72.21	80.38	72.6	63.95	33.67	75.52	67.7	61.46	60.01
ENSMUSG00000003363	Pld3	7	protein_coding	48.54	51.7	53.53	50.32	49.98	48.46	73.07	33.72	146.52	156.31	118.77	106.49
ENSMUSG00000003378	Grik5	7	protein_coding	30.22	32.72	35.06	33.63	29.76	32.22	14.44	5.55	22.3	21.12	15.37	10.81
ENSMUSG00000003379	Cd79a	7	protein_coding	0.26	0.17	0.27	0.13	0.42	0.27	0.05	0	0	0.09	0.18	0.1
ENSMUSG00000003380	Rabac1	7	protein_coding	53	55.85	52.76	51.02	52.01	57.55	64.51	42.31	125.79	136.44	117.33	101.18
ENSMUSG00000003382	Etv3	3	protein_coding	11.6	10.48	11.31	11.12	10.53	10.01	5	4.62	4.23	5.67	5.08	4.87
ENSMUSG00000003402	Prkcsh	9	protein_coding	153.72	157.3	173.61	164.44	163.93	161.9	201.1	91.34	316.98	294.88	225.34	257.31
ENSMUSG00000003410	Elavl3	9	protein_coding	3.63	3.92	3.74	3.36	3.83	3.36	0.89	0.39	1.22	1.21	0.9	0.62
ENSMUSG00000003411	Rab3b	4	protein_coding	125.23	122.14	130.91	133.04	135.43	131.91	197.11	138.2	255.14	242.53	224.43	244.19
ENSMUSG00000003418	St8sia6	2	protein_coding	0	0.13	0.02	0.05	0.01	0.02	0	0	0.03	0.01	0.01	0.02
ENSMUSG00000003420	Fcgrt	7	protein_coding	11.91	10.71	10.8	11.5	10.79	11.36	18.88	10.28	28.87	28.02	20.52	25.03
ENSMUSG00000003421	Nosip	7	protein_coding	84.65	60.26	66.81	71.09	59.22	62.92	75.64	40.78	104.02	108.03	111.6	122.77
ENSMUSG00000003423	Pih1d1	7	protein_coding	67.53	64.21	63.34	65.79	60.39	68.42	74.76	53.63	117.34	108.08	93.9	95.26
ENSMUSG00000003429	Rps11	7	protein_coding	2308.53	2314.99	2230.12	2227.6	2249.19	2329.75	3625.21	3417.74	3002.05	2918.17	3098.32	2878.04
ENSMUSG00000003435	Supt5	7	protein_coding	91.38	87.69	96.05	88.53	86.92	91.22	66.38	33.06	83.77	74.33	70.83	85.83
ENSMUSG00000003436	Dll3	7	protein_coding	3.14	3.47	3.85	3.43	3.21	3.08	4.16	2.47	6.1	6.21	2.19	2.37
ENSMUSG00000003437	Paf1	7	protein_coding	55.39	52.95	63.52	61.93	54.75	60.38	76.89	64.35	108.96	79.31	88.54	105.98
ENSMUSG00000003438	Timm50	7	protein_coding	59.79	58.48	61.19	61.46	56.86	66.36	76.89	54.78	118.86	122.94	121.94	107.24
ENSMUSG00000003444	Med29	7	protein_coding	34.76	34	34.28	36.41	30.63	35.03	52.74	41.26	69.06	54.88	58.63	52.17
ENSMUSG00000003452	Bicd1	6	protein_coding	12.31	9.75	11.7	10.98	11.36	11.93	2.73	2.49	3.54	3.98	4	3.1
ENSMUSG00000003458	Ncstn	1	protein_coding	124.34	120.85	129.52	124.76	118.17	114.83	165.55	91.68	145	131.48	122.63	152.81
ENSMUSG00000003464	Pex19	1	protein_coding	120.77	122.22	117.23	119.76	115.34	114.86	169.68	130.64	146.36	126.07	134.34	140.37
ENSMUSG00000003469	Phyhip	14	protein_coding	0.24	0.34	0.37	0.51	0.08	0.15	0.36	0.05	0.26	0.29	0.25	0.17
ENSMUSG00000003476	Crhr2	6	protein_coding	0.03	0	0	0.08	0	0.06	0	0	0	0	0	0
ENSMUSG00000003477	Inmt	6	protein_coding	0	0	0	0	0	0.12	0	0.07	0	0	0	0
ENSMUSG00000003500	Impdh1	6	protein_coding	13.16	12.06	15.31	15.61	14.46	13.63	10.83	3.62	12.77	11.79	10.88	9.49
ENSMUSG00000003518	Dusp3	11	protein_coding	23.93	25.3	24.61	24.81	21.97	23.73	22.91	19.2	18.04	20.22	18.64	17.91
ENSMUSG00000003526	Prodh	16	protein_coding	4.88	4.41	3.96	4.78	3.51	3.84	5.28	2.77	6.84	7.84	6.54	7.11
ENSMUSG00000003527	Dgcr14	16	protein_coding	15.88	16.81	16.89	15.61	16.36	17.8	18.17	11.14	21.53	21.15	18.12	19.77
ENSMUSG00000003528	Slc25a1	16	protein_coding	103.05	100.44	97.75	102.1	97.83	97.12	206.83	98.43	161.22	159.01	135.75	111.23
ENSMUSG00000003531	Dgcr6	16	protein_coding	56.27	54.97	64.45	63.53	59.23	57.96	63.48	43.06	75.89	101.56	70.59	56.11
ENSMUSG00000003534	Ddr1	17	protein_coding	285.5	304.57	308.36	292.13	268.8	286.7	177.45	50.78	210.47	199.71	126.2	126.02
ENSMUSG00000003541	Ier3	17	protein_coding	33.26	31.02	48.79	39.34	51.99	43.39	49.85	46.13	63.64	81.39	87.33	63.02
ENSMUSG00000003545	Fosb	7	protein_coding	0.3	0.74	0.37	0.37	0.26	0.34	0.56	0.17	0.27	0.49	0.23	0.32
ENSMUSG00000003546	Klc4	17	protein_coding	13.46	14.09	15.08	12.69	12.17	12.79	13.06	6.27	17.03	17.83	14.4	16.06
ENSMUSG00000003549	Ercc1	7	protein_coding	41.81	39.98	52.88	42.22	43.41	47.54	41.7	33.57	64.66	65.66	58.81	59.28
ENSMUSG00000003555	Cyp17a1	19	protein_coding	0	0	0	0	0	0.05	0	0	0	0	0	0
ENSMUSG00000003559	As3mt	19	protein_coding	1.08	0.64	1.03	1.09	1.25	1.22	2.98	2.7	2.77	2.04	3.4	3.65
ENSMUSG00000003573	Homer3	8	protein_coding	78.23	86.33	81.98	75.45	85.78	90	41.33	13.69	45.57	44.89	39.92	28.71
ENSMUSG00000003575	Crtc1	8	protein_coding	14.48	11.74	13.97	12.72	12.16	12.54	7.08	2.83	6.61	6.24	5.33	5.49
ENSMUSG00000003581	Rnf215	11	protein_coding	32.93	34.05	42.37	33.32	34.21	34.03	39.26	19.29	42.48	46.32	38.76	35.79
ENSMUSG00000003585	Sec14l2	11	protein_coding	9.37	7.75	8.64	10.05	8.71	12.21	8.51	5.57	7.18	5.21	4.6	6.17
ENSMUSG00000003604	Aven	2	protein_coding	8.86	10.91	12.57	12.63	12.52	13.31	28.08	20.12	24.55	25.77	21.95	23.02
ENSMUSG00000003617	Cp	3	protein_coding	320.67	286.78	288.62	285.08	261.13	261.46	115.83	209.79	131.27	174.69	203.05	198.25
ENSMUSG00000003623	Crot	5	protein_coding	79.05	77.78	77.44	75.6	75.08	77.52	35.43	59.93	36.75	37.79	39.8	52.07
ENSMUSG00000003644	Rps6ka1	4	protein_coding	28.91	27	32.26	31.29	37.77	34.87	27.36	11.08	30.1	26.54	20.21	19.1
ENSMUSG00000003657	Calb2	8	protein_coding	8.4	9	5.87	6.9	5.21	7	14.46	15.08	16.63	10.24	11.47	12.61
ENSMUSG00000003660	Snrnp200	2	protein_coding	85.37	74.97	84.16	83.64	80.52	83.11	29.07	25.88	38.76	30.96	29.36	37.61
ENSMUSG00000003662	Ciao1	2	protein_coding	52.51	48.29	55.63	53.16	56.33	44.45	59.43	37	88.3	77.6	74.91	97.07
ENSMUSG00000003665	Has1	17	protein_coding	0.04	0.11	0.13	0.08	0.04	0.13	0.03	0	0	0	0	0
ENSMUSG00000003680	Taf6l	19	protein_coding	41.9	46.03	44.79	46.43	40.31	48.17	66.7	62.63	57.44	58.35	62.09	59.51
ENSMUSG00000003721	Insig2	1	protein_coding	50.66	39.39	36.31	36.37	37.19	43.3	23.7	26.59	25.01	22.4	20.25	17.32
ENSMUSG00000003731	Kpna6	4	protein_coding	45.75	45.19	49.54	46.13	49.51	48.75	39.4	34.15	35.28	31.89	34.03	40.57
ENSMUSG00000003746	Man1a	10	protein_coding	6.51	7.64	6.31	6.49	6.34	6.5	3.77	5.92	2.75	2.97	3.2	2.57
ENSMUSG00000003752	Itpkc	7	protein_coding	8.01	7.72	8.18	8.15	8.3	7.12	9.76	4.18	8.53	10.2	9.83	8.8
ENSMUSG00000003762	Adck4	7	protein_coding	26.09	25.22	24.68	25.79	20.85	22.87	28.43	12.56	31.01	34.38	26.25	23.21
ENSMUSG00000003778	Brd8	18	protein_coding	77	69.91	76.36	77.11	73.77	76.94	29.88	32.43	29.74	30.91	26.62	30.95
ENSMUSG00000003779	Kif20a	18	protein_coding	109.4	109.72	113.59	111.3	109.56	109.03	53.89	58.81	62.67	51.79	39.28	57.98
ENSMUSG00000003808	Farsa	8	protein_coding	64.73	59.3	62.66	61.73	65.5	65.78	77.86	50.3	98.5	85.89	78.88	88.87
ENSMUSG00000003809	Gcdh	8	protein_coding	20.51	21.79	20.25	18.55	22.11	19.8	27.08	22.55	27.55	22.24	19.9	22.14
ENSMUSG00000003810	Mast2	4	protein_coding	41.97	35.42	39.03	37.13	38.17	40.79	30.2	12.85	23.22	23.11	19.8	16.13
ENSMUSG00000003812	Dnase2a	8	protein_coding	14.54	13.59	10.83	14.12	10.68	12.32	15.24	5.55	12.4	12.49	8.22	9.45
ENSMUSG00000003813	Rad23a	8	protein_coding	69.49	64.24	68.63	71.58	75.41	75.22	87.63	50.93	89.09	87.12	94.11	81.3
ENSMUSG00000003814	Calr	8	protein_coding	587.79	584.19	615.36	603.94	605.89	610.6	1343.57	876.57	723.3	635.87	647.91	782.18
ENSMUSG00000003824	Syce2	8	protein_coding	17.08	20.46	14.9	20.15	19.71	16.08	24.31	34.08	20.3	17.14	16.72	14.73
ENSMUSG00000003847	Nfat5	8	protein_coding	28.89	24.34	29.65	31.87	28.07	30.06	5.82	9.27	5.24	5.54	6.14	6.56
ENSMUSG00000003848	Nob1	8	protein_coding	44.54	39.22	43.76	40.82	42.83	42.34	51.93	47.16	83.31	77.2	88.75	94.2
ENSMUSG00000003849	Nqo1	8	protein_coding	15.18	18.48	14.99	14.97	15.85	13.13	30.22	31.7	37.36	28.26	20.74	27.57
ENSMUSG00000003863	Ppfia3	7	protein_coding	0.8	1.07	0.98	1.12	1.05	0.94	0.7	0.16	0.81	0.88	0.42	0.67
ENSMUSG00000003865	Gys1	7	protein_coding	21.03	19.64	20.67	21.46	21.58	21.64	31.83	17.7	31.77	37	36.02	42.68
ENSMUSG00000003868	Ruvbl2	7	protein_coding	67.37	63.24	71.39	70.77	71.48	72.64	79.31	47.92	157.15	144.41	135.54	139.84
ENSMUSG00000003872	Lin7b	7	protein_coding	0.81	0.15	1.42	0	0.69	1.23	0.13	0	0.48	0.14	0.12	0.62
ENSMUSG00000003873	Bax	7	protein_coding	412.92	408.17	411.03	400.42	373.74	376.88	345.23	238.17	550.74	552.57	521.63	445.17
ENSMUSG00000003923	Tfam	10	protein_coding	69.97	54.01	59.41	51.62	47.29	53.81	90.83	145.02	66.42	68.15	105.3	92.79
ENSMUSG00000003929	Zfp81	17	protein_coding	7.65	7	7.1	7.55	7.71	7.17	1.57	2.57	1.36	2.13	2.08	1.87
ENSMUSG00000003934	Efnb3	11	protein_coding	3.23	3.21	3.21	2.26	3.09	3.47	4.01	2.15	2.91	2.26	2.61	2.58
ENSMUSG00000003948	Mmd	11	protein_coding	12.33	10.79	10.88	10.31	11.59	10.68	8.97	11.34	6.72	5.62	5.16	4.33
ENSMUSG00000003949	Hlf	11	protein_coding	5.12	4.62	4.82	5.35	5.82	5.02	3.16	3.23	2.23	2.42	2.13	2.42
ENSMUSG00000003955	Fam162a	16	protein_coding	148.4	161.47	164.24	168.75	159.9	152.38	334.67	361.62	238.73	214.62	203.65	186.76
ENSMUSG00000003970	Rpl8	15	protein_coding	1507.69	1636.57	1577.71	1557.52	1546.79	1613.89	1730.52	1148.6	2974.92	3031.82	2737.58	2530.16
ENSMUSG00000003974	Grm3	5	protein_coding	9.81	7.92	12.49	12.1	15.04	14.41	7.68	7.77	9.35	9.74	7.11	10.1
ENSMUSG00000003992	Ssbp2	13	protein_coding	90.76	84.95	86.66	86.65	87.62	90.81	122.2	129.26	112.24	96.99	109.4	135.16
ENSMUSG00000004018	Fancl	11	protein_coding	11.32	14.31	11.79	12.71	13.73	12.92	17.35	23	13.46	13.65	17.82	19.69
ENSMUSG00000004031	Brinp2	1	protein_coding	0.11	0.21	0.12	0.22	0.11	0.02	0.19	0.03	0.07	0.05	0.03	0.03
ENSMUSG00000004032	Gstm5	3	protein_coding	155.94	166.22	166.12	165.24	159.58	166.28	370.94	456.14	364.32	316.63	302.91	345.81
ENSMUSG00000004035	Gstm7	3	protein_coding	85.24	91.64	81.4	77.1	70.7	92.05	162.76	112.95	146.49	122.3	134.11	148.64
ENSMUSG00000004038	Gstm3	3	protein_coding	0.15	0	0	0	0.14	0	0.06	0	0	0	0	0
ENSMUSG00000004040	Stat3	11	protein_coding	126.11	110.95	128.18	118.16	130.84	126.72	51.04	29.94	49.67	42.73	32.26	40.26
ENSMUSG00000004043	Stat5a	11	protein_coding	2.13	2.3	2.79	2.63	2.94	2.32	1.56	0.77	1.46	1.59	1.23	1.23
ENSMUSG00000004044	Ptrf	11	protein_coding	72.32	70.07	73.11	74.66	69.58	66.48	131.56	86.96	96.87	88.87	85.53	86.67
ENSMUSG00000004054	Map3k11	19	protein_coding	22.48	23.23	24.01	22.84	23.4	23.54	15.15	6.1	27.61	26.25	18.85	15.6
ENSMUSG00000004056	Akt2	7	protein_coding	87.79	86.99	92.65	88.06	92.36	89.7	82.93	33.42	68.85	72.59	61.91	52.66
ENSMUSG00000004069	Dnaja3	16	protein_coding	41.06	38.78	39.01	41.02	41.46	42.17	107.26	116.4	107.26	124.61	165.23	165.97
ENSMUSG00000004070	Hmox2	16	protein_coding	40.64	41.89	37.8	37.34	40.41	40.22	81.25	63.78	59.28	57.37	60.23	63.52
ENSMUSG00000004071	Cdip1	16	protein_coding	64.64	62.39	68.59	64.45	67.41	65.39	75.62	45.33	56.6	55.76	60.27	51.23
ENSMUSG00000004085	Zak	2	protein_coding	26.49	26.25	26.78	26.21	25.71	25.41	13.28	14.71	13.65	13.19	11.64	13.78
ENSMUSG00000004096	Cwc15	9	protein_coding	160.56	155.61	145.59	151.6	153.17	153.41	256.55	300.34	144.11	140.18	155.89	141.34
ENSMUSG00000004098	Col5a3	9	protein_coding	38.97	39.88	42.36	39.48	37.07	38.96	22.14	8.66	30.06	32.76	24.89	29.38
ENSMUSG00000004099	Dnmt1	9	protein_coding	102.29	93.33	102	101.31	103.35	105.52	34.37	14.13	37.63	31.03	17.86	25.67
ENSMUSG00000004100	Ppan	9	protein_coding	23.62	23.57	29.51	34.18	30.14	27.85	22	12.47	44.08	52.53	44.51	39.18
ENSMUSG00000004105	Angptl2	2	protein_coding	12.64	8.42	16.61	14.84	21.88	18.5	9.05	4.8	13.65	11.25	7.49	8.69
ENSMUSG00000004110	Cacna1e	1	protein_coding	0.18	0.06	0.11	0.2	0.07	0.1	0.03	0.04	0.01	0.01	0	0.01
ENSMUSG00000004113	Cacna1b	2	protein_coding	1.32	1.53	1.33	1.4	1.7	1.07	0.77	0.29	0.48	0.88	0.71	0.26
ENSMUSG00000004127	Trmt10a	3	protein_coding	9.71	11.62	9.2	9.14	11.79	12.73	4.92	8.24	5.35	5.1	6.21	6.3
ENSMUSG00000004151	Etv1	12	protein_coding	96.64	88.12	97.92	97.7	102.74	102.44	23.79	33.18	23.61	27.68	33.56	36.59
ENSMUSG00000004187	Kifc2	15	protein_coding	1.19	1.23	1.7	1.44	0.79	1.56	0.82	0.38	0.46	0.53	0.47	0.23
ENSMUSG00000004207	Psap	10	protein_coding	480.13	470.44	503.13	480.6	461.84	473.33	760.86	338.4	754.03	704.66	577.93	629.27
ENSMUSG00000004221	Ikbkg	X	protein_coding	38.38	38.23	39.02	34.64	34.5	37.85	26.99	29.96	34.55	25.93	40.22	32.19
ENSMUSG00000004231	Pax2	19	protein_coding	0	0	0.02	0	0	0	0	0.06	0	0	0.04	0
ENSMUSG00000004233	Wars2	3	protein_coding	7.7	7.15	6.7	6.43	7.27	6.01	5	6.15	4.84	5.63	4.92	5.46
ENSMUSG00000004263	Atn1	6	protein_coding	30.65	39.4	37.48	34.4	35.48	38.28	14.82	4.09	15.51	13.33	13.69	11.45
ENSMUSG00000004264	Phb2	6	protein_coding	158.72	157.61	170.63	161.11	166.28	165.59	289.87	192.27	321.39	320.26	294.66	269.01
ENSMUSG00000004266	Ptpn6	6	protein_coding	2.85	3.05	2.19	1.95	1.74	1.41	2.2	1.81	1.85	1.53	1.74	1.95
ENSMUSG00000004267	Eno2	6	protein_coding	17.6	17.22	16.77	15.41	21.37	15.85	11.16	8.69	11.79	14.1	17.58	17.15
ENSMUSG00000004268	Emg1	6	protein_coding	141.28	145.04	146.19	155.23	153.65	147.57	159.31	158.81	187.93	187.92	175.66	169.67
ENSMUSG00000004270	Lpcat3	6	protein_coding	46.84	45.56	49.44	50.22	44.1	44.4	75.16	57.08	84.2	72.01	53.26	67.51
ENSMUSG00000004285	Atp6v1f	6	protein_coding	194.56	201.22	193.45	185.43	183.41	188.02	169	130.01	238.02	215.8	192.54	166.13
ENSMUSG00000004296	Il12b	11	protein_coding	0	0	0	0	0.18	0	0	0	0	0	0.03	0.07
ENSMUSG00000004317	Clcn5	X	protein_coding	12.59	11.92	11.17	12.24	13.78	11.96	6.27	8.87	7.39	6.83	7.4	8.81
ENSMUSG00000004319	Clcn3	8	protein_coding	42.56	38.59	41.14	41.62	44.93	41.85	37.79	79.73	40.97	50.36	64.75	72.22
ENSMUSG00000004328	Hif3a	7	protein_coding	0.02	0.07	0.04	0.05	0.02	0.01	0.03	0	0.01	1.03	0.02	0.01
ENSMUSG00000004341	Gpx6	13	protein_coding	0.08	0	0	0	0	0	0	0	0	0	0	0.06
ENSMUSG00000004347	Pde1c	6	protein_coding	3.53	3.49	4	4.05	4.64	4.42	0.8	1.14	0.95	0.99	0.92	0.83
ENSMUSG00000004356	Utp20	10	protein_coding	22.71	21.22	22.73	22.69	22.19	21.12	6.22	8.14	9.05	10.14	8.97	11.64
ENSMUSG00000004359	Spic	10	protein_coding	0	0.14	0.04	0.26	0.19	0.09	0.04	0	0	0.2	0	0.31
ENSMUSG00000004360	9330159F19Rik	10	protein_coding	2.08	1.8	1.65	1.93	1.79	1.91	0.17	0.58	0.28	0.37	0.18	0.18
ENSMUSG00000004364	Cul3	1	protein_coding	99.83	92.72	95.29	95.71	106.54	96.68	39.21	75.06	49.93	72.09	66.02	50.72
ENSMUSG00000004366	Sst	16	protein_coding	0	0	0	0	0	0	0	0	0	0	0	0.18
ENSMUSG00000004371	Il11	7	protein_coding	0.43	0	0.16	0.32	0.21	0.24	0	0.24	0.39	0.35	0.45	0.47
ENSMUSG00000004383	Large	8	protein_coding	35.45	35.88	37.81	36.28	33.06	33.43	43.66	39.69	31.08	32.88	29.56	32.54
ENSMUSG00000004393	Ddx56	11	protein_coding	48.76	46.81	51.86	51.91	47.1	50.65	74.48	68.52	103.18	99.33	98.76	106.6
ENSMUSG00000004394	Tmed4	11	protein_coding	109.78	114.89	117.38	113.19	107.16	109.66	187.06	171.38	191.24	172.16	174.26	188.84
ENSMUSG00000004415	Col26a1	5	protein_coding	5.82	8.26	8.43	8.34	6.87	9.07	13.59	7.24	17.31	17.71	15.93	14.91
ENSMUSG00000004446	Bid	6	protein_coding	13.21	15.47	12.11	13.19	11.46	13.78	24.55	26.03	23.56	22.08	26.01	25.34
ENSMUSG00000004451	Ralb	1	protein_coding	38.28	39.71	38.36	35.58	41.92	39.52	49.31	46.18	43.74	41.9	42.99	40.67
ENSMUSG00000004455	Ppp1cc	5	protein_coding	231.49	230.02	230.57	224.04	233.69	231.47	379.37	402.02	288.54	277.79	285.4	289.65
ENSMUSG00000004460	Dnajb11	16	protein_coding	78.06	82.35	80.2	74.64	77.37	78.89	185.95	160.73	144.75	145.52	153.93	157.91
ENSMUSG00000004462	Tbccd1	16	protein_coding	14.72	14.5	17.58	16.05	15.04	14.33	22.82	22.04	19.01	18.93	21.88	22.2
ENSMUSG00000004473	Clec11a	7	protein_coding	0.18	0.53	0.14	0.5	0.25	0.19	0.1	0.24	0.13	0.51	0.13	0.13
ENSMUSG00000004500	Zfp324	7	protein_coding	7.35	8.04	8.38	7.01	8.62	7.78	6.02	2.92	4.04	3.48	3.93	4.04
ENSMUSG00000004508	Gab2	7	protein_coding	13.73	14.75	15.45	14.92	14.29	14.41	15.14	13.95	14.47	16.92	18.66	18.26
ENSMUSG00000004530	Coro1c	5	protein_coding	181.76	181.26	192.44	194.17	181.2	205.58	159.58	106.34	222.43	184.7	135.34	162.58
ENSMUSG00000004535	Tax1bp1	6	protein_coding	97.19	96.66	91.44	96.19	95.12	92.39	29.41	44.28	32.71	42.24	39.24	39.33
ENSMUSG00000004540	Psg17	7	protein_coding	0.08	0	0.09	0.04	0	0.04	0.13	0.06	0.12	0.03	0.06	0
ENSMUSG00000004542	Psg19	7	protein_coding	0	0	0	0.05	0.11	0	0	0	0	0	0	0
ENSMUSG00000004552	Ctse	1	protein_coding	0	0	0	0	0	0	0	0	0	0	0.03	0
ENSMUSG00000004558	Ndrg2	14	protein_coding	71.93	65.15	79.28	69.42	78.28	80.98	91.83	74.08	88.92	75.76	55.28	66.15
ENSMUSG00000004561	Mettl17	14	protein_coding	13.58	14.15	15.78	14.34	15.18	12.55	18.56	13.27	17.49	17.21	13.7	14.57
ENSMUSG00000004562	Arhgef40	14	protein_coding	91.85	78.85	94.91	97.74	99.11	93.55	87.21	41.25	89.42	80.29	60.43	66.3
ENSMUSG00000004565	Pnpla6	8	protein_coding	11.48	10.03	12.56	10.87	10.65	10.59	7.5	2.97	9.52	8.25	5.76	6.34
ENSMUSG00000004567	Mcoln1	8	protein_coding	41	31.45	36.22	34.29	33.42	31.99	32.82	17.03	34.73	32.99	28.77	30.58
ENSMUSG00000004568	Arhgef18	8	protein_coding	18.42	21.18	19.65	18.76	19.92	17.45	17	7.17	12.16	11.7	11.68	11.7
ENSMUSG00000004591	Pkn2	3	protein_coding	45.31	45.34	43.25	50.44	47.55	40.91	7.38	13.47	6.56	10.39	11.07	8.28
ENSMUSG00000004610	Etfb	7	protein_coding	156.52	167.7	165.35	157.22	147.36	158.85	303.85	224.59	529.48	451.13	480.62	544.15
ENSMUSG00000004612	Nkg7	7	protein_coding	0	0	0	0	0	0	0	0	0	0.08	0	0.09
ENSMUSG00000004626	Stxbp2	8	protein_coding	3.39	5.47	2.91	4.52	4.38	3.29	4.19	2.42	9.01	6.49	4.32	8.32
ENSMUSG00000004630	Pcp2	8	protein_coding	0.07	0.12	0.08	0.08	0	0.15	0	0	0	0	0	0
ENSMUSG00000004631	Sgce	6	protein_coding	50.26	56.72	49.65	50.94	49.19	51.37	111.65	120.38	113.19	110.93	120.79	146.42
ENSMUSG00000004633	Chn2	6	protein_coding	0	0.02	0.16	0.32	0.07	0.45	0.22	0.28	0.52	0.2	0.05	0
ENSMUSG00000004637	Wwox	8	protein_coding	10.46	10.27	10.84	10.46	10.58	10.31	14.6	11.05	14.98	12.67	12.76	12.43
ENSMUSG00000004642	Slbp	5	protein_coding	96.14	91.5	89.93	99.31	93.62	88.74	129.2	160.69	96.43	82.96	83.76	101
ENSMUSG00000004651	Tyr	7	protein_coding	0.02	0	0	0.03	0	0	0	0	0	0	0	0
ENSMUSG00000004655	Aqp1	6	protein_coding	0.51	0.52	0.44	0.42	0.36	0.67	0.88	0.47	0.7	0.81	0.62	0.6
ENSMUSG00000004661	Arid3b	9	protein_coding	2.79	2.3	2.36	2.7	2.95	2.67	1.25	0.49	0.71	1.09	0.47	0.32
ENSMUSG00000004665	Cnn2	10	protein_coding	128.34	141.32	132.96	130.61	108.02	120.56	251.79	146.66	241.99	272.56	300.39	277.63
ENSMUSG00000004667	Polr2e	10	protein_coding	88.57	89.19	90.36	98.47	91.19	84.72	93.45	59.47	170.26	160.67	162.19	142.62
ENSMUSG00000004668	Abca13	11	protein_coding	0.01	0.01	0.01	0.02	0.02	0.02	0	0.03	0.02	0.01	0.03	0.05
ENSMUSG00000004677	Myo9b	8	protein_coding	33.39	31.28	32.7	33.11	31.97	31.89	15.17	7.32	14.28	14.23	11.63	12.28
ENSMUSG00000004698	Hdac9	12	protein_coding	9.85	9.99	9.53	9.04	7.85	8.35	5.95	11.93	5.27	6.57	7.76	7.46
ENSMUSG00000004707	Ly9	1	protein_coding	0	0	0	0	0	0	0.06	0	0	0	0	0
ENSMUSG00000004709	Cd244	1	protein_coding	0	0	0	0	0	0	0	0	0.05	0	0	0.05
ENSMUSG00000004730	Emr1	17	protein_coding	0	0	0.03	0	0	0.05	0.06	0.08	0.02	0.02	0.04	0
ENSMUSG00000004748	Mtfp1	11	protein_coding	5.94	6.4	5.34	5.19	6.23	5.04	4.85	2.9	5.14	5.58	3.41	3.46
ENSMUSG00000004768	Rab23	1	protein_coding	24.99	21.72	22.66	23.42	22.56	24.88	14.67	15.55	14.86	16.65	16.43	18.32
ENSMUSG00000004771	Rab11a	9	protein_coding	116.2	146.33	137.85	135.15	142.45	144.15	210.96	264.99	159.77	122.45	145.82	171.26
ENSMUSG00000004788	Eif2b2	12	protein_coding	58.05	50.13	60.9	58.38	55.33	61.94	80.74	59.62	121.95	134.38	122.67	127.03
ENSMUSG00000004789	Dlst	12	protein_coding	100.26	94.5	98.11	97.69	99.56	103.27	108.62	88.3	114.74	107.52	103.33	120.82
ENSMUSG00000004791	Pgf	12	protein_coding	0.93	0.78	0.73	1.41	1.19	0.78	1.37	2.04	2.09	1.73	1.15	1.5
ENSMUSG00000004798	Ulk2	11	protein_coding	32.45	30.97	29.06	28.49	30.36	28.68	11.65	10.76	9.6	11.59	11.06	8.32
ENSMUSG00000004814	Ccl24	5	protein_coding	0	0	0	0	0	0.15	0	0	0	0	0.05	0
ENSMUSG00000004815	Dgkq	5	protein_coding	13.46	11.44	11.62	12.88	11.99	12.08	6.17	3.58	4.19	4.51	4.09	3.54
ENSMUSG00000004837	Grap	11	protein_coding	0.55	0.68	0.4	0.66	0.36	0.28	0.63	0.29	0.31	0.8	0.54	0.73
ENSMUSG00000004843	Chmp2b	16	protein_coding	39.69	35.52	37.46	41.01	37.28	39.17	46.78	56.3	26.95	28.13	33.65	32.18
ENSMUSG00000004846	Plod3	5	protein_coding	51.34	48.06	60.05	53.81	54.89	56.67	99.73	39.51	166.85	170.1	133.57	159.35
ENSMUSG00000004849	Ap1s1	5	protein_coding	179.08	165.36	197.71	165.58	176.86	175.15	383.15	348.83	308.2	266.61	287.02	304.99
ENSMUSG00000004864	Mapk13	17	protein_coding	0.1	0.12	0.14	0	0.06	0.1	0	0.23	0.2	0.09	0.14	0.25
ENSMUSG00000004865	Srpk1	17	protein_coding	53.46	53.88	62.58	61.04	62.13	53.19	35.77	42.66	36.77	32.45	37.32	42.44
ENSMUSG00000004880	Lbr	1	protein_coding	41.76	38.37	42.46	40.52	42.07	41.77	40.49	52.73	34.74	32.31	26.61	35.33
ENSMUSG00000004885	Crabp2	3	protein_coding	1.47	0.62	1.1	1.05	0.65	0.72	0.98	0.44	1	1.69	1.07	0.86
ENSMUSG00000004891	Nes	3	protein_coding	400.53	357.01	431.41	411.54	469.09	436.6	99.11	57.67	131.41	156.41	113.43	89.09
ENSMUSG00000004892	Bcan	3	protein_coding	5.94	5.01	8.88	7.62	11.36	10.71	4.11	2.15	5.65	4.64	3.09	2.99
ENSMUSG00000004895	Prcc	3	protein_coding	37.19	40.78	42.42	39.94	37.14	40.43	57.4	26.54	42.26	45.55	33.83	30.7
ENSMUSG00000004896	Rrnad1	3	protein_coding	15.59	14.73	18.76	17.27	18.97	15.98	11.64	6.49	10.88	12.05	11.01	10.04
ENSMUSG00000004897	Hdgf	3	protein_coding	379.69	366.26	364.48	349.69	358.6	352.07	604.37	426.73	425.73	427.6	414	350.23
ENSMUSG00000004902	Slc25a18	6	protein_coding	30	28.87	31.14	29.39	26.59	29.25	23.38	15.69	26.29	26.13	18.01	19.52
ENSMUSG00000004929	Thop1	10	protein_coding	47.06	48.09	44.43	47.9	47.69	41.22	37.59	15.5	36.65	32.78	29.46	34.15
ENSMUSG00000004931	Apba3	10	protein_coding	15.05	16.57	16.16	17.08	15.46	14.08	10.96	2.87	17.13	21.48	19.1	13.85
ENSMUSG00000004933	Matk	10	protein_coding	4.87	4.68	6.19	5.27	5.29	4.92	4.46	1.62	5.47	5.83	4.82	4.86
ENSMUSG00000004934	Pias4	10	protein_coding	24.79	24.06	26.14	22.02	25.93	24.54	18.87	8.26	15.69	17.19	12.47	14.92
ENSMUSG00000004936	Map2k1	9	protein_coding	84.12	85.18	81.04	85.61	82.91	87.59	106.55	87.38	116.37	118.22	102.21	115.65
ENSMUSG00000004937	Sgta	10	protein_coding	77.11	83.36	84.53	83.19	82.9	81.86	82.6	38.86	112.24	121.31	95.35	88.67
ENSMUSG00000004939	Nmrk2	10	protein_coding	0	0	0	0	0	0	0	0	0.07	0	0	0
ENSMUSG00000004945	Tmem242	17	protein_coding	92.86	90.87	80.05	91.21	86.28	86.27	52.2	47.85	62.44	70.07	71.1	57.14
ENSMUSG00000004947	Dtx2	5	protein_coding	10.17	9.02	8.36	9.87	8.25	7.91	6.34	2.96	8.68	9.43	8.3	8.48
ENSMUSG00000004948	Zp3	5	protein_coding	0	0	0	0	0.07	0	0	0	0	0	0	0
ENSMUSG00000004951	Hspb1	5	protein_coding	0.24	0.22	0.76	0.12	0.9	0.25	0.19	0.65	1.57	0.4	0.86	0.54
ENSMUSG00000004952	Rasa4	5	protein_coding	1.14	0.81	1.24	2.15	0.91	1.22	0.54	0.14	0.57	0.69	0.82	0.31
ENSMUSG00000004961	Syt5	7	protein_coding	0.26	0.32	0.38	0.21	0.53	0.32	0.67	0.12	0.89	0.51	0.7	0.57
ENSMUSG00000004980	Hnrnpa2b1	6	protein_coding	996.97	982.52	1031.52	990.51	1043.85	993.16	905.34	1081.15	757.14	765.02	814.49	956.76
ENSMUSG00000004988	Fxyd4	6	protein_coding	0.08	0.07	0.09	0.08	0.15	0	0	0	0	0	0	0
ENSMUSG00000004994	Ccdc130	8	protein_coding	18.57	16.67	20.59	18.93	15.59	24.92	24.5	25.47	32.78	32.81	40.88	47.7
ENSMUSG00000004996	Mri1	8	protein_coding	8.07	8.45	8.92	7.35	8.62	7.61	8.29	3.92	15.29	15.5	13.33	9.68
ENSMUSG00000005034	Prkacb	3	protein_coding	61.21	54.81	62.14	60.67	64.92	62.64	46.6	66.03	38.93	40.17	48.12	49.57
ENSMUSG00000005043	Sgsh	11	protein_coding	8	7.51	7.86	8.04	6.66	7.17	6.95	2.8	7.66	6.9	5.05	5.29
ENSMUSG00000005045	Chd5	4	protein_coding	0.27	0.37	0.24	0.33	0.22	0.24	0.5	0.09	0.6	0.73	0.48	0.48
ENSMUSG00000005054	Cstb	10	protein_coding	26.46	28.63	30.43	29.67	33.58	33.9	32.24	36.58	41.02	37.56	42.45	32.51
ENSMUSG00000005057	Sh2b2	5	protein_coding	1.38	1.42	1.67	1.01	1.62	1.92	1.54	0.65	1.53	2.07	2.07	1.31
ENSMUSG00000005069	Pex5	6	protein_coding	34.45	39.51	39.49	38.13	33.37	37.2	31.98	14.48	29.62	27.05	21.78	24.34
ENSMUSG00000005078	Jkamp	12	protein_coding	77.64	82.07	84.45	80.38	81.66	77.06	99.34	120.82	98.3	90.08	93.17	97.51
ENSMUSG00000005087	Cd44	2	protein_coding	38.83	34.66	40.55	40.42	48.04	42.53	38.56	47.21	27.87	28.93	35.38	38.03
ENSMUSG00000005089	Slc1a2	2	protein_coding	10.45	6.68	8.13	5.78	8.39	7.15	1.7	1.61	1.24	1.18	1.09	1.41
ENSMUSG00000005102	Eif2ak4	2	protein_coding	7.33	6.21	7.21	7.36	7.18	7.28	4.12	4.08	4.2	3.95	4.04	4.23
ENSMUSG00000005103	Wdr1	5	protein_coding	192.24	182.92	191.06	190.95	200.18	196.7	170.51	125.08	182.45	161.53	169.43	216.23
ENSMUSG00000005107	Slc2a9	5	protein_coding	4.52	3.76	3.43	5.08	3.69	4.33	3.75	2.57	3.48	3.89	3.36	3.41
ENSMUSG00000005124	Wisp1	15	protein_coding	0.88	0.46	0.78	0.93	1.33	0.97	1.2	2.59	1.3	2.2	2.23	1.56
ENSMUSG00000005125	Ndrg1	15	protein_coding	31.1	28.01	28.83	28.27	29.66	34.3	52.08	58.91	48.63	58.79	76.63	80.91
ENSMUSG00000005131	4930550C14Rik	9	protein_coding	0.55	1.27	0.66	1.2	0.52	0.9	1.51	1.32	0.28	0.94	1.34	1.05
ENSMUSG00000005142	Man2b1	8	protein_coding	22.14	20.99	20.21	21.93	19.69	21.19	26.31	13.59	31.79	26.67	20.38	24.55
ENSMUSG00000005148	Klf5	14	protein_coding	1.05	1.78	1.38	1.75	1.32	1.36	1.12	0.44	0.83	1.5	2.2	1.71
ENSMUSG00000005150	Wdr83	8	protein_coding	31.7	31.47	31.83	28.95	33.8	26.63	33.91	24.42	54	55.53	48.93	44.4
ENSMUSG00000005161	Prdx2	8	protein_coding	624.9	643.19	645.48	618.41	634.19	646.11	1377.8	1191.69	1430.21	1250.21	1092.23	1197.92
ENSMUSG00000005198	Polr2a	11	protein_coding	101.36	91.84	99.05	98.71	89.88	97.13	31.64	10.2	20.14	17.93	17.07	20.12
ENSMUSG00000005202	Shbg	11	protein_coding	0.07	0	0	0	0	0	0	0	0	0	0	0
ENSMUSG00000005204	Senp3	11	protein_coding	83.38	73.85	77.23	73.28	74.93	73.19	139.96	126.69	106.02	102.04	97.22	90.75
ENSMUSG00000005220	Corin	5	protein_coding	0.02	0	0	0	0	0	0	0.01	0.01	0	0	0
ENSMUSG00000005225	Plekha8	6	protein_coding	10.13	9.44	10.1	9.28	10.75	10.89	5.79	6.38	4.64	5.04	5.05	4.72
ENSMUSG00000005233	Spc25	2	protein_coding	132.56	135.84	134.92	135.33	128.54	123.69	140.68	220.39	85.55	86.15	73.04	69.12
ENSMUSG00000005237	Dnah2	11	protein_coding	0.7	0.52	0.43	0.68	0.31	0.65	0.31	0.1	0.35	0.48	0.09	0.28
ENSMUSG00000005251	Ripk4	16	protein_coding	0.02	0	0	0	0	0.07	0.02	0	0	0	0	0
ENSMUSG00000005262	Ufd1l	16	protein_coding	65.14	56.1	64.56	66	64.72	64.2	74.96	78.8	65.83	61.1	75.13	82.08
ENSMUSG00000005267	Zfp287	11	protein_coding	7.86	7.62	7.32	7.64	6.61	7.51	1.42	2.45	1.65	2.27	2.44	2.4
ENSMUSG00000005268	Prlr	15	protein_coding	0	0	0.01	0	0	0.02	0	0	0.06	0.02	0	0
ENSMUSG00000005299	Letm1	5	protein_coding	15.98	16.16	16.88	16.36	14.95	16.47	18.11	10.49	17.25	17.58	14.73	13.58
ENSMUSG00000005312	Ubqln1	13	protein_coding	104.57	100.96	103.17	108.63	106.67	107.97	106.17	117.77	89.55	94.05	96.61	107.3
ENSMUSG00000005320	Fgfr4	13	protein_coding	0	0	0	0.03	0	0	0.02	0	0	0	0	0
ENSMUSG00000005338	Cadm3	1	protein_coding	1.59	1.58	1.56	1.2	1.32	0.68	1.92	0.98	0.9	1.39	1.23	0.95
ENSMUSG00000005354	Txn2	15	protein_coding	169.11	171.51	187.45	163.64	177.14	182.98	215.54	114.36	210.68	258.79	290.93	225.63
ENSMUSG00000005355	Casp14	10	protein_coding	0	0	0	0	0	0	0	0	0.03	0	0	0
ENSMUSG00000005357	Slc1a6	10	protein_coding	0	0.07	0.04	0	0.04	0.09	0.22	0	0.12	0.06	0	0.09
ENSMUSG00000005360	Slc1a3	15	protein_coding	184.45	176.3	198.87	191.79	217.48	215.77	143.9	229.65	172.15	207.22	191.71	234.39
ENSMUSG00000005362	Crbn	6	protein_coding	35.04	30.92	31.56	34.52	30.76	31.02	11.1	19.55	12.48	13.46	15.28	16.95
ENSMUSG00000005370	Msh6	17	protein_coding	55.78	55.12	52.89	53.3	51.17	53.37	23.88	27.55	24.29	22.63	20.03	26.43
ENSMUSG00000005371	Fbxo11	17	protein_coding	50.97	51.29	51.04	51.89	52.69	49.52	14.55	27.89	17.68	29.19	29.47	23.11
ENSMUSG00000005373	Mlxipl	5	protein_coding	0.3	0.48	0.46	0.29	0.41	0.19	0.1	0.06	0.11	0.17	0.02	0.11
ENSMUSG00000005374	Tbl2	5	protein_coding	22.07	21.42	23.59	21.57	23.18	22.12	19.71	15.82	19.49	17.62	14.79	17.17
ENSMUSG00000005378	Wbscr22	5	protein_coding	80.98	51.49	45.91	45.89	69.08	43.44	42.18	27.92	73.16	62.56	88.46	57.64
ENSMUSG00000005397	Nid1	13	protein_coding	0.42	0.27	0.33	0.36	0.64	0.27	0.56	0.54	0.24	0.29	0.85	0.82
ENSMUSG00000005410	Mcm5	8	protein_coding	85.09	76.3	80.77	82.51	82.29	84.89	66.14	39.58	82.95	63.31	48.81	63.29
ENSMUSG00000005413	Hmox1	8	protein_coding	70.71	68.21	66.97	70.21	60.54	68.71	188.12	156.77	226.83	249.22	315.02	353.03
ENSMUSG00000005417	Mprip	11	protein_coding	182.69	174.63	189.15	171.2	163.58	168.91	171.62	108.54	170	168.49	154.44	143.41
ENSMUSG00000005442	Cic	7	protein_coding	43.33	49.06	58.16	45.21	47.95	53.67	30.41	10.77	23.75	22.95	20.77	14.39
ENSMUSG00000005447	Pafah1b3	7	protein_coding	40.85	54.85	51.11	45.12	44.41	42.73	53.42	35.48	109.07	84.23	71.62	80.79
ENSMUSG00000005465	Il27ra	8	protein_coding	0.19	0.23	0.33	0.58	0.83	0.59	0.56	0.22	0.82	0.55	0.68	0.75
ENSMUSG00000005469	Prkaca	8	protein_coding	121.16	117.03	123.82	118.84	118.96	116.65	149.6	88.39	112.08	104.56	90.65	87.82
ENSMUSG00000005470	Asf1b	8	protein_coding	42.43	45.57	47.19	41.98	44.35	40.91	62.7	49.63	48.49	42.09	37.97	36.41
ENSMUSG00000005481	Ddx39	8	protein_coding	83.93	83.09	84.16	83.14	94.55	90.83	125.6	89.02	136.13	129.01	136.11	142.57
ENSMUSG00000005483	Dnajb1	8	protein_coding	45.43	45.81	44.93	46.67	45.46	44.98	58.36	51.87	55.87	47.71	50.89	56.69
ENSMUSG00000005493	Msh4	3	protein_coding	0.47	0.26	0.79	0.25	0.38	0.27	0.15	0.07	0.09	0.09	0.07	0.1
ENSMUSG00000005501	Usp40	1	protein_coding	39.75	36.79	40.85	38.48	37.2	36.71	23.23	29.59	22.28	22.02	22.49	27.15
ENSMUSG00000005505	Kbtbd4	2	protein_coding	30.89	31.45	31.94	28.96	32.73	32.77	24.75	22.21	25.68	21.73	20.72	26.62
ENSMUSG00000005506	Celf1	2	protein_coding	90.54	81.31	90.38	87.43	96.85	94.58	59.39	76.26	56.95	58.57	60.31	68.5
ENSMUSG00000005510	Ndufs3	2	protein_coding	129.56	135.61	147.22	134.82	131.59	125.53	340.14	359.68	313.18	311.17	306.96	331.44
ENSMUSG00000005514	Por	5	protein_coding	236.42	228.75	254.62	237.52	240.04	253.62	332.17	103.36	257.81	247.5	183.78	193.35
ENSMUSG00000005533	Igf1r	7	protein_coding	52.93	47.66	50.54	53.37	50.31	52.23	15.92	8.08	17.08	16.06	13.69	14.98
ENSMUSG00000005534	Insr	8	protein_coding	44.05	39.02	41.01	43.63	36.76	38.81	19.97	27.44	21.92	26.28	28.1	33.3
ENSMUSG00000005540	Fcer2a	8	protein_coding	0.12	0	0.04	0	0	0.12	0	0	0	0	0	0
ENSMUSG00000005553	Atp4a	7	protein_coding	0.87	0.43	0.35	0.5	0.18	0.34	0.24	0.04	0.51	1.64	0.7	1.1
ENSMUSG00000005566	Trim28	7	protein_coding	249.52	228.72	266.29	240.63	244.91	253.04	324.39	191.9	442.64	432.6	310.68	381.39
ENSMUSG00000005575	Ube2m	7	protein_coding	234.59	195	216.79	213.84	214.31	213.25	380.32	250.92	332.81	360.94	322.18	295.6
ENSMUSG00000005580	Adcy9	16	protein_coding	2.74	2.53	3.18	3.49	3.18	2.96	0.95	0.51	0.69	0.66	0.54	0.82
ENSMUSG00000005583	Mef2c	13	protein_coding	0.5	0.54	0.54	0.43	0.54	0.35	0.19	0.4	0.24	0.21	0.15	0.19
ENSMUSG00000005609	Ctr9	7	protein_coding	47.41	45.55	48.61	46.73	48.04	46.2	16.29	20.08	21.79	20.64	23.95	28.74
ENSMUSG00000005610	Eif4g2	7	protein_coding	790.4	771.92	781.15	787.82	794.55	787.98	403.18	659.84	346.75	445.1	488.55	446.37
ENSMUSG00000005611	Mrvi1	7	protein_coding	0.09	0.22	0.11	0.02	0.36	0.08	0.08	0.03	0.08	0.01	0.04	0.02
ENSMUSG00000005615	Pcyt1a	16	protein_coding	41.54	39.01	40.18	38.53	39.95	40.78	31.75	34.09	26.59	23.95	24.15	28.7
ENSMUSG00000005621	Zfp592	7	protein_coding	14.08	16.18	15.38	13	15.27	14.15	11.86	7.83	11.84	11.93	10.92	9.8
ENSMUSG00000005625	Psmd4	3	protein_coding	200.89	188.33	211.23	194.37	197.64	201.12	311.33	237.55	455.62	423.38	423.83	478.37
ENSMUSG00000005628	Tmod4	3	protein_coding	0.16	0.59	0.2	0.12	0.21	0.24	0.15	0.29	0.25	0.28	0	0.17
ENSMUSG00000005640	Insrr	3	protein_coding	0	0	0	0	0	0	0.03	0.01	0.01	0.02	0	0.05
ENSMUSG00000005649	Cabp5	7	protein_coding	0.35	0.05	0.43	0.05	0	0.05	0	0	0	0	0	0
ENSMUSG00000005656	Snx6	12	protein_coding	78.48	79.45	78.76	80.68	81.15	85.6	94.41	140.37	70.6	76.98	93.83	103.74
ENSMUSG00000005667	Mthfd2	6	protein_coding	23.05	28.03	27.41	28.55	25.3	27.75	249.19	326.93	325.04	347.15	384.98	407.23
ENSMUSG00000005672	Kit	5	protein_coding	0	0.01	0	0.05	0.06	0.03	0.16	0.01	0.03	0.01	0.09	0.01
ENSMUSG00000005674	Tomm40l	1	protein_coding	38.18	36.31	38.16	40.87	37.01	37.09	27.76	18.25	36.22	41.16	39.1	30.26
ENSMUSG00000005677	Nr1i3	1	protein_coding	0.14	0	0.04	0.04	0.03	0.18	0	0.03	0.03	0	0.02	0
ENSMUSG00000005681	Apoa2	1	protein_coding	3.44	3.48	3.96	5.15	2.34	0.87	1.43	4.78	5.65	6.23	4.65	6.32
ENSMUSG00000005682	Pan2	10	protein_coding	15.23	14.73	14.38	15.23	15.16	15.21	10.88	7.91	8.78	8.62	8.3	9.31
ENSMUSG00000005683	Cs	10	protein_coding	268.87	258.85	274.67	274.2	284.37	283.09	337.33	273.67	318.67	314.21	309.2	361.58
ENSMUSG00000005686	Ampd3	7	protein_coding	3.73	3.71	3.94	3.07	3.78	3.92	1.68	1.25	1.81	1.79	1.49	1.79
ENSMUSG00000005687	Bcas2	3	protein_coding	84.82	96.17	91.1	90.7	83.16	90.54	148.7	183.31	106.51	106.12	118.28	101.42
ENSMUSG00000005696	Sh2d1a	X	protein_coding	0.13	2.18	0.13	0.32	0.2	0.13	0.25	0.86	0.48	0.32	0.22	0.2
ENSMUSG00000005698	Ctcf	8	protein_coding	73.61	67.08	74.52	73.82	78.07	69.59	31.93	50.03	37.7	39.82	38.43	40.96
ENSMUSG00000005699	Pard6a	8	protein_coding	17.9	18.44	17.46	17.38	17.43	17.1	21.57	9.17	32.75	34.02	35.15	31.1
ENSMUSG00000005705	Agrp	8	protein_coding	0.33	0.18	0	0.17	0.18	0.82	0	0.25	0.71	0.26	1.25	0.74
ENSMUSG00000005716	Pvalb	15	protein_coding	0.43	0.29	1.02	0.55	0.81	0.56	0.42	0.6	0.24	0.57	0.31	0
ENSMUSG00000005718	Tfap4	16	protein_coding	2.43	2.47	3.69	2.66	3.12	2.86	3.04	2.17	3.65	3.61	2.58	2.81
ENSMUSG00000005732	Ranbp1	16	protein_coding	275.95	286.37	276.04	274.49	302.56	281.29	543.62	680.26	426.17	395.81	400.67	369.59
ENSMUSG00000005763	Cd247	1	protein_coding	6.3	5.98	5.42	8.55	3.87	4.29	5.01	4.84	7.21	6.67	6.85	6.54
ENSMUSG00000005774	Rfx5	3	protein_coding	26.52	23.54	24.21	24.47	25.98	22.69	15.17	11.22	9.53	9.12	7.6	10.32
ENSMUSG00000005779	Psmb4	3	protein_coding	359.84	349.9	361.12	342.9	325.56	348.9	646.77	513.37	671.8	650.05	627.45	667.01
ENSMUSG00000005800	Mmp8	9	protein_coding	0	0	0	0	0	0	0	0	0	0.02	0	0.05
ENSMUSG00000005802	Slc30a4	2	protein_coding	35.3	32.44	32.77	36.11	36.18	33.59	17.81	29.75	14.33	22.53	33.11	27.18
ENSMUSG00000005803	Sqrdl	2	protein_coding	13.69	15.25	14.56	16.37	16	13.94	23.73	29.13	25.76	24.35	24.72	33.2
ENSMUSG00000005804	Bloc1s6	2	protein_coding	40.42	39.32	31.77	39.03	37.03	35.87	37.76	51.99	37.82	35.21	43.25	39.61
ENSMUSG00000005813	Metap1	3	protein_coding	36.54	35.09	36.82	37.86	36.63	38.93	57.04	68.69	53.61	52.82	55.92	68.31
ENSMUSG00000005823	Gpr108	17	protein_coding	32.78	29.03	30.37	32.51	29.21	30.1	51.26	28.19	60.61	55.1	45.37	50.57
ENSMUSG00000005836	Gata6	18	protein_coding	0.03	0.05	0.08	0.05	0.02	0.05	0.02	0.08	0.02	0	0.02	0.06
ENSMUSG00000005846	Rsl1d1	16	protein_coding	126.05	121.07	113.16	134.99	131.14	134.82	143.54	245.95	132.9	155.66	187.12	180.9
ENSMUSG00000005871	Apc	18	protein_coding	63.4	61.63	57.78	65.46	66.06	62.72	5.1	8.66	5.49	6.71	6.71	6.42
ENSMUSG00000005873	Reep5	18	protein_coding	78.15	77.77	72.86	75.5	74.87	76.9	115.7	130.64	104.97	106.75	112.22	118.31
ENSMUSG00000005881	Ergic3	2	protein_coding	189.28	195.56	198.31	179.97	190.25	192.46	323.48	198.65	464.9	453.62	444.7	418.27
ENSMUSG00000005882	Uqcc1	2	protein_coding	59.65	64.17	48.82	50.36	44.45	58.95	86.28	76.8	89.52	84.61	78.39	80.61
ENSMUSG00000005883	Spo11	2	protein_coding	1.94	0.92	2.39	1.56	1.71	2.78	1.28	0.2	0.38	0.08	0.35	0.33
ENSMUSG00000005886	Ncoa2	1	protein_coding	21.48	21.87	23.11	21.61	21.93	20.92	4.65	8.03	5.58	5.2	6.64	7.29
ENSMUSG00000005892	Trh	6	protein_coding	0	0.18	0.07	0.62	0.13	0.42	0.37	0.52	0.49	0.77	1.17	0.46
ENSMUSG00000005893	Nr2c2	6	protein_coding	31.25	31.3	31.29	30.45	31.27	33.76	2.58	3.18	2.29	3.35	3.35	3.09
ENSMUSG00000005897	Nr2c1	10	protein_coding	10.41	10.67	11.73	10.33	10.61	10.74	10.53	11.42	9.51	9	11.4	11.91
ENSMUSG00000005899	Smpd4	16	protein_coding	51.51	43.44	49.37	54.92	58.51	47.98	24.52	13.25	23.93	22.13	19.11	21.23
ENSMUSG00000005907	Pex1	5	protein_coding	9.01	9.34	7.96	8.17	9.14	7.7	3.83	3.61	3.75	3.54	3.28	3.8
ENSMUSG00000005917	Otx1	11	protein_coding	0.21	0.22	0.1	0.09	0.03	0	0.09	0	0.04	0.02	0.02	0
ENSMUSG00000005936	Kctd20	17	protein_coding	53.08	55.22	51.24	53.07	55.08	51.32	60.27	59.21	51.82	50.69	56.4	57.25
ENSMUSG00000005947	Itgae	11	protein_coding	0.11	0.17	0.18	0.39	0.18	0.22	0.02	0.08	0.08	0.04	0.03	0.05
ENSMUSG00000005949	Ctns	11	protein_coding	17.76	16.18	18.27	18.52	15.03	14.78	21.14	15.3	17.1	13.1	14.1	16.51
ENSMUSG00000005950	P2rx5	11	protein_coding	0.1	0.1	0.12	0.31	0.1	0.18	0.16	0	0.28	0.28	0.28	0.16
ENSMUSG00000005951	Shpk	11	protein_coding	4.24	4.3	4.19	3.17	3.1	2.75	4.68	3.49	5.49	4.94	4.72	4.01
ENSMUSG00000005952	Trpv1	11	protein_coding	0	0.03	0.06	0	0.03	0	0	0	0	0.04	0	0.04
ENSMUSG00000005958	Ephb3	16	protein_coding	70.36	70.2	71.11	67.03	61.24	59.99	65.74	21.82	76.91	74.39	50.99	53.53
ENSMUSG00000005968	Tuft1	3	protein_coding	14.68	13.04	13.45	13.52	12.83	12.08	21.82	19.73	23.85	21.9	24.58	30.84
ENSMUSG00000005973	Rcn1	2	protein_coding	161.36	163.79	160.17	167.03	164.86	156.84	297.23	288.3	235.66	254.16	254.83	260.91
ENSMUSG00000005980	Dnase1	16	protein_coding	3.39	2.99	3.41	2.76	3.72	3.91	1.02	1.43	1	1.24	1.37	1.11
ENSMUSG00000005981	Trap1	16	protein_coding	79.29	78.69	80.34	77.36	78.67	84.19	106.15	108.86	149.17	140.11	144.27	174.54
ENSMUSG00000005982	Naa60	16	protein_coding	72.32	68.87	68.82	70.07	66.19	70.05	57.13	34.49	40.84	42.65	40.44	28.67
ENSMUSG00000005983	1700037C18Rik	16	protein_coding	7.86	4.07	5.5	6.71	8.24	3.66	7.29	10	7.27	8.65	8.51	6.66
ENSMUSG00000005986	Ankrd13d	19	protein_coding	5.89	8.23	7.44	7.28	5.96	6.18	6.87	2.58	9.08	8.45	6.45	4.94
ENSMUSG00000005994	Tyrp1	4	protein_coding	0.03	0.03	0	0	0.06	0	0	0	0.02	0	0	0
ENSMUSG00000006005	Tpr	1	protein_coding	85.26	79.29	89.81	95.8	92.75	76.47	82.37	155.92	120.32	126.15	124.11	135.82
ENSMUSG00000006010	BC003331	1	protein_coding	44.6	29.91	44	39.12	45.49	32.55	3.08	5.74	2.67	6.27	8.5	5.99
ENSMUSG00000006014	Prg4	1	protein_coding	0.1	0.21	0.2	0.1	0.22	0.3	0.04	0.04	0.18	0.06	0.1	0.04
ENSMUSG00000006019	Dhx34	7	protein_coding	6.13	6.08	7.19	6.65	5.52	5.92	4.09	1.04	5.93	6.08	4.19	5.1
ENSMUSG00000006021	Kptn	7	protein_coding	16	16.07	13.73	15.48	13.04	14.89	18.25	9.22	21.47	21.37	20.36	19.1
ENSMUSG00000006024	Napa	7	protein_coding	92.44	90.24	90.05	86.2	86.75	102.06	141.89	81.89	193.88	166.43	159.42	152.01
ENSMUSG00000006050	Sra1	18	protein_coding	157.42	152.59	160.85	165.45	152.66	163.36	409.23	403.28	371.22	380.73	422.72	437.69
ENSMUSG00000006056	Calcoco2	11	protein_coding	0.46	0	0.21	0.33	0.72	0.67	0	0	0	0	0.08	0
ENSMUSG00000006057	Atp5g1	11	protein_coding	416.61	389.58	431.9	410.05	419.05	434.58	467.77	265.31	555.49	520.26	571.31	442.21
ENSMUSG00000006058	Snf8	11	protein_coding	79.95	75.6	76.39	79.87	79.81	83.61	108.99	99.66	100.46	105.91	106.3	86.02
ENSMUSG00000006095	Tbcb	7	protein_coding	74.4	81.2	83.55	80.02	78.19	77.57	147.78	101.83	211.13	209.12	207.34	205.22
ENSMUSG00000006127	Inpp5k	11	protein_coding	17.01	15.95	15.05	15.24	17.79	14.44	19.1	16.24	21.77	17.95	15.74	21.25
ENSMUSG00000006134	Crkl	16	protein_coding	47.64	44.79	44.75	45.48	44.21	46.23	29.08	24.64	21.71	22.79	21.13	24.95
ENSMUSG00000006154	Eps8l1	7	protein_coding	3.51	1.01	0.79	0.77	0.38	1.99	0.14	0.07	1.09	0.63	0.13	0.56
ENSMUSG00000006169	Clint1	11	protein_coding	62.05	60.61	63.43	63.97	64.75	64.75	47.44	55.64	49.41	57.3	63.53	70.54
ENSMUSG00000006179	Prss16	13	protein_coding	0.48	0.27	0.46	0.29	0.14	0.29	0.23	0.03	0.12	0.03	0	0.14
ENSMUSG00000006191	Cdkal1	13	protein_coding	17.34	12.92	15.11	17.07	15.57	14.87	11.16	18.62	11.38	11.53	15.2	15.81
ENSMUSG00000006205	Htra1	7	protein_coding	95.22	88.25	104.98	110.72	118.43	107.98	272.49	163.3	188.06	209.81	243.74	211.65
ENSMUSG00000006215	Zbtb17	4	protein_coding	19.85	20.55	19.31	21.08	19.52	19.62	14.51	7.23	28.92	29.41	23.73	19.44
ENSMUSG00000006216	Clcnkb	4	protein_coding	0	0	0	0	0	0	0.36	0	0	0	0	0.32
ENSMUSG00000006218	Fam131c	4	protein_coding	0.2	0.41	0.21	0.33	0.24	0.27	0.3	0.1	0.61	0.52	0.23	0.39
ENSMUSG00000006219	Fblim1	4	protein_coding	25.12	18.55	23.08	24.88	25.19	25.61	27.22	20.08	26.4	28.3	34.03	27.74
ENSMUSG00000006221	Hspb7	4	protein_coding	0.03	0	0	0	0.03	0	0	0	0	0	0	0
ENSMUSG00000006235	Epor	9	protein_coding	0.83	0.65	0.72	0.98	1.05	1.11	0.67	0.22	0.56	0.71	0.45	0.36
ENSMUSG00000006241	Ccdc159	9	protein_coding	6.74	6.26	6.03	7.55	5.8	5.87	5.11	3.31	5.38	4.84	5.31	4.61
ENSMUSG00000006262	Mob1b	5	protein_coding	30.01	26.61	26.79	28.35	28.56	27.23	8.57	16.18	6.49	7.2	9.25	9.04
ENSMUSG00000006270	Vax1	19	protein_coding	15.61	14.09	15.48	15.47	14.47	13.08	6.08	2.33	11.79	10.74	7.63	6.52
ENSMUSG00000006273	Atp6v1b2	8	protein_coding	103.87	100.65	98.15	93.84	101.68	104.01	150.22	167.55	151.33	143.44	174.44	209.69
ENSMUSG00000006276	Eps15l1	8	protein_coding	32.33	33.27	35.69	34.05	32.91	30.72	27.3	17.53	27.02	23.37	24.3	27.65
ENSMUSG00000006281	Tep1	14	protein_coding	4.46	4.16	4.73	4.31	4.22	4	1.71	0.87	1.49	1.43	1.41	1.2
ENSMUSG00000006288	Ttc5	14	protein_coding	37.19	40.21	34.54	36.97	36.39	35.74	38.72	31.14	42.78	34.46	36.2	37.64
ENSMUSG00000006289	Osgep	14	protein_coding	66.53	64.34	62.09	61.15	68.89	67.93	114.09	102.14	136.11	120.64	134.87	134.46
ENSMUSG00000006299	Aamp	1	protein_coding	193.32	191.98	200.38	195.51	197.69	196.15	182.5	72.21	262.41	252.81	229.61	255.42
ENSMUSG00000006301	Tmbim1	1	protein_coding	105.48	102.46	110.71	115.39	90.75	112.12	161.8	116.15	175.72	184.95	178.73	164.07
ENSMUSG00000006304	Arpc2	1	protein_coding	305.18	281.91	278.39	285.59	297.35	297.26	555.76	617.64	399.44	421.63	472.53	461.81
ENSMUSG00000006307	Kmt2b	7	protein_coding	26.75	24.03	31.97	25.95	22.74	24.31	9.15	7.28	5.39	5.68	5.36	4.64
ENSMUSG00000006310	Zbtb32	7	protein_coding	0.13	0.09	0.28	0.05	0.47	0	0	0	0.11	0.07	0.04	0
ENSMUSG00000006313	Upk1a	7	protein_coding	0.51	0.13	0.15	0.3	0.27	0.38	0.06	0	0.26	0.15	0.1	0.33
ENSMUSG00000006315	Tmem147	7	protein_coding	117.77	105.19	113.24	102.48	105.61	115.67	242.73	211.6	303.19	299.48	306.86	317.83
ENSMUSG00000006333	Rps9	7	protein_coding	2885.03	3178.53	2975.86	2834.21	2879.01	2900.72	2987.55	2293.29	4673.52	4610.63	4668.95	4270.16
ENSMUSG00000006335	Tfpt	7	protein_coding	19.66	16.46	19.53	18.1	21.17	20.09	26.78	20.76	36.41	32.14	35.15	33.95
ENSMUSG00000006342	Susd2	10	protein_coding	0.1	0.05	0.27	0.05	0.08	0.11	0	0.07	0.08	0	0.04	0.06
ENSMUSG00000006344	Ggt5	10	protein_coding	0.02	0.02	0	0	0	0.02	0.04	0.01	0	0	0	0
ENSMUSG00000006345	Ggt1	10	protein_coding	0.58	0.5	0.46	0.28	0.27	0.42	0.22	0.03	0.32	0.2	0.29	0.1
ENSMUSG00000006356	Crip2	12	protein_coding	247.01	268.62	264.44	254.9	245.74	260.54	210.81	96.72	350.39	338.09	267.8	248.47
ENSMUSG00000006360	Crip1	12	protein_coding	2.73	3.34	2.84	7.87	0.84	6.1	4.87	1.72	1.94	4.18	7.87	1.36
ENSMUSG00000006362	Cbfa2t3	8	protein_coding	0.99	1.05	0.86	0.65	1.46	0.81	0.43	0.09	0.33	0.44	0.23	0.13
ENSMUSG00000006369	Fbln1	15	protein_coding	22.33	21.95	23.23	24.73	23.82	24.79	24.53	11.18	35.27	32.2	21.31	23.13
ENSMUSG00000006373	Pgrmc1	X	protein_coding	79.71	83.12	76.1	82.86	78.13	79.44	166.08	218.42	105.98	115.15	121	107.6
ENSMUSG00000006378	Gcat	15	protein_coding	21.75	22.75	22.16	21.85	22.45	22.67	21.55	8.88	34.47	28.52	21.53	24.54
ENSMUSG00000006386	Tek	4	protein_coding	0.12	0.19	0.25	0.16	0.13	0.24	0.04	0	0.13	0.06	0.08	0.07
ENSMUSG00000006389	Mpl	4	protein_coding	0	0	0	0	0	0	0	0	0	0.02	0	0
ENSMUSG00000006390	Elovl1	4	protein_coding	70.03	58.78	70.29	67.09	66.46	67.33	143.9	111.74	167.06	160.75	161.94	190.15
ENSMUSG00000006392	Med8	4	protein_coding	62.9	63.8	64.32	67.29	67.82	65.99	93.72	95.71	83.67	83.05	99.23	90.57
ENSMUSG00000006395	Hyi	4	polymorphic_pseudogene	10.62	10.81	11.48	11.25	11.01	9.23	7.54	3.96	8.43	14.48	12.24	10.9
ENSMUSG00000006398	Cdc20	4	protein_coding	204.09	189.07	199.26	188.25	181.15	201.18	177.54	76.45	166.03	128.98	83.67	104.01
ENSMUSG00000006403	Adamts4	1	protein_coding	33.96	37.5	39.34	32.87	38.38	35.32	13.22	7.25	14.71	16.2	12.59	15.21
ENSMUSG00000006411	Pvrl4	1	protein_coding	0.28	0.3	0.25	0.31	0.29	0.27	0.39	0.28	0.57	0.43	0.46	0.61
ENSMUSG00000006412	Pfdn2	1	protein_coding	120.93	123.43	125.99	111.36	108.85	121.03	144.4	143.79	161.82	166.81	173.77	138.3
ENSMUSG00000006418	Rnf114	2	protein_coding	64.09	65.75	67.34	68.26	67.45	66.78	98.3	62.71	96.06	99.39	101.72	83.08
ENSMUSG00000006423	C330007P06Rik	X	protein_coding	57.11	51.13	52.35	54	53.16	53.19	20.83	27.21	14.48	16.41	19.47	17.62
ENSMUSG00000006435	Neurl1a	19	protein_coding	0.02	0	0.05	0	0.04	0	0.03	0	0.03	0.06	0.08	0.07
ENSMUSG00000006442	Srm	4	protein_coding	89.67	87.63	96.59	98.24	94.78	91.62	192.65	96.72	229.38	247.37	223.92	186.71
ENSMUSG00000006445	Epha2	4	protein_coding	17.9	16.84	17.22	16.32	13.18	13.41	18	9.01	28.07	32.39	25.06	27.8
ENSMUSG00000006456	Rbm14	19	protein_coding	30.92	28.36	31.72	31.49	31.2	31.75	18.38	8.97	19.91	19.77	15.15	16.05
ENSMUSG00000006457	Actn3	19	protein_coding	0.49	0.36	0.28	0.66	0.22	0.39	0.35	0.11	1.09	1.85	1.06	0.37
ENSMUSG00000006462	A530013C23Rik	2	lincRNA	0	0	0.03	0	0	0.03	0.23	0.03	0.05	0	0	0
ENSMUSG00000006463	Zdhhc24	19	protein_coding	24.14	22.29	22.22	19.91	19.67	23.57	23.48	13.14	16.11	18.8	14.69	14.23
ENSMUSG00000006464	Bbs1	19	protein_coding	10.83	11.25	12.56	11.3	11.54	11.64	8.09	5.82	5.57	5.66	4.27	4.92
ENSMUSG00000006471	Ndor1	2	protein_coding	15.22	14.78	20.67	17.76	14.19	15.19	11.19	3.74	7.29	9.16	7.49	7.58
ENSMUSG00000006476	Nsmf	2	protein_coding	42.32	37.86	48.38	41.99	42.12	40.64	25.95	9.26	17	22.38	18.99	11.66
ENSMUSG00000006488	Prl7a1	13	protein_coding	0	0	0	0	0	0	0	0.09	0	0	0.08	0
ENSMUSG00000006494	Pdk1	2	protein_coding	6.87	9.93	7.98	10.42	6.58	9.48	10.64	10	7.87	8.77	11.33	11.47
ENSMUSG00000006498	Ptbp1	10	protein_coding	218.58	204.09	231.06	221.84	215.61	223.38	240.44	187.39	265.91	257.79	254.74	277.31
ENSMUSG00000006517	Mvd	8	protein_coding	17.13	20.08	22.93	19.05	18.58	20.63	18.74	5.49	23.1	20.82	14.4	13.53
ENSMUSG00000006519	Cyba	8	protein_coding	48.91	48.3	54.83	51.87	52.02	52.83	74.72	40.58	148.86	151.02	136.11	117.07
ENSMUSG00000006522	Itih3	14	protein_coding	4.78	3.16	4.51	2.86	2.94	4.32	10.59	11.22	8.51	6.34	6.11	5.03
ENSMUSG00000006526	Tmem110	14	protein_coding	14.84	13.92	13.75	13.26	14.83	13.53	17.87	9.97	17.29	17.52	17.32	15.98
ENSMUSG00000006527	Sfmbt1	14	protein_coding	11.51	12.87	13.21	11.71	13.35	12.79	8.77	8.55	6.78	7.21	8.12	8.16
ENSMUSG00000006529	Itih1	14	protein_coding	0	0	0	0.03	0	0	0	0	0	0	0	0
ENSMUSG00000006538	Ihh	1	protein_coding	0	0.03	0.07	0.17	0.06	0.11	0	0.05	0.05	0.11	0.1	0
ENSMUSG00000006542	Prkag3	1	protein_coding	0	0	0	0	0.08	0.09	0	0	0	0	0	0
ENSMUSG00000006567	Atp7b	8	protein_coding	4.51	4.14	4.34	4.35	3.19	3.93	2.48	1.37	1.83	2.12	2.01	2.48
ENSMUSG00000006574	Slc4a1	11	protein_coding	0	0.02	0	0	0	0	0	0	0	0	0	0
ENSMUSG00000006575	Rundc3a	11	protein_coding	25.72	25.99	30.3	25.9	25.24	27.31	20.23	7.13	25.58	26.93	17.74	14.26
ENSMUSG00000006576	Slc4a3	1	protein_coding	6.03	5.73	6.81	5.45	5.58	7.29	1.51	0.69	1.52	2.1	2.21	1.16
ENSMUSG00000006585	Cdt1	8	protein_coding	17.8	15.67	19.29	16.65	17.97	17.57	17.49	9.43	24.65	23.33	15.18	14.25
ENSMUSG00000006586	Runx1t1	4	protein_coding	0	0.07	0.61	0.08	0.03	0.04	0.06	0	0	0	0.04	0.04
ENSMUSG00000006587	Snai3	8	protein_coding	0	0.05	0	0	0	0	0	0	0.12	0	0	0
ENSMUSG00000006589	Aprt	8	protein_coding	139.29	142.58	151.78	146.44	133.82	147.61	176.85	90.71	263.65	258.47	235.96	189.32
ENSMUSG00000006599	Gtf2h1	7	protein_coding	36.07	35.52	35.77	36.51	38.77	36.77	15.91	21.62	15.87	21.32	24.03	16.86
ENSMUSG00000006611	Hfe	13	protein_coding	4.6	5.04	5.08	5.33	4.93	4.49	12.4	12.25	15.42	17.21	24.43	23.53
ENSMUSG00000006638	Abhd1	5	processed_transcript	2.54	2.18	2.69	2.83	2.41	2.07	1.83	1.34	2.58	1.73	3.71	1.51
ENSMUSG00000006641	Slc5a6	5	protein_coding	6.83	7.05	7.5	8.34	7.49	7	6.55	3.51	7.12	6.78	6.36	5.3
ENSMUSG00000006642	Tcf23	5	protein_coding	0	0	0.02	0	0.06	0	0.01	0	0	0	0	0
ENSMUSG00000006649	Nphs1	7	protein_coding	0	0.19	0	0	0	0	0	0	0	0	0	0
ENSMUSG00000006651	Aplp1	7	protein_coding	9.34	9.63	10.55	9.03	9.5	9.67	13.93	5.33	15.93	13.26	12.18	10.82
ENSMUSG00000006673	Qrich1	9	protein_coding	76.66	72.07	77.96	72.34	72.94	71.97	52.23	54.49	51.28	51.56	52.44	65.33
ENSMUSG00000006675	P4htm	9	protein_coding	12.83	13.56	15.13	13.76	11.44	13.07	10.31	5.74	13.93	14.31	10.87	10.78
ENSMUSG00000006676	Usp19	9	protein_coding	71.96	73.57	82.87	80.87	74.51	75.19	34.21	11.44	37.11	36.51	28.33	30.91
ENSMUSG00000006678	Pola1	X	protein_coding	33.66	31.44	33.35	35.3	34.43	31.49	7.36	9.71	8.6	8.51	6.51	9.04
ENSMUSG00000006699	Cdc42	4	protein_coding	469.41	449.71	438.51	444.88	455.44	459.21	635.62	866.28	482.5	443.26	519.54	570.27
ENSMUSG00000006705	Pknox1	17	protein_coding	22.69	23.12	22.95	21.71	22.99	24.67	23.08	20.41	19.37	19.22	19.85	19.46
ENSMUSG00000006711	D130043K22Rik	13	protein_coding	0.08	0.09	0.11	0.08	0.21	0.1	0	0.03	0.05	0.04	0.01	0.06
ENSMUSG00000006715	Gmnn	13	protein_coding	65.28	71.49	65.12	72.37	68.56	72.49	112.68	128.75	75.38	63.73	61.44	68.24
ENSMUSG00000006717	Acot13	13	protein_coding	63.95	71.65	68.37	68.34	63.83	60.6	182.2	178.98	158.79	146.19	148.81	165.02
ENSMUSG00000006720	Zfp184	13	protein_coding	9.36	9.39	7.93	9.05	8.87	7.6	2.43	3.82	3.39	5.24	5.67	3.5
ENSMUSG00000006724	Cyp27b1	10	protein_coding	0.11	0.06	0.08	0	0.24	0.19	0.08	0.19	0.13	0.38	0.08	0.19
ENSMUSG00000006728	Cdk4	10	protein_coding	984.79	939.7	943.13	886.32	845.64	959.44	1280.25	971.76	1625.87	1459.45	1335.73	1335.81
ENSMUSG00000006731	B4galnt1	10	protein_coding	4.89	5.05	4.82	5.32	4.89	6.63	10.73	3.47	9.38	10.52	11.4	8.29
ENSMUSG00000006732	Mettl1	10	protein_coding	17.1	15.19	18.17	16.65	16.47	16.97	33.59	27.87	38.2	42.61	48.46	45.45
ENSMUSG00000006736	Tspan31	10	protein_coding	141.93	133.76	140.07	134.74	140.57	137.47	253.91	215.48	200.9	201.02	217.05	221.31
ENSMUSG00000006740	Kif5b	18	protein_coding	125.83	126	129.31	133.05	137.77	114.21	22.97	50.47	22.22	31.25	33.01	30.42
ENSMUSG00000006763	Saal1	7	protein_coding	16.55	17	15.65	18.77	15.82	15.85	24.49	25.25	27.69	23.3	23.54	26.86
ENSMUSG00000006764	Tph2	10	protein_coding	0	0	0.03	0.19	0	0.03	0	0.15	0	0	0	0.02
ENSMUSG00000006777	Krt23	11	protein_coding	0	0	0.06	0	0	0.06	0	0	0	0	0	0.04
ENSMUSG00000006782	Cnp	11	protein_coding	67.33	65.27	69.86	65.55	71	65.63	57.28	36.56	66.49	53.01	35.37	45.84
ENSMUSG00000006784	Ttc25	11	protein_coding	3.61	1.94	1.81	2.28	2	1.84	2.47	2.16	2.14	2.02	1.42	2.29
ENSMUSG00000006800	Sulf2	2	protein_coding	161.25	161.31	165.74	159.79	154.8	153.7	239.12	156.83	243.79	229.99	192.35	209.34
ENSMUSG00000006818	Sod2	17	protein_coding	27	26.66	26.17	26.15	29.34	27.52	38.84	39.81	35.58	31.91	31.28	31.73
ENSMUSG00000006850	Tmco6	18	protein_coding	7.42	8.35	7.76	7.49	5.74	7.12	8.02	3.3	7.32	5.94	4.79	5.13
ENSMUSG00000006906	Stambp	6	protein_coding	19.83	21.63	21.23	21.45	21.66	20.2	28.88	36.54	26.06	26.59	27.03	28.83
ENSMUSG00000006920	Ezh1	11	protein_coding	8.57	6.14	6.59	7.38	6.02	6.6	8.3	3.93	6.2	5.14	6.25	6.75
ENSMUSG00000006930	Hap1	11	protein_coding	33.52	34.79	37.87	30.31	30.17	30.24	20.77	6.9	21.53	17.5	12.17	14.54
ENSMUSG00000006931	Leprel4	11	protein_coding	49.25	47.87	49.25	47.88	47.09	49.5	87.02	41.31	79.67	92.04	72.63	64.19
ENSMUSG00000006932	Ctnnb1	9	protein_coding	674.87	680.4	667.62	671.35	672.94	688.46	538.03	587.27	628.12	541.79	550.8	753.4
ENSMUSG00000006941	Eif1b	9	protein_coding	153.26	173.24	175.41	157.57	187.88	179.55	223.5	214.08	159.57	157.23	162.08	141.53
ENSMUSG00000006948	Klk4	7	protein_coding	0	0	0	0	0	0	0	0	0.06	0	0	0
ENSMUSG00000006958	Chrd	16	protein_coding	2.96	2.74	3.52	3.04	2.94	2.97	2.03	0.69	3.36	3.18	2.19	2.25
ENSMUSG00000006998	Psmd2	16	protein_coding	270.15	259.63	268.27	273.57	269.05	278.95	295.03	252.74	356.37	314.7	320.64	406.31
ENSMUSG00000007021	Syngr3	17	protein_coding	4.62	4.61	4.01	3.85	3.81	3.53	4.88	1.51	3.97	4.34	2.52	2.49
ENSMUSG00000007029	Vars	17	protein_coding	59.24	60.16	77.51	56.06	56.39	54.76	38.33	13.2	49.82	50.27	37.05	41.61
ENSMUSG00000007030	Vwa7	17	protein_coding	0.27	0.23	0.19	0.16	0.28	0.26	0.08	0.03	0.11	0.11	0.05	0
ENSMUSG00000007033	Hspa1l	17	protein_coding	1.71	2.2	2.34	2.45	2.35	1.89	0.26	0.76	1.3	1.12	1	0.7
ENSMUSG00000007035	Msh5	17	protein_coding	1.67	1.87	1.34	3.27	2.21	1.87	1.55	1.83	1.09	2.44	0.82	1.08
ENSMUSG00000007036	Abhd16a	17	protein_coding	32.52	34.23	37.37	35.15	34.75	37.22	26.78	9.87	45.12	44.14	32.26	34.83
ENSMUSG00000007038	Neu1	17	protein_coding	18.04	20.79	18.92	19.28	17.76	17.02	23.54	9.15	21.72	23.04	21.85	17.77
ENSMUSG00000007039	Ddah2	17	protein_coding	179.26	201.53	197.17	203.57	202.41	201.06	134.44	62.35	243.92	259.36	194.19	172.01
ENSMUSG00000007041	Clic1	17	protein_coding	335.19	332.64	335.64	337	325.29	330.37	564.58	413.66	529.71	490.84	479.5	460.89
ENSMUSG00000007050	Lsm2	17	protein_coding	102.63	93.92	116.79	86.55	114.58	118.17	123.85	71.05	90.65	99.37	85.95	61.32
ENSMUSG00000007080	Pole	5	protein_coding	26.97	25.16	26.21	33.25	28.31	27.45	29.36	29.17	33.12	30.29	18.36	26.63
ENSMUSG00000007097	Atp1a2	1	protein_coding	117.28	109.67	123.94	123.07	118.22	111.15	85.62	51.86	136.43	132.46	78.75	90.37
ENSMUSG00000007107	Atp1a4	1	protein_coding	0	0	0.02	0.02	0	0.02	0.02	0	0	0.02	0	0
ENSMUSG00000007122	Casq1	1	protein_coding	1.27	1.28	0.9	1.85	1.66	0.99	0.88	1.87	2.65	0.74	0.53	0.75
ENSMUSG00000007207	Stx1a	5	protein_coding	4.24	4.59	5.01	6.02	6.36	5.61	3.6	0.89	2.13	3.32	2.71	2.02
ENSMUSG00000007216	Zfp775	6	protein_coding	2.3	2.29	2.41	2.67	3.16	2.47	2.8	1.09	3.34	3.92	2.19	2.15
ENSMUSG00000007279	Scube2	7	protein_coding	0	0.03	0.04	0.19	0.06	0.03	0.1	0.05	0	0.02	0.12	0.29
ENSMUSG00000007338	Mrpl49	19	protein_coding	48.95	55.82	55.75	52.61	54.95	54.08	83.73	78.45	71.57	68.41	80.14	73.35
ENSMUSG00000007379	Dennd2c	3	protein_coding	3.18	3.3	3.57	3.16	2.98	3.15	2.47	2.54	1.8	2.18	1.83	2.51
ENSMUSG00000007411	Mark3	12	protein_coding	54.41	55.28	56.04	56.52	58.07	57.66	55.79	52.89	47.5	54.57	54.29	51.9
ENSMUSG00000007415	Gatad1	5	protein_coding	65.62	61.84	61.23	61.7	69.13	67.94	71.8	56.91	38.65	48.75	46.53	36.91
ENSMUSG00000007440	Pcdha10	18	protein_coding	0.19	0	0.11	0	0	0	0	0	0	0	0	0
ENSMUSG00000007458	M6pr	6	protein_coding	98.88	103.2	103.95	104.38	101.52	100.83	161.52	170.49	134.39	137.04	151.68	154.74
ENSMUSG00000007476	Lrrc8a	2	protein_coding	25	23.35	25.55	24.95	26.7	27.28	30.78	20.12	33.01	37.79	34.08	31.15
ENSMUSG00000007480	Mc5r	18	protein_coding	0	0	0	0.09	0	0	0	0	0	0.06	0	0
ENSMUSG00000007564	Ppp2r1a	17	protein_coding	302.95	286.69	314.92	296.18	300.06	310.22	383.13	221.62	397.67	343.72	311.75	372.77
ENSMUSG00000007570	Fance	17	protein_coding	25.49	20.55	24.68	17.97	21.1	20.18	26.78	18.15	33.01	36.42	32.91	22.33
ENSMUSG00000007589	Tinf2	14	protein_coding	23.49	22.14	23.92	21.68	24.47	24.58	45.53	44.39	42.46	39.7	39.43	38.78
ENSMUSG00000007591	Tssk4	14	protein_coding	1.3	0.67	1.07	0.76	0.45	0.63	0.08	0.1	0.49	0.32	0.38	0.08
ENSMUSG00000007594	Hapln4	8	protein_coding	2.11	2.31	2.51	2.8	2.31	3.08	8.03	3.08	3.87	6.3	8.13	7.16
ENSMUSG00000007603	Dus3l	17	protein_coding	13.4	13.65	13.53	15.9	13.92	14.92	7.27	3.76	15.01	13.89	10.98	10.95
ENSMUSG00000007610	Gtpbp3	8	protein_coding	17.52	12.39	14.13	13.2	13.65	12.18	10.55	5.48	13.13	13.39	11.75	8.69
ENSMUSG00000007613	Tgfbr1	4	protein_coding	27.98	26.04	24.63	26.6	26.62	25.74	9.69	14.86	9.07	10.12	10.07	11.85
ENSMUSG00000007617	Homer1	13	protein_coding	18.13	15.76	15.64	15.92	16.48	16.11	5.22	9.88	4.13	5.75	6.31	5.07
ENSMUSG00000007646	Rad51c	11	protein_coding	10.83	13.61	12.58	11.85	11.98	12.68	12.68	18.61	11.99	11.06	13.92	13.88
ENSMUSG00000007653	Gabrb2	11	protein_coding	0	0.17	0	0.02	0.18	0	0	0.11	0	0	0	0.15
ENSMUSG00000007655	Cav1	6	protein_coding	6.89	14.15	12.7	11.01	9.3	12.51	11.05	11.24	18.26	14.8	13.1	17.76
ENSMUSG00000007656	Arpp19	9	protein_coding	238.96	212.39	213.96	227.92	248.24	218.37	241.84	281.83	206.08	194.28	224.2	148.51
ENSMUSG00000007659	Bcl2l1	2	protein_coding	110.66	119.91	105.57	117.78	97.75	100.21	208.11	83.46	121.59	127.72	146.27	110.04
ENSMUSG00000007670	Khsrp	17	protein_coding	46.72	44.69	50.66	47.17	47.07	49.01	21.68	8.56	17.4	16.58	13.08	15.11
ENSMUSG00000007682	Dio2	12	protein_coding	4.33	3.06	5.3	5.32	6.95	5.54	0.68	0.69	0.98	1.14	0.76	0.73
ENSMUSG00000007721	Ccdc124	8	protein_coding	46.75	47.7	52.4	49.92	46.49	51.18	38.6	22.78	80.54	87.91	54.93	41.27
ENSMUSG00000007739	Cct4	11	protein_coding	230.11	220.93	217.65	227.24	227.38	229.96	430.5	694.51	391.77	413.2	469.76	545.96
ENSMUSG00000007777	0610009B22Rik	11	protein_coding	59.58	67.31	55.74	59.21	67.28	58.18	98.13	139.01	87.72	83.74	109.4	98.54
ENSMUSG00000007783	Cpt1c	7	protein_coding	62.2	60.96	66.79	63.46	59.97	63.34	74.38	31	74.56	76.93	59.43	56.45
ENSMUSG00000007805	Twist2	1	protein_coding	0.07	0	0	0.07	0	0	0	0.05	0	0	0	0
ENSMUSG00000007812	Zfp655	5	protein_coding	20.46	19.32	19.72	22.17	18.52	19.71	9.1	10.91	8.41	10.83	13.15	10.88
ENSMUSG00000007815	Rhoa	9	protein_coding	387.38	379.65	372.55	394.78	392.42	394.61	633.14	688.77	495.54	462.4	490.28	528.92
ENSMUSG00000007817	Zmiz1	14	protein_coding	125.62	112.81	134.37	124.84	133.95	132.91	50.63	27.87	37.32	40.48	36.89	36.68
ENSMUSG00000007827	Ankrd26	6	protein_coding	7.22	7.64	8.5	8.93	9.04	8.06	0.52	1.53	0.99	1.13	0.94	1.12
ENSMUSG00000007833	Aldh16a1	7	protein_coding	11.03	8.38	12.89	14.3	12.27	13.58	8.2	1.3	15.74	12.46	5.6	13.4
ENSMUSG00000007836	Hnrnpa0	13	protein_coding	77.06	66.51	67.63	70.99	72.68	73.49	116.22	110.17	64.67	64.82	56.44	59.78
ENSMUSG00000007837	Prrg2	7	protein_coding	16.47	16.46	20.01	19.4	17.02	17.84	14.06	5.5	22.06	21.86	19.62	12.69
ENSMUSG00000007850	Hnrnph1	11	protein_coding	411.34	341.81	375.19	377.75	401.24	371.01	252.97	358.2	233.02	223.9	233.59	292.2
ENSMUSG00000007867	Ift43	12	protein_coding	31.39	37.44	35.52	32.98	31.65	35.12	77.29	71.79	75.17	68.45	76.83	78.31
ENSMUSG00000007872	Id3	4	protein_coding	59.29	65.73	72.9	66.57	62.86	68.8	54.26	27.36	73.19	78.91	55.77	48.09
ENSMUSG00000007877	Tcap	11	protein_coding	0.11	0	0.24	0.11	0.11	0.12	0	0	0	0.07	0	0
ENSMUSG00000007880	Arid1a	4	protein_coding	54.8	50.1	55.52	52.68	52.99	52.79	16.96	12.76	13.6	13.11	11.57	11.61
ENSMUSG00000007888	Crlf1	8	protein_coding	12.43	20.8	10.75	15.99	25.56	17.01	22.98	11.65	16.38	18.62	13.35	9.91
ENSMUSG00000007891	Ctsd	7	protein_coding	507.67	502.28	509.07	490.62	484.25	480.52	941.58	479.69	1030.83	964.02	792.04	897.98
ENSMUSG00000007892	Rplp1	9	protein_coding	1529.93	2000.61	1894.11	1828.66	1710.97	1767.54	614.32	464.61	2037.13	2291.74	1637.23	1414.41
ENSMUSG00000007908	Hmgcll1	9	protein_coding	1.16	1.15	1.29	1.59	2.04	1.55	0.6	1.02	1.06	0.44	0.69	0.68
ENSMUSG00000007944	Ttc9b	7	protein_coding	2.02	1.6	2	1.2	1.66	1.48	0.74	0	1.45	1.18	0.59	0.44
ENSMUSG00000007946	Phox2a	7	protein_coding	0	0	0	0	0	0	0.04	0	0.04	0	0	0
ENSMUSG00000007950	Abhd8	8	protein_coding	62.17	73.15	68.57	69.44	59.4	60.69	28.48	9.47	49.8	62.15	30.79	24.88
ENSMUSG00000007987	Ift22	5	protein_coding	75.68	81.11	72.14	77.72	73.92	80.49	116.99	89.65	114.88	101.22	86.16	97.35
ENSMUSG00000007989	Fzd3	14	protein_coding	54.9	53.68	49.39	54.99	57.15	53.41	12.81	12.63	11.9	11.81	11.43	12.34
ENSMUSG00000008028	1700008O03Rik	7	protein_coding	1.22	0.56	0.46	0.43	0.1	0.96	0.6	0.08	0.76	1.07	0.5	1.51
ENSMUSG00000008035	Mid1ip1	X	protein_coding	77.77	95.17	75.78	82.56	93.24	80.1	78.92	50.74	129.43	142.2	116.95	116.29
ENSMUSG00000008036	Ap2s1	7	protein_coding	136.39	148.38	145.99	148.05	147.99	143.58	177.45	137.27	263.75	255.11	204.53	183.88
ENSMUSG00000008090	Fgfrl1	5	protein_coding	206.74	206.48	221.44	215.16	209.93	206.18	222.01	85.68	216.46	235.06	175.68	157.27
ENSMUSG00000008129	4930432K21Rik	8	protein_coding	2.3	1.1	2.04	1.08	1.96	1.25	2.24	1.02	2.07	2.02	1.55	1.88
ENSMUSG00000008136	Fhl2	1	protein_coding	3.41	2.32	2.85	3.01	3.08	2.68	3.96	3.59	7.67	5.78	5.98	8.99
ENSMUSG00000008140	Emc10	7	protein_coding	101.19	102.14	107.55	103.96	97.55	99.96	116.36	52.92	174.44	191.24	153.35	119.48
ENSMUSG00000008153	Clstn3	6	protein_coding	0.08	0.16	0.17	0.4	0.34	0.35	0.28	0.13	0.48	0.13	0.48	0.18
ENSMUSG00000008167	Fbxw9	8	protein_coding	24.26	23.95	28.87	24.21	21.23	26.61	16.95	5.27	22.19	22.65	16.98	16.62
ENSMUSG00000008193	Spib	7	protein_coding	0	0	0.06	0	0	0.03	0	0	0	0.04	0.06	0.15
ENSMUSG00000008200	Fnbp4	2	protein_coding	58.98	46.14	61.02	59.09	56.36	49.68	14.98	16.79	11.56	15.74	13.52	12.67
ENSMUSG00000008206	Cers4	8	protein_coding	47.99	46.3	61.5	52.72	41.97	45.57	37.75	22.66	38.79	34.12	28.06	34.1
ENSMUSG00000008226	Scrn3	2	protein_coding	21.38	17.9	20.65	21.94	20.92	19.47	15.83	19.26	15.03	14.67	14.29	15.5
ENSMUSG00000008301	Phax	18	protein_coding	54.1	57.25	56.22	58.05	59.69	50.22	77.64	103.19	70.04	71.84	74.66	76.19
ENSMUSG00000008305	Tle1	4	protein_coding	25.59	25.44	25.09	24.7	26.35	25.58	25.5	15.46	17.54	17.44	15.44	13.69
ENSMUSG00000008307	1700109H08Rik	5	protein_coding	0	0	0.59	0	0	0	0	0	0	0	0.11	0
ENSMUSG00000008318	Relt	7	protein_coding	5.8	7.38	5.83	6.44	5.52	9.5	8.44	5.67	8.27	10.06	9.92	9.13
ENSMUSG00000008333	Snrpb2	2	protein_coding	74.68	74.63	55.4	70.8	68.15	66.14	132.67	231.83	82.79	69.08	80.93	95.99
ENSMUSG00000008348	Ubc	5	protein_coding	820.25	862.66	893.47	826.69	877.98	861.36	529.47	308.3	789.17	697.86	643.39	838.55
ENSMUSG00000008373	Prpf31	7	protein_coding	67.4	71.87	69.19	68.51	75.26	71.6	87.22	71.86	120.01	97.03	104.66	122.31
ENSMUSG00000008384	Sertad1	7	protein_coding	20.99	20.95	23.25	25.2	23.15	19.57	29.24	13.23	34.81	39.77	31.37	28.25
ENSMUSG00000008393	Carhsp1	16	protein_coding	198.83	201.7	191.63	183.5	188.72	190.51	195.56	142.39	159.19	158.12	132.88	111.87
ENSMUSG00000008398	Elk3	10	protein_coding	46.45	42.33	43.39	46.63	51.55	49.23	37.03	31.93	28.38	33.36	34.6	28.87
ENSMUSG00000008429	Herpud2	9	protein_coding	29.18	30.77	31.17	31.99	32.59	31.44	34.54	36.07	21.7	25.17	27.86	25.73
ENSMUSG00000008435	Rdh13	7	protein_coding	14.69	11.32	11.16	12.62	11.24	12.81	13.34	11.97	14.93	14.86	15.18	14.87
ENSMUSG00000008438	Adam21	12	protein_coding	0.17	0.18	0.27	0.12	0.19	0.09	0.04	0	0.08	0	0.06	0.04
ENSMUSG00000008450	Nutf2	8	protein_coding	36.11	37.19	35.71	35.19	41.12	40.98	53.13	55.22	36.44	42.85	40.56	36.56
ENSMUSG00000008461	Fut1	7	protein_coding	0.03	0.12	0	0	0	0	0.4	0.5	0.69	0.57	0.49	0.88
ENSMUSG00000008475	Arpc5	1	protein_coding	121.66	117.23	111.85	119.16	119.49	121.82	142.17	187.34	92.75	89.67	95.24	90.16
ENSMUSG00000008482	Rnf151	17	protein_coding	0.17	0.15	0	0.08	0	0.17	0	0	0	0.06	0	0
ENSMUSG00000008489	Elavl2	4	protein_coding	0.79	1.17	2.04	1.02	0.75	3.28	0.14	0.54	0.21	1.02	0.7	0.24
ENSMUSG00000008496	Pou2f2	7	protein_coding	0.55	0.51	0.7	0.37	0.45	0.39	0.13	0	0	0.04	0.01	0
ENSMUSG00000008540	Mgst1	6	protein_coding	48.4	53.39	46.66	59.69	48.81	58.59	117.31	170.26	118.07	105.45	119.41	126.22
ENSMUSG00000008575	Nfib	4	protein_coding	65.5	60.49	66.92	66.97	69.28	68.15	23.45	42.84	24.66	33.14	31.28	29.27
ENSMUSG00000008590	Htr3b	9	protein_coding	0	0	0	0	0	0.04	0	0	0	0	0	0.03
ENSMUSG00000008601	Rab25	3	protein_coding	0	0.34	0.27	0.13	0.21	0.13	0	0	0	0	0	0
ENSMUSG00000008604	Ubqln4	3	protein_coding	53.34	52.09	57.9	52.49	57.54	55.92	68.21	40.6	55.71	58.04	54.84	48.69
ENSMUSG00000008658	Rbfox1	16	protein_coding	0	0.02	0	0	0	0	0	0.02	0	0	0	0.06
ENSMUSG00000008668	Rps18	17	protein_coding	3231.48	3450.76	3341.93	3223.34	3270.96	3358.27	3614.44	3162.35	5108.92	5174.11	6072.71	5253.04
ENSMUSG00000008682	Rpl10	X	protein_coding	1064.28	1264.28	1262.6	1111.74	1181.13	1187.35	914.49	352.9	491.84	535.7	1272.83	1092.95
ENSMUSG00000008683	Rps15a	7	protein_coding	1306.63	1306.93	1257.32	1264.4	1208.94	1241.83	1906.07	2453.61	1439.29	1469.79	1727.23	1640.45
ENSMUSG00000008690	Ncaph2	15	protein_coding	102.35	101.46	107.18	101.93	101.51	99.83	107.28	66.97	129.07	108.97	91.58	95.5
ENSMUSG00000008730	Hipk1	3	protein_coding	49.1	45.84	48.28	49.13	45.89	48.85	26.37	34.15	24.41	25.14	28.17	30.01
ENSMUSG00000008734	Gprc5b	7	protein_coding	57.81	55.05	60.84	59.56	66.56	61.09	51.55	31.53	49.33	49.11	35.8	36.48
ENSMUSG00000008763	Man1a2	3	protein_coding	39.87	38.28	37.49	37.13	39.24	35.83	15.73	23.25	14.85	17.6	17.21	18.62
ENSMUSG00000008822	Acyp1	12	protein_coding	52.87	65.12	59.48	60.67	66.24	59.23	71.19	88.83	81.97	76.51	88.68	67.02
ENSMUSG00000008845	Cd163	6	protein_coding	0.02	0	0	0	0	0	0	0	0	0	0	0
ENSMUSG00000008855	Hdac5	11	protein_coding	36.73	40.42	40.08	43.51	40.03	44.82	29.59	10.47	51.35	49.17	33.93	29.97
ENSMUSG00000008859	Rala	13	protein_coding	51.61	49.77	49.22	51.5	55.43	54.9	46.68	65.85	38.38	41.16	43.95	41.76
ENSMUSG00000008892	Vdac3	8	protein_coding	276.92	288.76	271.44	282.3	286.25	278.81	743.73	1211.44	712.31	706.85	857.81	1025.24
ENSMUSG00000008932	Slc1a7	4	protein_coding	0	0	0	0	0	0	0.11	0.04	0.1	0.11	0.2	0.18
ENSMUSG00000008958	Vps72	3	protein_coding	62.2	66.56	75.92	64.41	67.29	66.65	66.76	36.88	89.73	87.68	80.05	69.35
ENSMUSG00000008976	Gabpa	16	protein_coding	48.69	42.16	42.88	47.89	47.82	44.49	12.32	20.7	11.05	11.97	13.88	14.19
ENSMUSG00000008999	Bmp7	2	protein_coding	62.62	55.98	66.03	67.86	65.58	68.62	56.11	28.15	62.79	72.21	52.51	44.83
ENSMUSG00000009013	Dynll1	5	protein_coding	354.34	352.5	341.67	358.46	399.37	360.71	474.14	722.18	377.32	356.93	419.03	335.58
ENSMUSG00000009030	Pdcl	2	protein_coding	53.86	46.94	54.28	52.54	52.34	50.86	26.36	37.08	23.94	25.77	34.07	34.05
ENSMUSG00000009035	Tmem184b	15	protein_coding	64.84	66.45	72.41	66.71	68.4	68.48	48.72	14.21	34.7	40.75	34.55	26.99
ENSMUSG00000009070	Rsph14	10	protein_coding	0	0	0	0	0.18	0	0	0	0	0	0	0
ENSMUSG00000009073	Nf2	11	protein_coding	65.05	60.5	62.25	61.4	65.88	62.14	64.59	38.05	45.56	51.35	62.5	54.26
ENSMUSG00000009075	Cabp7	11	protein_coding	0.42	0.15	0.55	0.3	0.24	0.34	0.1	0.02	0.21	0.22	0.05	0.17
ENSMUSG00000009076	Zmat5	11	protein_coding	44.38	47.8	45.09	44.54	38.82	41.99	59.91	34.2	92.23	76.86	71.18	64.42
ENSMUSG00000009079	Ewsr1	11	protein_coding	523.98	464.75	505.79	501.33	491.84	524.7	359.5	338.65	337.67	341.94	351.42	391.16
ENSMUSG00000009090	Ap1b1	11	protein_coding	33.77	32.67	32.24	34.56	31.36	33.95	26.13	13.53	27.11	25.09	18.65	23.51
ENSMUSG00000009092	Derl3	10	protein_coding	0.21	0.19	0.45	0.36	0.2	0.07	0.22	0.16	0.57	0.57	0.61	0.53
ENSMUSG00000009097	Tbx1	16	protein_coding	0	0	0	0	0.05	0	0	0	0.07	0	0	0.04
ENSMUSG00000009108	Gnat2	3	protein_coding	0.67	1.12	1.63	1.31	0.98	1.07	0.9	1.52	2.83	1.43	1.91	1.15
ENSMUSG00000009112	Bcl2l13	6	protein_coding	29.4	28.5	28.2	28.76	29.22	29.51	22.23	17.32	20.59	18.18	18.58	17.95
ENSMUSG00000009115	Spatc1l	10	protein_coding	0	0	0	0	0	0	0.07	0	0	0	0	0
ENSMUSG00000009145	Dqx1	6	protein_coding	0.45	0.21	0.33	0.16	0.2	0.16	0.06	0.04	0.08	0.02	0.13	0.04
ENSMUSG00000009185	Ccl8	11	protein_coding	0	0	0.34	0	0	0	0	0	0	0	0	0
ENSMUSG00000009207	Lnp	2	protein_coding	29.46	25.42	28.15	26.12	31.11	26.89	10.42	15.04	9.87	10.61	7.94	11.13
ENSMUSG00000009214	Tmem8c	2	protein_coding	0	0.22	0	0	0	0.07	0	0	0	0.05	0	0
ENSMUSG00000009216	Fam163b	2	protein_coding	0	0	0	0	0	0	0.02	0.04	0	0	0	0.02
ENSMUSG00000009246	Trpm5	7	protein_coding	3.4	2.33	3.07	3.93	3.8	2.56	2.03	0.81	1.26	1.29	0.95	1.04
ENSMUSG00000009248	Ascl2	7	protein_coding	0.06	0	0.12	0.06	0.05	0	0	0.04	0	0.04	0.04	0
ENSMUSG00000009281	Rarres2	6	protein_coding	8.98	10.96	9.61	10.7	8.2	8.37	21.17	19.7	21.2	19.57	21.11	24.09
ENSMUSG00000009291	Pttg1ip	10	protein_coding	103.63	98.91	104.03	104.64	100.36	102.29	215.95	174.74	165.25	172.3	222.73	198.41
ENSMUSG00000009292	Trpm2	10	protein_coding	0	0.17	0.09	0	0	0	0.07	0	0.33	0	0	0.04
ENSMUSG00000009293	Ube2g2	10	protein_coding	55	57.41	62.34	57.58	68.78	65.88	66.32	42.05	70.38	81.96	99.36	84.73
ENSMUSG00000009350	Mpo	11	protein_coding	0.06	0.19	0.03	0	0	0	0	0	0	0	0.03	0
ENSMUSG00000009356	Lpo	11	protein_coding	15.31	15	18.25	12.54	19.13	18.62	10.94	8.37	15.3	13.76	11.61	16.19
ENSMUSG00000009376	Met	6	protein_coding	0.67	0.39	1.41	0.66	0.81	1.01	0.25	0.44	0.24	0.48	0.62	0.33
ENSMUSG00000009378	Slc16a12	19	protein_coding	0.02	0.13	0.06	0.04	0.02	0.06	0.02	0	0.03	0.03	0.07	0.03
ENSMUSG00000009394	Syn2	6	protein_coding	1.5	1.51	1.87	1.11	1.16	1.62	1	0.72	1.22	0.74	0.27	0.83
ENSMUSG00000009406	Elk1	X	protein_coding	21.69	20.47	22.46	21.69	20.38	19.3	15.11	10.12	11.18	11.12	12.09	9.26
ENSMUSG00000009418	Nav1	1	protein_coding	43.73	40.66	44.2	47.12	47.5	41.53	6.67	5.66	5.33	5.91	5.59	4.39
ENSMUSG00000009470	Tnpo1	13	protein_coding	188.99	180.34	183.58	186.95	185.86	180.28	42.29	81.01	47.61	49.04	54.9	71.46
ENSMUSG00000009471	Myod1	7	protein_coding	0.1	0.09	0	0	0	0.05	0	0	0	0	0	0
ENSMUSG00000009487	Otog	7	protein_coding	0.02	0.01	0.02	0	0.01	0.02	0.06	0	0	0.02	0.06	0.03
ENSMUSG00000009535	Rnmt	18	protein_coding	48.09	39.62	42.74	39.57	42.14	42.14	33.58	58.84	37.03	35.43	50.65	58.43
ENSMUSG00000009545	Kcnq1	7	protein_coding	0	0	0	0	0.03	0	0.02	0	0	0.02	0.04	0.06
ENSMUSG00000009549	Srp14	2	protein_coding	245.96	262.75	257.62	257.75	252.75	262.74	352.39	331.62	326.02	306.74	324.9	283.73
ENSMUSG00000009551	6330409D20Rik	2	protein_coding	0.18	0	0.09	0.09	0	0.19	0	0	0.06	0	0	0
ENSMUSG00000009555	Cdk9	2	protein_coding	72.57	66.48	73.64	72.5	62.78	67.61	87.97	50.61	108.77	102.77	92.69	92.47
ENSMUSG00000009563	Tor2a	2	protein_coding	44.18	42.94	42.2	42.57	38.21	45.92	72.33	32.6	69.06	75.54	69.51	56.59
ENSMUSG00000009566	Fpgs	2	protein_coding	14.59	12.63	15.87	14.24	11.61	13.12	11.2	3.77	10.12	11.58	8.36	9
ENSMUSG00000009569	Mkl2	16	protein_coding	13.02	13.9	14.9	14.36	14.22	12.82	5.75	5.9	5.32	4.84	5.5	6.05
ENSMUSG00000009575	Cbx5	15	protein_coding	213.91	210.27	201.28	229.56	217.73	210.01	85.29	93.73	67.28	59.9	52.08	62.34
ENSMUSG00000009585	Apobec3	15	protein_coding	61.96	52.7	62.38	58.49	61.01	54.51	95.01	107.18	104.9	97.4	83.4	82.77
ENSMUSG00000009588	St6galnac1	11	protein_coding	0	0	0	0.04	0.03	0.04	0.08	0	0	0	0	0
ENSMUSG00000009596	Taf7l	X	protein_coding	0	0	0	0	0	0	0	0	0.12	0.03	0.13	0.1
ENSMUSG00000009614	Sardh	2	protein_coding	33.13	32.24	35.37	33.29	37.35	35.56	36.31	18.08	59.46	68.6	49.23	39.67
ENSMUSG00000009621	Vav2	2	protein_coding	23.88	21.62	21.48	22.52	22.85	22.82	20.19	8.64	14.13	15.18	11.65	12.23
ENSMUSG00000009628	Tex15	8	protein_coding	0.53	0.45	0.47	0.44	0.51	0.29	0.02	0.2	0.14	0.17	0.07	0.05
ENSMUSG00000009630	Ppp2cb	8	protein_coding	134.69	128.59	124.58	132.11	133.83	129.3	228.61	184.79	150.95	162.7	159.48	160.04
ENSMUSG00000009633	G0s2	1	protein_coding	2.3	4.25	2.82	3.1	3.81	2.64	20.63	26.45	80.82	94.67	94.82	84.81
ENSMUSG00000009640	Dmap1	4	protein_coding	24.02	29.61	30.67	23.85	26.98	27.39	34.41	25.84	50.08	43.71	45.47	48.32
ENSMUSG00000009647	Mcu	10	protein_coding	17.2	16.58	19.45	18.81	18.52	16.83	23.21	26.45	21.13	26.04	30.55	29.99
ENSMUSG00000009654	Oit3	10	protein_coding	0	0.06	0	0	0	0.03	0	0	0	0	0	0
ENSMUSG00000009670	Tex11	X	protein_coding	0	0	0	0	0.03	0	0	0	0	0	0	0
ENSMUSG00000009681	Bcr	10	protein_coding	20.68	20.4	23.22	20.72	23.19	22.15	17.08	9.34	15.4	13.96	13.03	14.09
ENSMUSG00000009687	Fxyd5	7	protein_coding	0.86	0.42	0.49	0.62	1.23	0.32	1.11	0.67	2.39	2.17	2.11	2.3
ENSMUSG00000009731	Kcnd1	X	protein_coding	2.16	2.15	2.66	3.89	5.04	2.44	2.64	1.38	2.44	2.42	2.1	2.15
ENSMUSG00000009733	Tfcp2	15	protein_coding	12.74	14.45	15.84	14.86	14.86	14.43	13.3	11.51	13.16	12.74	12.85	13.81
ENSMUSG00000009734	Pou6f2	13	protein_coding	0	0	0.05	0.01	0.27	0.01	0.06	0.01	0.02	0	0	0
ENSMUSG00000009739	Pou6f1	15	protein_coding	38.75	33.87	35.33	35.98	33.23	35.65	21.67	10.84	16.84	19.49	14.65	11.69
ENSMUSG00000009741	Ubp1	9	protein_coding	50.23	49.71	51.81	49.7	50.03	52.18	41.96	41.57	34.18	37.08	39.45	40.55
ENSMUSG00000009772	Nuak2	1	protein_coding	19.2	21.42	17.54	18.67	11.28	13.93	21.56	15.62	20.47	22.07	18.08	15.55
ENSMUSG00000009828	Ick	9	protein_coding	23.93	25.26	26.4	26.29	25.75	27.14	15.89	16.16	14.39	14.11	15.6	14.6
ENSMUSG00000009863	Sdhb	4	protein_coding	153.85	145.48	152.11	151.54	156.11	152.41	287.22	292.05	333.31	284.42	311.65	346.64
ENSMUSG00000009876	Cox4i2	2	protein_coding	0.34	0	0.35	0.34	0	0.69	0.13	0.64	0.85	0.33	0.59	0.38
ENSMUSG00000009894	Snap47	11	protein_coding	74.28	78.35	75.52	78.49	68.99	76.36	104.61	89.97	134.97	106.4	113.99	139.35
ENSMUSG00000009900	Wnt3a	11	protein_coding	0	0	0.03	0	0	0	0	0	0	0	0	0
ENSMUSG00000009905	Kdsr	1	protein_coding	7.61	6.83	7.1	7.15	7.07	5.96	8.22	10.25	7.54	7.63	8.89	9.5
ENSMUSG00000009907	Vps4b	1	protein_coding	78.29	77.62	72.21	69.88	70.82	74.14	52.9	60.14	45.6	51	58.06	71.72
ENSMUSG00000009927	Rps25	9	protein_coding	1146.19	1216.04	1148.89	1201.72	1210.38	1177.16	1471.31	1682.38	1063.22	1138.88	1255.81	1074.88
ENSMUSG00000009941	Nxf2	X	protein_coding	0.04	0.07	0.23	0.1	0.09	0.2	0.04	0.23	0.11	0.07	0.13	0.04
ENSMUSG00000009995	Taz	X	protein_coding	33.14	32.47	34.68	37.45	35.96	30.86	71.89	66.41	60.32	67.58	67.72	71.13
ENSMUSG00000010021	Kif19a	11	protein_coding	1.74	1.24	0.93	1.6	0.87	1.2	1.38	0.74	1.02	0.87	1.17	1
ENSMUSG00000010025	Aldh3a2	11	protein_coding	40.96	36.97	33.19	35.53	35.6	34.76	44.78	54.54	44.79	45.38	52.88	62.41
ENSMUSG00000010044	Zmynd10	9	protein_coding	2.54	4.66	4.07	4.15	2.66	2.76	3.14	0.84	3.25	4.03	1.61	2.77
ENSMUSG00000010045	Tmem115	9	protein_coding	23.71	26.75	25.6	26.25	25.26	26.99	43.91	20.62	53.76	60.3	47.52	46.37
ENSMUSG00000010047	Hyal2	9	protein_coding	61.56	69.92	74.55	82.3	72.36	67.27	66.4	22.09	71.11	74.67	52.51	53.85
ENSMUSG00000010048	Ifrd2	9	protein_coding	16.25	17.3	20.16	20.45	18.06	18.44	18.17	12.04	19.5	25.02	24.2	21.97
ENSMUSG00000010051	Hyal1	9	protein_coding	24.85	25.06	27.59	25.09	23.68	25.38	12.26	7.44	10.83	9.66	12.56	12.14
ENSMUSG00000010054	Tusc2	9	protein_coding	36.83	38.75	36.51	36.33	38.1	36.9	32.87	20.48	22.96	28.01	25.82	19.4
ENSMUSG00000010057	Nprl2	9	protein_coding	26.49	26.41	25.76	27.55	27.38	25.03	41.57	27.09	41.81	34.98	34.13	41.24
ENSMUSG00000010064	Slc38a3	9	protein_coding	1.22	0.64	2.25	0.7	0.88	0.78	0.92	0.5	1.25	1.22	0.67	0.85
ENSMUSG00000010066	Cacna2d2	9	protein_coding	0.07	0.15	0.38	0.99	0.1	0.25	0.05	0.06	0.18	0.12	0.07	0.1
ENSMUSG00000010067	Rassf1	9	protein_coding	24.94	22.49	26.98	26.43	24.51	22.94	66.78	58.93	71.79	67.74	86.33	73.67
ENSMUSG00000010080	Epn3	11	protein_coding	0.15	0.04	0.02	0	0.02	0	0	0	0	0	0	0
ENSMUSG00000010086	Rnf112	11	protein_coding	0.05	0	0.16	0.22	0.15	0.06	0	0	0.02	0	0.04	0.04
ENSMUSG00000010095	Slc3a2	19	protein_coding	75.93	77.14	79.1	72.63	72.57	76.04	627.48	521.39	891.85	1040.72	1056.36	1110.96
ENSMUSG00000010097	Nxf1	19	protein_coding	180.24	188.14	201.02	197.8	192.4	204.46	260.38	272.54	269.57	308.69	248.39	239.14
ENSMUSG00000010110	Stx5a	19	protein_coding	69.75	68.71	73.35	68.04	72.18	65.3	68.98	61.6	67.4	63.27	64.11	73.26
ENSMUSG00000010122	Slc47a1	11	protein_coding	0.03	0	0	0	0	0	0	0.05	0	0.02	0	0.02
ENSMUSG00000010142	Tnfrsf13b	11	protein_coding	0.07	0	0	0	0.03	0	0.05	0	0.05	0.02	0.09	0.05
ENSMUSG00000010154	Spire2	8	protein_coding	8.99	10.34	9.51	7.73	7.71	8.35	8.86	4.64	9.34	10.23	7.34	6.77
ENSMUSG00000010175	Prox1	1	protein_coding	10.28	10.68	9.21	9.65	9.32	9.02	2.21	3.68	1.76	2.34	1.98	2.19
ENSMUSG00000010205	Raver1	9	protein_coding	56.71	54.87	58.04	56.33	56.33	57.98	42.76	17.63	38.6	34.71	29.74	29.07
ENSMUSG00000010277	2610507B11Rik	11	protein_coding	111.16	107.82	109.59	110.36	110.29	110.67	102.15	97.6	105.24	91.3	80.77	86.4
ENSMUSG00000010290	AI597479	1	protein_coding	23.57	22.49	21.39	21.88	23.63	24.36	20.58	25.34	14.03	14.28	18.72	18.72
ENSMUSG00000010307	Tmem86a	7	protein_coding	25.38	24.69	24.42	25.48	20.13	23.89	35.44	18.74	32.32	32.65	25.31	28.52
ENSMUSG00000010311	Optc	1	protein_coding	0	0.05	0.25	0.08	0.1	0.38	1.03	0.34	1.04	0.54	0.56	0.78
ENSMUSG00000010342	Tex14	11	protein_coding	0.07	0.03	0	0	0.03	0.07	0.03	0.18	0	0	0	0.06
ENSMUSG00000010358	Ifi35	11	protein_coding	11.28	12.07	9.92	9.52	9.57	8.93	16.94	14.71	25.4	21.14	24.76	27.13
ENSMUSG00000010362	Rdm1	11	protein_coding	38.63	38.93	39.54	33.68	39.58	39.15	71.4	75.85	89.72	88.43	86.84	94.02
ENSMUSG00000010376	Nedd8	14	protein_coding	460.07	443.99	470.44	420.78	428.14	464.84	555.85	558.02	630.98	613.9	554.56	540.51
ENSMUSG00000010392	Gosr1	11	protein_coding	29.48	27.2	30.58	29.93	30.21	30.95	25.2	30.02	24.12	25.33	30.05	30.54
ENSMUSG00000010406	Mrpl52	14	protein_coding	71.65	76	84.37	75.3	58.04	53.18	49.71	67.48	137.84	188.07	116.25	101.34
ENSMUSG00000010435	Spaca7	8	protein_coding	0	0	0	0.16	0	0	0	0	0.11	0	0.22	0
ENSMUSG00000010453	Kansl3	1	protein_coding	44.42	41.08	44.26	44.63	41.32	42.89	32.77	23.48	30.26	31.87	30.97	27.92
ENSMUSG00000010461	Eya4	10	protein_coding	4.3	4.08	4	4.34	4.46	3.65	0.38	0.6	0.46	0.32	0.53	0.44
ENSMUSG00000010476	Ebf3	7	protein_coding	0.02	0.02	0.03	0.07	0	0.02	0.03	0	0.02	0.01	0.03	0.03
ENSMUSG00000010492	Uckl1os	2	antisense	0.6	0.76	0.72	1.03	0.73	1.12	0	0.25	0	0	0	0
ENSMUSG00000010505	Myt1	2	protein_coding	6.93	8.82	9.99	7.6	5.87	7.58	2.14	2.16	1.79	1.59	0.8	0.88
ENSMUSG00000010517	Faf1	4	protein_coding	32.26	33.56	29.17	29.89	29.81	30.16	56.02	76.18	47.27	51.87	54.82	60.77
ENSMUSG00000010529	Gm266	12	protein_coding	0.08	0.15	0.34	0.33	0.53	0.42	0.56	0	0.35	0.48	0.17	0.12
ENSMUSG00000010538	Tsacc	3	protein_coding	3.95	6.02	5.93	4.75	8.22	4.59	11.36	8.27	5.66	7.85	7.3	7.38
ENSMUSG00000010554	Mettl16	11	protein_coding	22.49	23.73	26.46	26.15	25.75	23.98	19.7	28.83	20.08	19.79	21.66	22.28
ENSMUSG00000010592	Dazl	17	protein_coding	0.03	0	0	0.03	0	0	0	0	0	0.09	0	0
ENSMUSG00000010601	Apol7a	15	protein_coding	0	0	0	0	0	0	0.03	0	0	0	0	0.03
ENSMUSG00000010607	Pigyl	9	protein_coding	24.71	30.63	24.21	26.29	24.35	17.27	14.33	9.26	36.69	43.35	30.47	23.22
ENSMUSG00000010608	Rbm25	12	protein_coding	117.21	78.59	96.31	105.86	100.64	96.5	14.01	28.67	14.12	14.82	13.5	13.96
ENSMUSG00000010609	Psen2	1	protein_coding	8.24	8.48	9.29	7.31	7.19	6.89	12.16	6.14	15.29	13.58	12.94	13.28
ENSMUSG00000010651	Acaa1b	9	protein_coding	0.5	0.34	0.53	0.85	1	0.34	0.34	0.22	0.97	0.84	0.44	0.45
ENSMUSG00000010660	Plcd1	9	protein_coding	21.94	19.96	22.62	22.99	20.19	22.49	19.3	7.91	18.78	15.05	10.37	12.2
ENSMUSG00000010663	Fads1	19	protein_coding	168.83	162.66	168.17	170.74	161.12	165.97	302.46	242.86	269.22	250.19	207	226.49
ENSMUSG00000010721	Lmbr1	5	protein_coding	7.93	7.52	8.37	7.21	7.68	7.75	8.04	9.67	5.54	6.26	7.41	8.15
ENSMUSG00000010751	Tnfrsf22	7	protein_coding	24.05	18.56	25.59	24.76	22.61	21.68	14.9	12.5	14.08	12.69	16.73	14.82
ENSMUSG00000010755	Cars	7	protein_coding	30.12	29.49	30.14	30.17	31.44	33.01	109.6	116.66	162.76	152.05	150.24	179.66
ENSMUSG00000010760	Phlda2	7	protein_coding	0	0	0	0	0	0	0	0.12	0	0	0	0
ENSMUSG00000010796	Asz1	6	protein_coding	0	0	0	0	0	0	0	0	0	0	0	0.04
ENSMUSG00000010797	Wnt2	6	protein_coding	0.16	0.09	0.22	0.12	0	0	0.2	0.24	0.26	0.1	0.11	0.15
ENSMUSG00000010803	Gabra1	11	protein_coding	0	0	0	0	0	0	0	0	0	0	0.01	0
ENSMUSG00000010825	Grid2ip	5	protein_coding	1.58	0.55	0.54	0.67	0.33	0.87	0.02	0	0.07	0.17	0.12	0.07
ENSMUSG00000010830	Kdelr3	15	protein_coding	44.53	42.52	47.93	49.29	48.19	45.19	108.15	89.94	112.16	105.31	101.27	113.53
ENSMUSG00000010911	Apip	2	protein_coding	38.17	43.23	45.92	43.41	40.99	41.82	89.06	102.06	74.28	72.27	91.61	93.62
ENSMUSG00000010914	Pdhx	2	protein_coding	37.59	35.6	35.25	37.23	36.48	39.19	37.9	43.32	40.87	39.73	45.93	54.58
ENSMUSG00000010936	Vac14	8	protein_coding	36.44	33.7	35.62	35.45	34.21	37.19	36.45	14.39	33.62	30.35	25.03	23.86
ENSMUSG00000011008	Mcoln2	3	protein_coding	0	0.03	0	0.2	0	0	0.05	0	0	0.07	0.02	0.03
ENSMUSG00000011034	Slc5a1	5	protein_coding	0.02	0	0.04	0	0	0.06	0.04	0	0	0	0	0
ENSMUSG00000011052	1700049J03Rik	17	antisense	0	0	0	0.54	0	0	0	0	0	0	0	0
ENSMUSG00000011096	Akt1s1	7	protein_coding	21.39	21.56	26.97	22.22	22.42	30.5	14.46	10.18	25.23	33.57	23.89	18.28
ENSMUSG00000011114	Tbrg1	9	protein_coding	106.56	104.07	101.92	104.83	102.69	98.87	256.97	236.93	251.03	246.82	273.42	317.02
ENSMUSG00000011118	Panx3	9	protein_coding	0	0	0.14	0	0	0	0	0.03	0	0.04	0	0.05
ENSMUSG00000011148	Adssl1	12	protein_coding	2.55	1.97	3	2.47	1.64	2.17	3.2	1.49	8.1	5.88	4.38	3.71
ENSMUSG00000011154	1700026D08Rik	7	protein_coding	0.53	0.06	0	0.29	0.73	0.27	0.49	0	0.41	0.24	0.25	0.98
ENSMUSG00000011158	Brf1	12	protein_coding	24.16	25.15	27.81	25.47	27.39	25.68	23.54	12.52	27.63	27.45	20.82	19.56
ENSMUSG00000011171	Vipr2	12	protein_coding	1.26	0.49	0.71	0.91	1.15	0.77	0.41	0.33	0.4	0.72	0.67	0.49
ENSMUSG00000011179	Odc1	12	protein_coding	208.58	208.06	202.84	212.87	198.35	211.29	445.94	372.08	357.17	382.86	413.93	374.71
ENSMUSG00000011254	Thg1l	11	protein_coding	8.63	8.46	9.12	8.99	11.25	9.57	8.1	14.58	10.04	10.18	10.89	14.45
ENSMUSG00000011256	Adam19	11	protein_coding	78.9	71.11	83.17	78.8	90.03	84.33	74.94	50.74	51.85	57.88	50.19	48.25
ENSMUSG00000011257	Pabpc4	4	protein_coding	55.18	52.63	56.71	55.96	61.42	56.38	71.9	44.82	49.76	62.36	59.26	50.4
ENSMUSG00000011263	Exoc3l2	7	protein_coding	0.04	0	0.04	0.08	0	0.04	0	0.06	0.03	0.13	0	0
ENSMUSG00000011267	Zfp296	7	protein_coding	1.03	1.08	1.65	0.49	0.9	0.56	0.09	0.32	1.35	1.52	0.73	0.49
ENSMUSG00000011305	Plin5	17	protein_coding	0	0.2	0.09	0.04	0.04	0.05	0	0.03	0	0.03	0	0.03
ENSMUSG00000011306	Sugp1	8	protein_coding	23.78	24.26	25.61	24.16	24.87	25.32	23.51	19	34.49	29.74	27.75	33.9
ENSMUSG00000011349	Dmrtc2	7	protein_coding	0.06	0.15	0.06	0.06	0.11	0.06	0	0	0	0	0	0
ENSMUSG00000011382	Dhdh	7	protein_coding	1.08	1.58	1.4	1.54	1.61	1.6	0.48	0.71	0.85	1.22	1.03	1.49
ENSMUSG00000011427	Zfp790	7	protein_coding	11.05	10.39	10.5	10.57	10.87	10.67	5.29	8.47	5.76	7.61	8.7	8.28
ENSMUSG00000011463	Cpb1	3	protein_coding	0	0.06	0.03	0.03	0	0	0.05	0	0.02	0	0.02	0.02
ENSMUSG00000011486	Slc25a41	17	protein_coding	0	0	0	0	0.08	0	0.13	0	0	0.06	0	0
ENSMUSG00000011589	Fsd1	17	protein_coding	10.39	12.43	12.57	12.36	10.72	9.79	11.42	5.77	15.45	15.47	11.93	12.35
ENSMUSG00000011632	Pinlyp	7	protein_coding	0	0.14	0.17	0	0.3	0	0.25	0	0	0.63	0.11	0
ENSMUSG00000011658	Fuz	7	protein_coding	32.32	40.02	39.47	33.72	28.22	36.93	40.15	20.63	38.16	44.63	32.08	30.89
ENSMUSG00000011751	Sptbn4	7	protein_coding	0.25	0.32	0.38	0.29	0.25	0.26	0.09	0.12	0.28	0.32	0.25	0.08
ENSMUSG00000011752	Pgam1	19	protein_coding	314.43	307.77	307.95	331.08	337.88	332.65	500.86	397.83	470.88	426.61	424.37	449.5
ENSMUSG00000011831	Evi5	5	protein_coding	78.95	74.21	69.96	72.63	75.05	70.93	14.1	26.83	14.53	20.47	20.9	18.56
ENSMUSG00000011832	Evi5l	8	protein_coding	21.17	22.3	23.47	22.22	21.37	20.53	21.87	10.11	18.27	19.66	16.4	17.19
ENSMUSG00000011837	Snapc2	8	protein_coding	81.43	83.57	88.19	84.9	79.79	83.07	120.62	66.66	136.99	135.98	117.07	110.17
ENSMUSG00000011877	Git1	11	protein_coding	40.71	38.32	38.92	39.53	44.02	42.56	32.54	7.91	29.53	34.5	32.14	23.72
ENSMUSG00000011884	Gltp	5	protein_coding	67.68	69.51	67.24	67.67	68.31	68.88	57.67	34.12	48.16	48.98	41.05	30.96
ENSMUSG00000011958	Bnip2	9	protein_coding	127.94	125.99	126.76	130.35	130.75	127.3	127.07	161.79	101.1	108.56	138.22	142.3
ENSMUSG00000011960	Ccnt1	15	protein_coding	30.65	22.95	23.78	24.41	23.42	22.92	5.41	10.37	5.99	6.99	7.03	8.61
ENSMUSG00000012017	Scarf2	16	protein_coding	3.55	2.73	3.08	3	2.57	2.51	4.67	2.85	5.8	6.41	5.33	4.72
ENSMUSG00000012076	Brms1l	12	protein_coding	30.16	32.11	30.77	31.01	31.17	29.58	26.17	35.04	22.17	22.25	24.87	27.83
ENSMUSG00000012114	Med15	16	protein_coding	25.29	22.85	24.39	24.64	21.63	24.25	24.66	12.19	21.5	21.37	22.18	21.41
ENSMUSG00000012117	Dhdds	4	protein_coding	37.56	35.7	39.24	39.56	38.96	37.61	49.94	37.6	52.67	49.1	50.35	51.99
ENSMUSG00000012123	Aim1l	4	protein_coding	0.22	0	0.23	0	0	0	0	0	0	0.08	0	0
ENSMUSG00000012126	Ubxn11	4	protein_coding	2.82	3.68	4.9	3.17	2.5	3.47	4.72	1.92	4.69	3.33	3.64	2.9
ENSMUSG00000012187	Mogat1	1	protein_coding	0	0.13	0.15	0	0	0.3	0.23	0	0	0.19	0.06	0.12
ENSMUSG00000012296	Tjap1	17	protein_coding	13.09	14.01	15.4	14.22	16.26	15.31	7.1	3.22	8.82	9.91	7.79	7.23
ENSMUSG00000012350	Ehf	2	protein_coding	0.49	0.53	1.45	0.72	0.91	0.23	0.29	0.1	0.28	0.04	0.02	0.09
ENSMUSG00000012396	Nanog	6	protein_coding	0	0.08	0.14	0.09	0.08	0.05	0.03	0.03	0.19	0.06	0.03	0.07
ENSMUSG00000012405	Rpl15	14	protein_coding	1350.39	1342.79	1194	1174.46	1140.63	1141.09	1145.78	1153.84	1957.76	1767.6	1844.68	2107.56
ENSMUSG00000012422	Tmem167	13	protein_coding	30.86	28.35	27.21	31.06	29.59	29.98	16.92	28.55	12.25	15.43	17.7	14.66
ENSMUSG00000012428	Steap4	5	protein_coding	5.41	6.28	4.56	5.84	4.03	5	6.84	7.14	5.43	3.95	3.8	4.52
ENSMUSG00000012429	Mplkip	13	protein_coding	9.57	7.42	8.48	7.39	8.47	7.06	10.58	15.18	4.41	5.77	6	5.78
ENSMUSG00000012443	Kif11	19	protein_coding	83.78	80.3	81.82	83.73	86.85	80.34	14.97	26.37	19.38	21.3	15.64	17.27
ENSMUSG00000012483	Rpa3	6	protein_coding	98.66	85.71	91.98	89.36	93.25	76.77	132.67	186.61	91.46	77.01	100.44	76.44
ENSMUSG00000012519	Mlkl	8	protein_coding	1.51	0.64	1.26	0.85	0.79	1.06	0.95	0.66	0.74	0.59	0.14	0.53
ENSMUSG00000012535	Tnpo3	6	protein_coding	67.78	68.73	69.29	68.61	69.11	71.98	42.69	57.73	47.55	57.64	53.42	55.18
ENSMUSG00000012609	Ttll5	12	protein_coding	15.1	16.67	16.77	15.74	16.12	14.28	10.2	6.52	9.25	9.63	7.87	7.19
ENSMUSG00000012640	Zfp715	7	protein_coding	13.67	14.35	12.19	13.59	13.78	13	1.28	3.65	1.94	2.77	3.34	2.54
ENSMUSG00000012819	Cdh23	10	protein_coding	0.16	0.17	0.29	0.83	0.12	0.14	0.11	0.17	0.01	0.1	0.06	0.01
ENSMUSG00000012848	Rps5	7	protein_coding	1447.13	1557.28	1473.05	1470.17	1398.71	1451.62	1426.78	1141.6	2383.79	2346.57	2357.2	2253.66
ENSMUSG00000012889	Podnl1	8	protein_coding	0	0	0	0	0	0.06	0.04	0	0	0	0.03	0
ENSMUSG00000013033	Lphn1	8	protein_coding	61.86	54.14	59.99	53.26	58.99	58.45	18.84	6.34	15.81	14.75	11.83	11.74
ENSMUSG00000013076	Amotl1	9	protein_coding	75.53	72.77	77.94	72.72	79.24	70.83	32.65	24.98	34.43	35.58	35.69	38.77
ENSMUSG00000013083	2200002J24Rik	7	protein_coding	4.06	0	0	0	0	0	0	0	0	0	0	0
ENSMUSG00000013089	Etv5	16	protein_coding	251.77	219.65	236.69	239.35	241.42	242.03	261.69	200.14	250.17	233.36	252.6	293.54
ENSMUSG00000013091	Tmem190	7	protein_coding	0	0	0	0	0	0	0.19	0	0	0	0.17	0
ENSMUSG00000013150	Gfod2	8	protein_coding	10.04	12.05	13.55	12.55	12.08	10.84	10.71	5.95	13.44	13.54	10.39	9.34
ENSMUSG00000013155	Enkd1	8	protein_coding	11.57	13.44	16.26	13.14	10.23	11.89	15.74	8.48	21.57	22.16	14.1	13.32
ENSMUSG00000013158	4933405L10Rik	8	protein_coding	0.16	0.15	0.34	0.08	0.3	0.17	0.25	0.06	0.35	0.38	0	0.06
ENSMUSG00000013160	Atp6v0d1	8	protein_coding	103.98	107.35	106.46	103.23	101.79	107.72	176.58	134.4	155.76	147.18	137.49	148.4
ENSMUSG00000013236	Ptprs	17	protein_coding	289.31	285.32	312.47	299.05	293.43	293.19	114.65	34.08	130.35	130.54	86.78	86.99
ENSMUSG00000013275	Slc41a1	1	protein_coding	28.13	25.76	29.08	28.06	27.48	27.89	28.52	14.32	19.6	20.84	18.27	15.62
ENSMUSG00000013338	Fer1l4	2	protein_coding	0	0	0	0	0	0.01	0	0	0	0	0	0
ENSMUSG00000013367	Iglon5	7	protein_coding	23.34	21.33	21.77	20.73	20.14	21.76	13.23	2.99	12.15	11.99	8.53	6.05
ENSMUSG00000013415	Igf2bp1	11	protein_coding	0	0	0	0.02	0.01	0	0	0	0	0	0	0
ENSMUSG00000013418	B4galnt2	11	protein_coding	0	0	0	0	0	0	0.12	0	0	0.07	0.22	0.08
ENSMUSG00000013419	Zfp651	9	protein_coding	11.37	12.25	11.72	10.3	10.28	10.51	7.29	2.73	8.72	9.56	7.84	5.67
ENSMUSG00000013465	Nelfb	2	protein_coding	70.97	77.26	65.41	67.33	60.83	68.74	88.02	37.8	73.35	77.57	62.37	65.11
ENSMUSG00000013483	Card14	11	protein_coding	0.03	0	0	0.03	0	0.06	0	0	0	0	0	0.02
ENSMUSG00000013495	Tmem175	5	protein_coding	27.67	25.68	27.94	24.82	24.95	25.32	36.56	25.44	40.92	37.56	34.49	35.54
ENSMUSG00000013523	Bcas1	2	protein_coding	0.1	0.1	0.15	0.04	0.07	0.06	0.05	0.09	0.17	0.06	0.52	0.06
ENSMUSG00000013539	Tango2	16	protein_coding	27.89	27.68	24.84	25.74	25.45	24.04	30.46	19.11	31.27	29.76	26.13	27.08
ENSMUSG00000013562	4833413E03Rik	17	protein_coding	0	0	0	0.09	0	0	0	0	0	0	0	0
ENSMUSG00000013593	Ndufs2	1	protein_coding	251.08	262.8	257.13	244.66	257.56	253.65	453.55	366.52	514.79	494.53	457.38	535.46
ENSMUSG00000013611	Snx31	15	protein_coding	0.11	0.03	0	0	0	0.04	0	0.06	0.05	0	0.03	0.05
ENSMUSG00000013622	Atraid	5	protein_coding	118.21	124.11	113.89	111.01	106.44	118.83	203.88	236.2	194.87	206.5	200.94	191.74
ENSMUSG00000013629	Cad	5	protein_coding	43.65	39.29	45.96	40.13	41.85	43.82	12.58	3.61	18.65	14.75	9.29	12.63
ENSMUSG00000013646	Sh3bp5l	11	protein_coding	21.12	26.52	23.3	22.26	19.59	24.22	20.39	11.73	19.25	22.32	20.39	18.2
ENSMUSG00000013662	Atad1	19	protein_coding	77.36	72.93	72.95	72.2	76.76	75.44	97.01	173.41	83.52	86.35	102.14	120.53
ENSMUSG00000013663	Pten	19	protein_coding	44.11	42.7	42.04	43.11	43.55	42.37	16.43	28.33	14.65	18.9	19.32	17.86
ENSMUSG00000013698	Pea15a	1	protein_coding	700.88	708.35	700.6	684.86	700.83	699.19	858.14	726.62	630.02	598.22	585.55	523.62
ENSMUSG00000013701	Timm23	14	protein_coding	125.03	124.07	135.5	141.58	135.77	136.48	183.01	178.97	247.3	260.31	272.74	240.98
ENSMUSG00000013707	Tnfaip8l2	3	protein_coding	0.09	0.08	0	0	0.25	0.09	0	0	0	0	0.06	0
ENSMUSG00000013736	Trnt1	6	protein_coding	48.92	48.14	46.88	47	46.45	43.63	20.02	34.78	19.09	31.78	37.31	29.42
ENSMUSG00000013766	Ly6g6e	17	protein_coding	0.16	0.9	0.54	1.14	0.08	0.18	0.34	0	0.25	0.32	0	0
ENSMUSG00000013787	Ehmt2	17	protein_coding	85.08	88.09	94.71	86.7	83.2	85.43	53.29	25.13	77.17	72.29	52.9	51.57
ENSMUSG00000013822	Elof1	9	protein_coding	158.99	163.15	152.56	154.86	155.97	158.21	91.27	69.49	99.82	100.88	89.27	73.52
ENSMUSG00000013833	Med16	10	protein_coding	20.44	22.66	22.25	23.19	19.59	21.86	10.56	2.97	14.07	13.25	8.57	8.33
ENSMUSG00000013846	St3gal1	15	protein_coding	5.12	4.89	4.6	3.9	3.48	3.92	2.85	1.77	2.06	1.8	1.5	1.17
ENSMUSG00000013858	Tmem259	10	protein_coding	70.25	72.35	75.89	72.88	73.05	71.36	53.98	16.7	66.67	68.04	50.14	42.71
ENSMUSG00000013878	Rnf170	8	protein_coding	18.48	15.85	13.45	17.17	15.54	14.63	6.02	9.45	5.97	6.72	7.84	5.83
ENSMUSG00000013921	Clip3	7	protein_coding	313.41	269.63	328.12	299.14	326.91	304.86	391.21	145.59	206.5	187.12	169.86	157.39
ENSMUSG00000013928	Thap8	7	protein_coding	0.5	0.22	0.27	0.08	0.23	0	0.06	0.06	0	0	0.18	0
ENSMUSG00000013936	Myl2	5	protein_coding	1.21	1.55	0.42	0.82	0.56	1.41	1.33	2.1	1.43	2.21	1.12	0.98
ENSMUSG00000013973	Dedd	1	protein_coding	51.05	53.63	53.8	54.57	46.21	45.59	44.14	31.52	48.04	55.51	53.63	55.91
ENSMUSG00000013974	Mcemp1	8	protein_coding	0	0	0	0	0	0.09	0	0	0	0	0	0
ENSMUSG00000013997	Nit1	1	protein_coding	37.75	45.86	38.85	38.54	39.6	34.1	60.35	54.81	56.02	53.16	56.63	64.43
ENSMUSG00000014039	Prdm15	16	protein_coding	7.47	6.38	8.26	8.6	9.43	9.75	4.84	5.09	4.26	4.77	6.03	11.86
ENSMUSG00000014074	Rnf168	16	protein_coding	29.61	27.66	27.38	28.32	26.91	26.96	10.29	14.62	6.71	10.68	10.08	7.55
ENSMUSG00000014075	Tctex1d2	16	protein_coding	29.23	27.67	29.99	29.98	27.06	27.4	50.32	70.29	29.15	34.71	38.38	26.3
ENSMUSG00000014077	Chp1	2	protein_coding	131.42	129.88	127.27	131.97	128.67	137.55	152.57	136.43	105.17	96.42	107.14	98.8
ENSMUSG00000014158	Trpv4	5	protein_coding	0.24	0.44	0.12	0.25	0.15	0.07	0.08	0	0.02	0.15	0	0.03
ENSMUSG00000014164	Klhl3	13	protein_coding	1.42	1.03	1.3	1.39	1.55	1.52	0.4	0.08	0.3	0.4	0.3	0.23
ENSMUSG00000014177	Tvp23b	11	protein_coding	94.89	90.88	91.68	91.93	90.31	86.49	147.12	224.11	139.46	144.61	169.86	182.58
ENSMUSG00000014195	Dnajc7	11	protein_coding	179.45	163.21	180.36	172.6	181.47	173.99	214.34	279.46	235.14	266.69	245.8	276.78
ENSMUSG00000014198	Zfp385c	11	protein_coding	0	0	0	0	0	0.06	0	0	0	0.04	0	0
ENSMUSG00000014226	Cacybp	1	protein_coding	112.99	112.77	112.37	113.13	115.34	111.53	92.92	157	69.04	74.84	76.54	71.57
ENSMUSG00000014232	Cluap1	16	protein_coding	25.91	22.78	24.17	25.48	24.76	25.71	38.74	55.87	45.51	41.85	47.65	52.67
ENSMUSG00000014243	Zswim7	11	protein_coding	17.02	16.23	19.79	14.01	19.11	19.65	22.87	32.11	34.31	33.1	34.96	32.84
ENSMUSG00000014245	Pigl	11	protein_coding	6.02	6.6	5.42	6.36	5.74	6.36	8.01	7.38	6.24	7.05	7.21	7.06
ENSMUSG00000014294	Ndufa2	18	protein_coding	248.96	268.2	257.65	247.82	240.97	249.22	171.04	160.28	302.24	344.07	305.81	253.83
ENSMUSG00000014301	Pam16	16	protein_coding	2.37	3.44	7.97	0.96	8.01	4.91	7.54	4.46	4.52	11.78	5.86	4.24
ENSMUSG00000014303	Glis2	16	protein_coding	37.7	33.58	36.5	32.91	36.68	36.18	33.13	14.76	24.36	27.88	25.8	21.02
ENSMUSG00000014313	Cox6c	15	protein_coding	667.46	720.8	634.94	692.31	719.68	647.62	560.18	558.92	524.83	545.89	576.7	498.47
ENSMUSG00000014329	Bicc1	10	protein_coding	7.14	8.06	7.46	7.17	5.79	7.64	4.33	4.82	3.23	2.86	2.81	2.94
ENSMUSG00000014349	Ube2z	11	protein_coding	68.45	68.3	69.44	66.22	69.36	70.44	99.09	67.71	82.29	79.07	75.98	81.6
ENSMUSG00000014353	Tmem87b	2	protein_coding	26.59	22.03	26.09	26.87	28.22	24.75	13.1	19.41	15.47	16.76	16.05	20.2
ENSMUSG00000014355	Anapc1	2	protein_coding	92.53	79.33	85.79	83.56	85.56	83.75	46.73	68.06	58.6	47.98	63.93	68.77
ENSMUSG00000014361	Mertk	2	protein_coding	12.59	12.32	12.85	13.71	11.51	12.19	5.24	6.56	6.38	6.63	6.58	7.04
ENSMUSG00000014402	Tsg101	7	protein_coding	117.5	109.73	111.55	112.79	114.31	116.8	190.84	207.96	132.03	121.92	118.51	132.48
ENSMUSG00000014418	Hps5	7	protein_coding	28.25	28.03	31.06	34.34	39.75	39.62	18.8	17.67	20.06	21.6	21.09	31.75
ENSMUSG00000014426	Map3k4	17	protein_coding	13.98	14.82	13.79	13.64	14.11	14.37	9.81	7.22	11.63	10.57	8.89	10.29
ENSMUSG00000014444	Piezo1	8	protein_coding	37.73	37.57	42.72	39.46	36.91	37.88	35.41	9.07	46.88	37.6	32.11	35.83
ENSMUSG00000014453	Blk	14	protein_coding	0	0	0	0	0	0.04	0	0	0	0	0	0
ENSMUSG00000014470	Rnf166	8	protein_coding	32.59	23.61	33.26	25.3	30.93	35.6	24.35	9.97	18.67	22.81	23.7	18.76
ENSMUSG00000014496	Ankrd28	14	protein_coding	48.15	43	43.73	46.24	38.82	41.55	12.06	17.91	13.57	15.96	18.31	16.97
ENSMUSG00000014498	Ankrd52	10	protein_coding	37.89	35.53	40.32	39.06	38.78	39.93	10.16	3.3	5.39	4.71	6.19	6.31
ENSMUSG00000014503	Pkd2l2	18	protein_coding	1.11	1.23	0.74	0.93	1.04	1.37	0.25	0.58	0.84	0.62	0.87	0.71
ENSMUSG00000014504	Srp19	18	protein_coding	84.38	80.05	82.3	89.52	89.07	79.43	102.9	147.46	69.37	83	94.92	81.99
ENSMUSG00000014543	Klra17	6	protein_coding	0	0	0.09	0.09	0	0	0	0	0	0	0	0
ENSMUSG00000014547	Wdfy2	14	protein_coding	18.97	18.85	18.61	17.84	17.98	18.69	4.29	4.13	4.18	4.95	7.02	8.02
ENSMUSG00000014550	Zfyve20	6	protein_coding	24.72	24.98	25.63	24.75	25.81	25.58	25.73	30.27	27.53	29.72	33.05	34.59
ENSMUSG00000014551	Mrps25	6	protein_coding	46.52	42.61	49.89	46.58	42.3	51.87	80.65	61.05	102.66	102.83	96.47	100.81
ENSMUSG00000014554	Dguok	6	protein_coding	19.76	27.44	25.93	26.08	25.84	26.31	45.71	38.87	38.42	35.06	39.4	40.28
ENSMUSG00000014592	Camta1	4	protein_coding	20.36	22.26	11.3	17.8	21.62	16.64	9.83	15.98	10.98	13.87	9.56	10.75
ENSMUSG00000014599	Csf1	3	protein_coding	38.45	37.64	38.96	36.91	35.17	36.94	55.23	38.36	43.24	49.19	61.4	60.36
ENSMUSG00000014601	Strip1	3	protein_coding	52.05	49.16	53.81	50.4	49.79	52.49	61.58	47.53	71.15	65.94	57.28	67.73
ENSMUSG00000014602	Kif1a	1	protein_coding	42.55	41.74	45.98	43.63	44.13	42.77	14.35	5.67	13.82	12.13	7.69	9.04
ENSMUSG00000014606	Slc25a11	11	protein_coding	107.9	110.08	110.93	110.53	113.18	111.44	183.25	137.48	168.64	157.65	145.14	144.14
ENSMUSG00000014633	Cmc2	8	protein_coding	28.24	34.22	30.37	33.48	32.53	34.29	20.89	22.83	25.64	24.32	18.58	17.22
ENSMUSG00000014668	Chfr	5	protein_coding	29.57	30.64	30.48	31.8	31.38	30.08	30.54	32.4	25.49	27.28	28.01	28.44
ENSMUSG00000014686	Ceacam16	7	protein_coding	0	0	0.06	0	0	0	0	0	0	0	0	0
ENSMUSG00000014704	Hoxa2	6	protein_coding	0	0	0	0	0.05	0	0	0	0	0	0	0.12
ENSMUSG00000014747	Ankrd53	6	protein_coding	0.36	0	0.33	0	0.24	0.05	0	0	0	0.03	0	0
ENSMUSG00000014748	Tex261	6	protein_coding	59.33	55.14	56.13	53.05	56.42	59.29	65.71	46.04	57.55	61.62	60.49	53.56
ENSMUSG00000014763	Fam120b	17	protein_coding	22.7	23.88	23.11	22.79	22.51	21.48	15.7	18.3	17.26	14.9	14.75	17.36
ENSMUSG00000014767	Tbp	17	protein_coding	50.75	50.98	55.73	47.4	52.3	51.19	58.8	64.02	36.32	38.36	40.46	41.01
ENSMUSG00000014769	Psmb1	17	protein_coding	346.46	355.4	333.08	346.21	331.49	318.09	615.01	663.9	602.99	543.4	643.1	670.98
ENSMUSG00000014771	Pdcd2	17	protein_coding	21.45	28.45	23.35	23.72	29.48	21.07	85.36	90.2	53.11	70.12	75.58	67.12
ENSMUSG00000014773	Dll1	17	protein_coding	35.5	36.06	35.35	34.52	35.51	39.26	19.06	13.27	17.89	16.9	7.68	10.16
ENSMUSG00000014776	Nol3	8	protein_coding	1.3	1.21	1.44	1.27	1.49	1.86	1.74	1.56	1.42	1.88	1.22	1.14
ENSMUSG00000014778	Fhod1	8	protein_coding	5.51	6.01	6.64	5.63	4.72	5.54	2.94	0.96	2.85	2.19	1.88	2.39
ENSMUSG00000014782	Plekhg4	8	protein_coding	0.49	0.15	0.23	0.18	0.11	0.29	0.35	0	0.12	0.1	0	0.08
ENSMUSG00000014786	Slc9a5	8	protein_coding	3.7	3.32	3.5	3.52	3.39	2.86	1.95	0.48	1.6	1.41	0.73	0.78
ENSMUSG00000014791	Elmo3	8	protein_coding	0.14	0.53	0.31	0.38	0.41	0.45	0.23	0.06	0.49	0.4	0.25	0.58
ENSMUSG00000014813	Stc1	14	protein_coding	1.96	2.09	2.46	2.11	2.9	2.73	2.22	2.75	1.49	1.7	2.41	2.25
ENSMUSG00000014837	4931428F04Rik	8	protein_coding	10.45	10.8	11.15	10.46	8.86	10.56	7.64	3.61	8.24	7.59	7.89	6.1
ENSMUSG00000014846	Tppp3	8	protein_coding	30.65	35.38	33.37	29.97	26	22.65	35.49	17.43	47.61	42.53	28.29	34.08
ENSMUSG00000014850	Msh3	13	protein_coding	12.73	10.96	11.55	13.52	10.66	12.74	6.46	8.04	7.96	9.16	6.82	7.32
ENSMUSG00000014856	Tmem208	8	protein_coding	82.28	88.23	88.98	75.36	86.26	85.9	117.79	88.81	178.61	179.95	190.41	200.65
ENSMUSG00000014859	E2f4	8	protein_coding	43.22	43.21	46.6	44.8	42.83	47.61	45.83	17.65	37.18	42.62	38.29	30.63
ENSMUSG00000014867	Surf4	2	protein_coding	147.35	139.94	153.72	148.75	152.4	150.96	225.17	137.15	233.51	224.74	209.17	208.17
ENSMUSG00000014873	Surf2	2	protein_coding	41.11	39.21	42.07	43.99	39.29	40.57	72.49	74.85	62.84	75.66	91.98	80.49
ENSMUSG00000014905	Dnajb9	12	protein_coding	30.68	29.12	28.4	28.57	30.36	30.08	41.29	56.21	22.3	26.92	39.89	43.01
ENSMUSG00000014907	Naf1	8	protein_coding	15.05	13.75	14.68	15.67	16.13	14.89	15.58	22.19	9.12	9.89	10.68	9.68
ENSMUSG00000014932	Yes1	5	protein_coding	23.99	22.5	24.06	24.54	26.79	24.1	4.67	11.25	4.8	7.43	8.52	6.95
ENSMUSG00000014956	Ppp1cb	5	protein_coding	106.13	102.96	100.1	105.6	106.22	106.87	68.01	123.61	58.69	62.77	75.59	85.88
ENSMUSG00000014959	Gorasp2	2	protein_coding	149.58	148.35	142.72	141.57	142.25	151.05	242.22	187.16	217.6	234.79	246.51	242.36
ENSMUSG00000014980	Tsen15	1	protein_coding	50.93	54.21	60.55	57.7	56.7	54.08	95.39	89.38	59.35	59.72	57.51	51.39
ENSMUSG00000015002	Efr3a	15	protein_coding	36.17	35.15	34.75	35.09	37.22	35.22	16.56	25.74	14.37	18.53	19.77	18.85
ENSMUSG00000015013	Trappc2l	8	protein_coding	93.56	104.18	101.89	110.63	93.58	98.26	158.36	118.1	133.58	131.08	136.28	116.05
ENSMUSG00000015016	Acsf3	8	protein_coding	11.21	9.4	10.53	10.69	9.9	10.8	10.74	3.89	14.1	14.11	9.43	10.46
ENSMUSG00000015023	Ddx19a	8	protein_coding	76.58	68.31	77.91	70.24	65.28	71.45	57.15	40.68	52.2	46.25	48.54	55.54
ENSMUSG00000015027	Galns	8	protein_coding	9.66	8.41	9.18	9.59	8.98	9.19	17.69	8.91	17.76	17.09	13.81	16.85
ENSMUSG00000015053	Gata2	6	protein_coding	2.36	1.85	2.57	2.31	2.18	2.52	1.39	0.59	1.53	1.02	1.11	0.9
ENSMUSG00000015083	C8g	2	protein_coding	2.95	1.63	2.01	2.7	1.84	3.31	4.2	2.89	3.74	4	3.68	3.42
ENSMUSG00000015085	Entpd2	2	protein_coding	0.46	0.46	0.7	0.18	0.26	0.38	1.42	0.63	0.89	0.97	0.81	0.88
ENSMUSG00000015087	Rabl6	2	protein_coding	63.07	59.31	59.56	62.25	64.91	63.62	62.82	28.56	46.83	51.47	41.06	33.89
ENSMUSG00000015090	Ptgds	2	protein_coding	21.52	29.45	26.48	20.19	25.45	26.71	31.05	19.73	42.34	39.64	21.17	20.72
ENSMUSG00000015092	Edf1	2	protein_coding	189.65	198.63	208.27	196.43	200.51	198.05	262.4	178.44	406.05	375.17	367.76	295.86
ENSMUSG00000015093	Clic3	2	protein_coding	0.83	0.32	0.75	0.63	1.49	0.12	0	0	0	0.52	0	0
ENSMUSG00000015094	Npdc1	2	protein_coding	114.95	112.98	127.03	111.11	108.23	103.28	113.65	49.7	150.53	159.15	115.66	91.66
ENSMUSG00000015095	Fbxw5	2	protein_coding	64.99	73.14	69.78	68.44	58.04	69.29	55.87	21.25	50.85	53.26	46.18	37.15
ENSMUSG00000015112	Slc25a13	6	protein_coding	6.69	6.3	6.97	6.7	6.18	7.66	4.4	7.2	3.83	4.43	4	4.34
ENSMUSG00000015120	Ube2i	17	protein_coding	374.15	381.74	388.13	383.22	372.6	387.7	604.65	624.62	428.41	416.35	467.61	451.27
ENSMUSG00000015126	Tsr3	17	protein_coding	24.41	28.5	24.82	26.09	24.34	27.74	40.19	23.8	42.02	45.23	43.11	38.67
ENSMUSG00000015127	Unkl	17	protein_coding	8.39	8.32	8.93	7.85	8.79	7.96	6.54	6.07	5.07	5.84	5.62	4.8
ENSMUSG00000015133	Lrrk1	7	protein_coding	15.91	14.56	16.87	17.21	11.21	12.15	18.07	10.52	21.89	21.68	22.45	24.95
ENSMUSG00000015134	Aldh1a3	7	protein_coding	2.13	2.3	2.57	2.39	2.71	3.48	2.38	2.8	2.29	2.53	3.22	3.11
ENSMUSG00000015143	Actn1	12	protein_coding	113.99	120.17	112.74	113.04	82.68	94.55	57.76	35.59	61.83	60.2	65.96	81.15
ENSMUSG00000015149	Sirt2	7	protein_coding	108.14	111.16	117.72	98.47	104.03	110.74	114.15	71.62	117.7	112.5	114.38	106.65
ENSMUSG00000015165	Hnrnpl	7	protein_coding	479.95	453.23	465.84	472.53	456.26	503.28	353.09	250.8	306.25	290.79	249.78	274.64
ENSMUSG00000015176	Nolc1	19	protein_coding	57.06	55.96	60.31	57.48	57.8	58.19	61.59	64.75	74.29	72.82	74.75	88.35
ENSMUSG00000015189	Casd1	6	protein_coding	8.44	9.23	9.49	11.27	11.71	11.39	7.16	8.44	7.29	7.81	8.78	8.77
ENSMUSG00000015202	Cnksr3	10	protein_coding	4.63	4.92	5.28	4.81	5.06	5.11	5.75	4.16	5.15	4.19	5.01	4.31
ENSMUSG00000015214	Mtmr1	X	protein_coding	18.97	15.01	13.94	17.4	15.81	17.32	8.65	11.34	6.34	6.51	6.53	7.38
ENSMUSG00000015217	Hmgb3	X	protein_coding	197.48	202.45	196.99	193.79	201.88	200.86	206.74	211.7	139.83	110.84	86.24	101.9
ENSMUSG00000015222	Map2	1	protein_coding	131.64	130.43	121.48	119.72	120.25	128.7	17.4	30.71	18.07	19.14	13.79	14.8
ENSMUSG00000015224	Cyp2j9	4	protein_coding	8.83	7.21	8.11	7.83	9.83	8.14	6.45	6.33	6.49	5.41	4.66	6.53
ENSMUSG00000015243	Abca1	4	protein_coding	99.54	82.19	85.25	89.22	83.7	80.66	6.15	10.25	10.14	14.57	12.29	14.8
ENSMUSG00000015247	Nipsnap3b	4	protein_coding	25.43	27.35	29.07	26.73	30.85	29.14	49.32	57.77	39.12	38.4	38.86	49.19
ENSMUSG00000015289	Lage3	X	protein_coding	125.93	113.91	108.98	115.21	109.16	113.11	127.76	108.74	112.79	107.71	116.2	90.06
ENSMUSG00000015290	Ubl4	X	protein_coding	41.72	44.75	49.03	44.96	46.3	44.97	62.97	57.9	52.23	47.19	54.38	48.41
ENSMUSG00000015291	Gdi1	X	protein_coding	193.62	205.18	205.22	191.29	217.01	184.83	304.04	277.23	313.72	257.42	240.09	285.78
ENSMUSG00000015305	Sash1	10	protein_coding	13.15	12.11	13.08	12.92	12.66	12.51	4.53	4.59	3.65	3.48	3.38	4.18
ENSMUSG00000015312	Gadd45b	10	protein_coding	1.22	2.06	2.01	1.31	1.29	1.03	3.29	1.64	2.92	4.22	5.33	4.6
ENSMUSG00000015314	Slamf6	1	protein_coding	0	0	0	0	0.01	0	0.03	0	0	0	0	0
ENSMUSG00000015335	Zdhhc12	2	protein_coding	17.07	16.69	20.6	20.09	18.23	17.51	25.18	11.02	27.74	27.41	19.77	15.71
ENSMUSG00000015337	Endog	2	protein_coding	2.08	3.32	2.89	1.56	2.34	2.6	2.29	2.02	4.53	6.74	3.53	4.38
ENSMUSG00000015340	Cybb	X	protein_coding	0	0	0	0.03	0	0	0	0	0	0	0	0
ENSMUSG00000015341	Golga7	8	protein_coding	108.87	109.64	113.15	109.41	110.87	110.6	105.45	131.5	67.8	71.98	76.25	71.34
ENSMUSG00000015342	Xk	X	protein_coding	2.27	2.53	2.21	2.7	2.59	2.71	0.78	1.08	1.16	1.14	1	0.82
ENSMUSG00000015354	Pcolce2	9	protein_coding	3.24	3.95	3.74	5.06	5.26	3.62	3.88	2.89	6.63	7.71	9.49	4.49
ENSMUSG00000015355	Cd48	1	protein_coding	0	0	0	0	0	0	0	0	0	0	0.08	0
ENSMUSG00000015357	Clpx	9	protein_coding	24.12	25.81	28.53	23.95	25.13	23	19.33	28.22	20.72	24.78	25.33	26.27
ENSMUSG00000015363	Trabd	15	protein_coding	27.67	28.52	30.1	28.79	27.29	26.47	15.22	7.73	21.19	24.19	24.94	16.24
ENSMUSG00000015365	Mov10l1	15	protein_coding	0	0.14	0	0	0	0.04	0	0	0	0	0	0
ENSMUSG00000015377	Dennd6b	15	protein_coding	2.04	1.67	2.58	1.87	1.86	2.15	1.72	0.64	1.86	1.64	1.41	1.23
ENSMUSG00000015396	Cd83	13	protein_coding	0.28	0.15	0.13	0.12	0.15	0.17	0.22	0.62	0.23	0.27	0.52	0.27
ENSMUSG00000015401	Tmem27	X	protein_coding	0	1.62	0.08	0.08	0.07	0	0.06	0.12	0	0	0	0.06
ENSMUSG00000015405	Ace2	X	protein_coding	0	0.05	0	0	0	0.05	0	0	0	0	0	0
ENSMUSG00000015451	C4a	17	processed_transcript	1.39	0.36	0.62	0.31	0.46	0.5	0.05	0.01	0	0.06	0	0.01
ENSMUSG00000015452	Ager	17	protein_coding	2.48	1.34	1.84	1.23	2.37	1.98	0.6	0.19	0.23	0.62	0.28	0.29
ENSMUSG00000015461	Atf6b	17	protein_coding	48.19	52.14	50.02	54.71	51.74	48.87	37.94	14.29	55.36	57.13	45.45	42.32
ENSMUSG00000015467	Egfl8	17	protein_coding	0.45	0.51	0.73	0.84	0.44	0.2	0.16	0.07	0	0.29	0.19	0.19
ENSMUSG00000015468	Notch4	17	protein_coding	2.35	4.34	2.34	2.7	2.72	3.2	1.12	0.67	1.58	1.46	1.04	2.7
ENSMUSG00000015474	Ppt2	17	protein_coding	55.05	49.15	56.76	55.62	56.63	54.12	79.3	34.29	71.2	69.08	60.04	57.89
ENSMUSG00000015476	Prrt1	17	protein_coding	0.92	0.9	1.01	0.78	1.11	1.17	0.21	0.14	0.13	0.33	0.06	0.03
ENSMUSG00000015478	Rnf5	17	protein_coding	89.69	82.7	89.3	88.59	92.37	90.79	79.99	44.34	77.05	72.97	65.83	56.14
ENSMUSG00000015484	Fam163a	1	protein_coding	0.02	0.02	0.02	0	0	0.02	0.05	0	0	0.06	0.03	0
ENSMUSG00000015488	Cacfd1	2	protein_coding	54.45	56.59	57.82	51.93	52.43	51.9	49.9	22.35	34.89	46.69	38.26	24.68
ENSMUSG00000015501	Hivep2	10	protein_coding	13.3	10.25	12.69	11.62	11	11.54	3.08	5.35	3.91	4.68	5.42	5.11
ENSMUSG00000015522	Arnt	3	protein_coding	38.39	38.75	40.09	37.41	38.88	40.3	20.09	20.09	19.29	19.68	21.52	24.46
ENSMUSG00000015533	Itga2	13	protein_coding	5.09	4.27	7.02	5.89	8.42	6.16	0.44	0.54	0.36	0.54	0.59	0.4
ENSMUSG00000015536	Mocs2	13	protein_coding	87.77	89.42	94.78	92.92	98.45	89.34	90.89	112.17	78.78	85.97	96.72	85.99
ENSMUSG00000015542	Nat9	11	protein_coding	30.96	34.23	32.23	24.23	19.21	24.81	42.51	32.46	74.17	62.64	83	72.64
ENSMUSG00000015568	Lpl	8	protein_coding	2.06	1.53	2.12	3.3	2.76	2.25	0.81	1.16	0.74	1.44	1.16	1.08
ENSMUSG00000015575	Atp6v0e	17	protein_coding	125.58	137.71	134.67	130.35	132.78	130.56	188.74	189.25	190.3	194.8	198.09	178.3
ENSMUSG00000015597	Zfp318	17	protein_coding	12.88	16.48	15.61	13.76	13.58	19.9	2.63	4.74	2.94	3.16	3.47	3.58
ENSMUSG00000015599	Ttbk1	17	protein_coding	1.23	1.31	1.18	1.18	1.52	1.42	0.36	0.08	0.22	0.23	0.15	0.15
ENSMUSG00000015605	Srf	17	protein_coding	21.63	22.51	23.34	21.51	21.4	22.46	18.12	7	18.06	21.8	18.48	14.34
ENSMUSG00000015619	Gata3	2	protein_coding	0	0.17	0.11	0.08	0.07	0.08	0.23	0.24	0.19	0.27	0.29	0.27
ENSMUSG00000015627	Gata5	2	protein_coding	0	0	0	0	0	0	0	0	0.04	0	0	0
ENSMUSG00000015647	Lama5	2	protein_coding	68.51	66.12	75.43	76.69	67.89	66.43	66.8	19.72	108.87	103.42	58.12	55.58
ENSMUSG00000015652	Steap1	5	protein_coding	6.91	7.34	7.19	6.74	6.38	5.51	77.66	119.6	73.44	94.28	171.91	225.39
ENSMUSG00000015653	Steap2	5	protein_coding	20.31	21.86	18.5	18.61	16.88	15.03	22.37	33.45	18.72	22.92	28.65	31.31
ENSMUSG00000015656	Hspa8	9	protein_coding	2164.14	2322.72	2326.97	2170.69	2283.71	2282.86	2286.94	2301.91	2134.47	1925.46	1974.6	2557.09
ENSMUSG00000015659	Serac1	17	protein_coding	10.36	7.1	9.27	9.31	8.19	9.01	2.05	2.62	2.47	2.67	3.52	3.26
ENSMUSG00000015668	Pdzd11	X	protein_coding	102.16	108.64	100.87	103.19	96.33	105.81	216.86	224.85	166.84	153.19	175.22	167.07
ENSMUSG00000015671	Psma2	13	protein_coding	372.47	360.29	355.14	369.86	380.59	358.75	762.61	857.54	660.48	611.61	659.04	792.12
ENSMUSG00000015672	Mrpl32	13	protein_coding	59.65	66.79	68.48	61.28	60.89	59.1	113.26	185.38	88.32	79.14	104.87	101.36
ENSMUSG00000015697	Setdb1	3	protein_coding	38.71	36.85	39.8	40.43	39.84	40.56	22.9	21.53	23.65	24.11	20.46	25.68
ENSMUSG00000015702	Anxa9	3	protein_coding	0.72	0.65	0.81	0.92	0.9	0.65	1.17	1.06	0.69	0.99	0.79	0.75
ENSMUSG00000015709	Arnt2	7	protein_coding	56.92	53.12	58.58	58.22	61.08	60.24	41.71	28.11	34.75	33.87	29.51	32.51
ENSMUSG00000015711	Prune	3	protein_coding	18.72	17.84	16.73	17.03	20.09	17.11	25.13	19.94	20.23	20.85	21.79	21.6
ENSMUSG00000015714	Cers2	3	protein_coding	140.71	143.95	150.64	142.46	139.72	147.84	283.82	294.92	247.43	240.71	248.11	279.46
ENSMUSG00000015733	Capza2	6	protein_coding	177.98	160.83	161.78	170.25	174.05	170.02	152.1	246.16	111.82	111.68	134.01	147.35
ENSMUSG00000015745	Plekho1	3	protein_coding	35.85	37.18	33.24	37.1	38.55	37.48	53.05	28.6	61.63	64.91	48.14	49.51
ENSMUSG00000015747	Vps45	3	protein_coding	28.06	22.57	19.39	34.44	25.78	27.16	39.1	57.78	51.67	32.94	31.7	53.98
ENSMUSG00000015748	Prpf3	3	protein_coding	33.72	32.12	31.71	34.17	36.39	31.22	34.13	42.64	43.53	36.28	41.19	48.94
ENSMUSG00000015749	Anp32e	3	protein_coding	252.64	252.25	262.41	261.75	248.2	264.26	379.75	473.37	229.37	180.61	217.76	255.79
ENSMUSG00000015750	Aph1a	3	protein_coding	45.5	43.01	42.18	40.57	42.6	42.65	55.67	32.57	53.07	64.98	52.99	47.3
ENSMUSG00000015755	Tab2	10	protein_coding	63.97	57.67	62.74	62.49	60.18	59.6	25.51	38.43	22.85	38.4	41.74	32.66
ENSMUSG00000015757	Ppil4	10	protein_coding	20.66	22.01	21.07	21.75	22.2	22.2	8.73	13.16	10.45	12.61	13.23	12.85
ENSMUSG00000015759	Cnih1	14	protein_coding	113.33	112.54	105.77	113.23	114.11	113.64	258.77	392.56	184.04	213.45	238.74	216.18
ENSMUSG00000015766	Eps8	6	protein_coding	22.09	19.43	19.71	14.96	18.74	21.85	9.46	10.75	14.11	17.13	20.58	21.5
ENSMUSG00000015776	Med22	2	protein_coding	62.49	59.38	59.67	62.23	61.22	62.81	66.17	45.5	75.83	77.82	75.67	71.3
ENSMUSG00000015790	Surf1	2	protein_coding	48.57	43.79	46.51	49.08	47.82	41.51	85.15	89.52	83.99	81.82	73.47	85.51
ENSMUSG00000015804	Med28	5	protein_coding	157.6	146.71	141.05	137.46	139.82	143.34	153.36	128.35	170.46	162.17	147.32	117.1
ENSMUSG00000015806	Qdpr	5	protein_coding	61.1	59.44	65.13	61.74	63.93	63.93	83.47	69.4	119.01	98.43	81.71	88.47
ENSMUSG00000015812	Gnrh1	14	protein_coding	0	0	0	0	0.58	0	0	0	0	0	0.22	0
ENSMUSG00000015829	Tnr	1	protein_coding	15.97	13.19	15.72	14.41	17.57	16.28	2.5	3.64	3.47	3.5	3.63	4.43
ENSMUSG00000015837	Sqstm1	11	protein_coding	192.7	185.97	205.68	186.95	214.28	202.6	406.6	283.12	391.65	415.47	459.79	543.33
ENSMUSG00000015839	Nfe2l2	2	protein_coding	367.66	340.22	358.36	345.44	366.83	353.32	251.65	309.11	183.5	215.86	258.78	232.18
ENSMUSG00000015843	Rxrg	1	protein_coding	0	0	0	0	0	0.05	0	0	0	0	0	0
ENSMUSG00000015846	Rxra	2	protein_coding	26.12	27.61	30.49	25.61	27.35	27.58	17.9	6.68	14.58	15.02	12.72	10.21
ENSMUSG00000015850	Adamtsl4	3	protein_coding	2.87	2.45	2.92	2.16	1.58	2.34	2.56	0.57	2.07	1.95	1.6	1.41
ENSMUSG00000015854	Cd5l	3	protein_coding	0	0	0.05	0	0	0	0	0	0	0	0	0
ENSMUSG00000015869	Prpsap1	11	protein_coding	64.96	63.79	72.23	66.33	70.9	66.24	101.62	51.46	88.51	90.65	82.58	76.08
ENSMUSG00000015879	Fam184b	5	protein_coding	0.02	0.04	0.06	0.08	0.06	0.02	0.01	0	0	0.01	0.01	0
ENSMUSG00000015880	Ncapg	5	protein_coding	44.59	40.28	42.39	44.97	45.24	44.33	7.89	15.69	9.97	12.84	10.74	9.66
ENSMUSG00000015882	Lcorl	5	protein_coding	14.88	10.69	11.94	13.52	12.4	13.61	1.86	3.88	1.34	2.42	2.46	1.88
ENSMUSG00000015889	Lta4h	10	protein_coding	96.98	98.53	96.64	98.99	99.87	96.45	126.25	134.81	107.31	89.57	88.23	113.83
ENSMUSG00000015890	Amdhd1	10	protein_coding	0	0.06	0.15	0.07	0.07	0.04	0.35	0.05	0.1	0.07	0.05	0.18
ENSMUSG00000015932	Dstn	2	protein_coding	410.66	393.5	385.6	409.84	395.66	391.29	596.2	747.51	417.09	408.44	425.8	442.66
ENSMUSG00000015937	H2afy	13	protein_coding	186.39	171.35	189.55	180.1	186.06	187.72	208.48	150.18	208.67	198.06	172.49	179.98
ENSMUSG00000015942	Gtf2ird2	5	protein_coding	9.33	8.52	8.11	7.82	9.11	8.76	5.86	4.52	7.7	7.65	6.62	7.3
ENSMUSG00000015943	Bola1	3	protein_coding	3.6	3.81	4.64	4.91	4.05	5.36	6.17	4.83	9.3	12.94	8.04	6.51
ENSMUSG00000015944	Gatsl2	5	protein_coding	26.87	26.6	28.38	26.21	25.71	25.78	15.45	5.84	11.22	11.05	7.19	7.01
ENSMUSG00000015950	Ncf1	5	protein_coding	0.37	0.22	0.23	0.12	0.36	0	0.02	0	0.02	0	0.26	0.14
ENSMUSG00000015957	Wnt11	7	protein_coding	0	0.13	0.07	0.02	0	0	0	0	0	0.1	0.1	0
ENSMUSG00000015961	Adss	1	protein_coding	87.99	77.23	76.6	82.99	75.48	77.22	97.14	165.74	82.56	79.2	99.75	117.24
ENSMUSG00000015966	Il17rb	14	protein_coding	0.09	0.08	0.05	0.09	0.11	0.05	0	0.03	0	0.04	0.06	0.06
ENSMUSG00000015968	Cacna1d	14	protein_coding	0.13	0.16	0.15	0.25	0.16	0.12	0.03	0.07	0.05	0.05	0.04	0.07
ENSMUSG00000015970	Chdh	14	protein_coding	0.03	0.11	0.08	0.17	0.05	0.08	0.04	0.07	0.07	0.03	0.05	0.11
ENSMUSG00000015971	Actr8	14	protein_coding	36.63	30.53	36.25	36.28	38.15	36.68	42.38	41.89	49.12	44.16	43.53	48.18
ENSMUSG00000015980	Lrrc27	7	protein_coding	4.79	3.8	4.82	8.72	7.14	4.34	7.52	10.4	8.62	6.49	10.4	6.34
ENSMUSG00000015981	Stk32c	7	protein_coding	2.07	2.45	1.64	1.66	1.41	1.22	2.91	0.94	2.58	2.44	1.98	1.26
ENSMUSG00000015994	Fnta	8	protein_coding	61.01	66.08	59.17	61.7	64.19	61.48	128.08	153.18	110.38	103.67	109.43	122.07
ENSMUSG00000016018	Skiv2l2	13	protein_coding	59.01	59.77	56.63	54.56	59.49	55.91	32.88	49.45	41.11	44.29	42.79	53.72
ENSMUSG00000016024	Lbp	2	protein_coding	1.25	1.37	0.92	0.69	0.57	1.04	2.33	1.18	3.3	1.9	1.27	3.21
ENSMUSG00000016028	Celsr1	15	protein_coding	4.31	4.22	4.92	4.27	4.5	4.49	1.59	0.55	1.54	1.38	1	0.87
ENSMUSG00000016087	Fli1	9	protein_coding	0	0	0.03	0	0	0	0.02	0	0	0	0	0
ENSMUSG00000016128	Stard13	5	protein_coding	8.74	8.2	8.98	8.11	9.65	8.87	2.88	2.45	2.19	2.67	2.15	2.7
ENSMUSG00000016150	Tenm1	X	protein_coding	0.81	1	1.05	1.24	1.45	0.98	0.04	0.1	0.04	0.28	0.09	0.09
ENSMUSG00000016179	Camk1g	1	protein_coding	2.28	1.86	1.65	1.64	1.89	1.94	1.44	1.11	1.32	1.65	0.89	1.03
ENSMUSG00000016181	Diexf	1	protein_coding	11.14	15.93	16.95	14.11	8.47	10.95	17.26	21.91	14.78	18.22	18.7	22.4
ENSMUSG00000016194	Hsd11b1	1	protein_coding	23.2	31.9	20.81	20.62	17.02	23.18	65.67	82.18	58.03	50.04	50.85	51.81
ENSMUSG00000016200	Syt14	1	protein_coding	4.37	3.99	5.02	4.78	4.61	4.67	1.88	2.36	1.81	1.49	1.61	1.59
ENSMUSG00000016206	H2-M3	17	protein_coding	6.45	6.66	7	6.98	4.93	6.41	15.8	13.93	24.73	20.94	22.05	24.22
ENSMUSG00000016239	Lonrf3	X	protein_coding	6.28	4.59	5.25	6	6.38	5.05	1.68	1.23	1.1	1.6	1.7	1.19
ENSMUSG00000016252	Atp5e	2	protein_coding	688.49	714.43	679.42	663.47	631.11	645.45	428.03	433.76	595.53	602.96	583.88	459.21
ENSMUSG00000016253	Nelfcd	2	protein_coding	59.08	50.75	53.29	55.21	58.15	58.61	69.34	37.16	85.04	79.51	63.79	62.65
ENSMUSG00000016255	Tubb1	2	protein_coding	0	0	0	0	0	0	0	0.15	0	0	0	0
ENSMUSG00000016256	Ctsz	2	protein_coding	106.11	103.33	116.78	105.21	109.39	107.92	244.98	142.25	367.91	347.8	310.87	351.45
ENSMUSG00000016257	Slmo2	2	protein_coding	91.11	94.66	89.33	88.83	98.68	102.36	158.32	167.56	125.56	137.28	161.08	159.43
ENSMUSG00000016262	Sertad4	1	protein_coding	4.25	5.54	3.65	6.81	3.6	5.5	3.88	3.68	3.04	3.13	2.85	1.85
ENSMUSG00000016308	Ube2a	X	protein_coding	49.88	42.16	43.2	45.24	47.12	45.57	63.71	75.05	41.5	39.89	40.95	38.55
ENSMUSG00000016319	Slc25a5	X	protein_coding	662.96	683.01	668.65	657.58	715.88	685.6	700.79	581.45	664.28	579.12	497.25	582.41
ENSMUSG00000016327	Atp1b4	X	protein_coding	0	0	0	0.02	0	0	0	0	0	0	0	0
ENSMUSG00000016344	Ppdpf	2	protein_coding	180.11	176.42	180.03	183.06	161.5	185.75	191.39	124.64	130.23	157.58	126.31	94.28
ENSMUSG00000016346	Kcnq2	2	protein_coding	0	0.01	0	0.05	0	0.08	0.02	0.01	0	0	0.06	0.17
ENSMUSG00000016349	Eef1a2	2	protein_coding	0.04	0.04	0	0	0	0	0.03	0	0.09	0.03	0.03	0.06
ENSMUSG00000016356	Col20a1	2	protein_coding	0.73	0.6	0.53	0.32	0.37	0.44	0.17	0.09	0.03	0.11	0.08	0.03
ENSMUSG00000016382	Pls3	X	protein_coding	101.61	111.88	98.33	98.18	91.65	96.74	71.67	117.68	62.12	64.59	72.19	92.85
ENSMUSG00000016386	Mpped2	2	protein_coding	5.16	4.26	3.78	4.9	4.81	5.14	5.43	2.7	4.65	4.55	3.89	3.47
ENSMUSG00000016409	Nkap	X	protein_coding	13.36	13.22	12.76	15.28	12.4	12.18	9.35	13.16	6.26	7.47	7.59	8.68
ENSMUSG00000016427	Ndufa1	X	protein_coding	281.43	283.34	267	287.63	296.3	234.38	307.03	279.81	314.8	295.23	333.07	254.68
ENSMUSG00000016477	E2f3	13	protein_coding	24.92	23.41	23.84	23.2	24.22	24.42	13.44	13.36	9.61	12.07	11.7	11.01
ENSMUSG00000016481	Cr1l	1	protein_coding	49.22	42.58	46.53	47.94	54.39	42.87	78.97	112.57	84.53	85.84	100.83	117.02
ENSMUSG00000016487	Ppfibp1	6	protein_coding	21.31	19.78	19.51	21.59	19.44	21.99	8.8	13.84	11.07	13.15	14.88	17.69
ENSMUSG00000016493	Cd46	1	protein_coding	1.34	0.4	0.33	1.04	1.13	0.49	0.19	0.04	0.03	0.08	0.1	0.18
ENSMUSG00000016494	Cd34	1	protein_coding	0.79	0.66	0.38	0.84	0.3	0.94	0.77	0.95	1	0.75	0.85	0.82
ENSMUSG00000016495	Plgrkt	19	protein_coding	62.68	50.72	56.57	60.7	46.92	54.13	122.78	171.62	80.85	82.12	89.91	98.52
ENSMUSG00000016496	Cd274	19	protein_coding	0.47	0.61	0.57	0.62	0.44	0.56	0.87	0.9	0.68	0.72	1.32	1.93
ENSMUSG00000016498	Pdcd1lg2	19	protein_coding	0	0	0	0	0.05	0.06	0	0	0	0	0	0
ENSMUSG00000016503	Gtf3a	5	protein_coding	64.28	71.41	69.51	69.93	67.15	64.22	66.47	47.8	66.74	71.66	59.25	46.54
ENSMUSG00000016510	Mtif3	5	protein_coding	27.12	24.94	19.41	26.43	22.93	18.99	29.58	31.6	26.43	31.29	35.96	31.92
ENSMUSG00000016520	Lnx2	5	protein_coding	7.91	7.89	7.87	7.49	8.18	7.42	5.84	3.93	4.38	4.4	3.95	3.86
ENSMUSG00000016524	Il19	1	protein_coding	0.17	0.09	0	0	0	0	0	0	0.09	0.07	0	0
ENSMUSG00000016526	Dyrk3	1	protein_coding	14.89	10.93	12	11.4	9.78	11.88	11.12	8.89	10.16	9.83	8.77	9.47
ENSMUSG00000016528	Mapkapk2	1	protein_coding	112.25	117.87	103.92	106.26	100.06	102.97	130.13	58.21	101.16	101.88	81.08	73.59
ENSMUSG00000016534	Lamp2	X	protein_coding	191.59	191.06	171.3	186.24	175.28	182.46	151.21	241.05	130.7	130.59	157.53	184.81
ENSMUSG00000016541	Atxn10	15	protein_coding	214.92	214.75	215.18	215.27	215.73	216.55	438.7	546.23	373.66	346.49	340.68	435.12
ENSMUSG00000016552	Foxred2	15	protein_coding	12.97	10.97	12.97	12.25	12.39	12.15	13.15	8.95	9	9.61	7.66	8.44
ENSMUSG00000016554	Eif3d	15	protein_coding	187.55	177.74	191.21	184.14	186.82	187.8	197.21	146.45	242.06	217.79	202.35	252.66
ENSMUSG00000016559	H3f3b	11	protein_coding	587.1	533.38	542.54	589.78	553.24	579.15	794.81	949.46	583.45	602.1	652.24	589.38
ENSMUSG00000016619	Nup50	15	protein_coding	44.75	43.43	43.85	44.68	45.06	43.46	43.71	45.05	41.52	39.47	41.39	43.86
ENSMUSG00000016624	Phf21b	15	protein_coding	12.98	16.25	14.54	11.78	12.94	16.98	4.44	1.16	2.04	3.18	2.04	1.54
ENSMUSG00000016637	Ift27	15	protein_coding	120.4	112.16	121.09	111.69	117.63	117.28	140.81	84.72	153.35	125.1	99.14	96.84
ENSMUSG00000016664	Pacsin2	15	protein_coding	74.3	68.97	76.29	72.23	80.23	77.46	86.03	81.29	115.2	110.35	122.49	156.16
ENSMUSG00000016756	Cmah	13	protein_coding	0.65	0.49	0.66	0.43	0.68	0.64	0.08	0.02	0.05	0.08	0.09	0.09
ENSMUSG00000016757	Ttll12	15	protein_coding	36.21	39.16	43.25	36.63	39.21	38.69	43.27	18.45	46.99	41.42	32.13	36.17
ENSMUSG00000016758	Bik	15	protein_coding	0	0.1	0.12	0	0	0	0.35	0	0.08	0.08	0	0
ENSMUSG00000016763	Scube1	15	protein_coding	5.26	5.77	6.93	6.31	6.72	5.79	5.32	1.79	4.73	4.4	4.57	4.35
ENSMUSG00000016831	Tox4	14	protein_coding	47.03	41.14	48.57	44.01	47.34	40.64	34.67	31.49	27.7	27.7	31.92	34.26
ENSMUSG00000016833	Mrps18c	5	protein_coding	91.11	101.25	88.37	92.28	85.11	77.35	219.88	289.71	143.61	127.46	162.84	154.73
ENSMUSG00000016918	Sulf1	1	protein_coding	249.22	234.36	256.98	265.93	270.88	255.66	190.16	254.17	211.51	218.33	225.47	259.46
ENSMUSG00000016921	Srsf6	2	protein_coding	157.48	143.54	166.44	157.48	169.66	161.59	169.03	134.51	107.24	105.57	105.16	109.39
ENSMUSG00000016933	Plcg1	2	protein_coding	79.94	70.03	73.71	75.66	69.56	72.23	46.6	34.05	49.22	43.04	36.28	42.8
ENSMUSG00000016940	Kctd2	11	protein_coding	25.56	28.34	28.71	27.95	25.64	29.73	36.86	21.41	27.85	32.43	28.62	20.83
ENSMUSG00000016942	Tmprss6	15	protein_coding	0.03	0.09	0	0	0	0.08	0.02	0	0.04	0	0	0
ENSMUSG00000016946	Kctd5	17	protein_coding	52.05	55.32	56.46	53.9	57.52	56.5	90.23	58.15	59.99	66.49	62.63	56.14
ENSMUSG00000016982	Pom121l2	13	protein_coding	0	0.04	0	0	0	0	0	0	0	0	0	0
ENSMUSG00000016984	Etaa1	11	protein_coding	13.05	11.82	12.68	11.85	11.36	11.19	1.04	2.66	1.51	2.03	1.89	1.09
ENSMUSG00000016995	Matn4	2	protein_coding	0.04	0.11	0	0.13	0.08	0	0	0	0	0.05	0.03	0.03
ENSMUSG00000017002	Slpi	2	protein_coding	0	0	0.13	0	0	0	0.29	0.28	0	0	0.74	0
ENSMUSG00000017003	Svs3a	2	protein_coding	0	0	0	0.08	0	0	0	0	0	0	0	0
ENSMUSG00000017007	Rbpjl	2	protein_coding	0	0	0	0	0	0	0.08	0	0	0.02	0	0
ENSMUSG00000017009	Sdc4	2	protein_coding	136.81	129.13	162.97	147.14	156.96	149.97	147.54	100.3	143.71	146.36	139.73	117.08
ENSMUSG00000017057	Il13ra1	X	protein_coding	0.53	0.53	0.56	0.6	0.62	0.52	0.35	1.08	0.22	0.5	0.99	0.9
ENSMUSG00000017119	Nbr1	11	protein_coding	136.29	137.59	133	132.55	130.35	127.15	60.5	85.33	72.77	67.92	65.43	88.98
ENSMUSG00000017132	Cyth1	11	protein_coding	16.26	17.62	17.64	15	21.26	24.5	12.99	6.44	8.81	9.38	7.13	7.73
ENSMUSG00000017144	Rnd3	2	protein_coding	49.21	49.96	43.72	44.09	41.25	44.26	35.38	58.48	38.57	47.22	61.8	68.06
ENSMUSG00000017146	Brca1	11	protein_coding	26.98	23.96	23.88	26.84	26.35	24.3	6.04	8.36	7.3	7.22	5.3	6.78
ENSMUSG00000017167	Cntnap1	11	protein_coding	4.93	4.83	4.8	5.14	4.79	5.12	3.07	1.03	2.15	2.35	2.44	2.52
ENSMUSG00000017176	Nt5c3b	11	protein_coding	68.76	66.86	70.75	68.26	67.52	69.58	90.02	71.55	102.14	89.23	93.78	100.06
ENSMUSG00000017188	Coa3	11	protein_coding	128.72	119.51	119.45	125.49	114.68	126.4	104.31	80.15	117.45	116.25	114.26	95.37
ENSMUSG00000017195	Zpbp2	11	protein_coding	0.24	0	0	0.39	0.34	0	0	0.21	0	0.48	0.06	0.17
ENSMUSG00000017204	Gsdma	11	protein_coding	0	0	0	0	0.03	0	0	0.07	0	0	0.02	0
ENSMUSG00000017210	Med24	11	protein_coding	50.75	42.01	41.12	43.96	51.31	38.75	30.93	15.78	33.64	32.01	24.19	28.17
ENSMUSG00000017221	Psmd3	11	protein_coding	114.54	105.26	113.44	117.14	110.77	113.99	146.15	78.05	188.76	178.98	156.21	161.08
ENSMUSG00000017264	Exosc10	4	protein_coding	69.51	62.48	70.81	72.33	68.23	71.08	68.22	56.95	78.97	70.8	67.93	83.18
ENSMUSG00000017286	Glod4	11	protein_coding	107.68	113.23	108.52	100.5	106.29	99.5	245.93	353.77	224.46	204.21	214.43	280.49
ENSMUSG00000017288	Vps53	11	protein_coding	34.17	35.5	28.42	30.13	32.63	27.81	25.56	25.35	26.18	22.55	23.78	28.99
ENSMUSG00000017291	Taok1	11	protein_coding	36.88	32.2	34.42	36.66	37.18	33.11	10.95	20.84	11.49	12.55	11.96	14.81
ENSMUSG00000017299	Dnttip1	2	protein_coding	30.98	36.12	34.18	34.34	30.53	31.41	45.34	29.49	46.73	43.18	32.11	33.24
ENSMUSG00000017300	Tnnc2	2	protein_coding	0	0	0	0	0.33	0	0	0	0	0	0	0
ENSMUSG00000017307	Acot8	2	protein_coding	11.06	13.39	9.5	12.62	11.41	10.03	5.28	1.92	13.8	17.38	10.95	10.33
ENSMUSG00000017309	Cd300lg	11	protein_coding	0	0	0.04	0	0	0	0	0	0.05	0	0	0
ENSMUSG00000017314	Mpp2	11	protein_coding	11.22	10.15	13.6	10.53	10.94	13.92	5.71	1.96	4.53	3.61	2.49	3.17
ENSMUSG00000017344	Vtn	11	protein_coding	0	0.17	0	0	0	0.2	0.2	0.28	0	0.17	0.27	0.15
ENSMUSG00000017376	Nlk	11	protein_coding	22.93	22.53	20.91	22.32	24.09	22.24	17.07	19.66	10.02	12.85	12.09	10.89
ENSMUSG00000017386	Traf4	11	protein_coding	125.69	127.67	136.36	122.23	129.17	129.14	87.02	33.14	108.95	122.06	87.51	70.88
ENSMUSG00000017390	Aldoc	11	protein_coding	301.25	311.19	304.73	294.17	259.98	284.78	324.66	214.97	424.73	386.05	297.03	393.05
ENSMUSG00000017400	Stac2	11	protein_coding	9.8	8.02	10.32	10.73	12.57	11.6	8.45	2.96	6.55	6.43	6.16	4.91
ENSMUSG00000017404	Rpl19	11	protein_coding	2531.79	2684.37	2576.19	2553.79	2512.13	2573.02	3312.17	2963.65	4906.77	4656.51	5159.56	5090.7
ENSMUSG00000017405	Nek8	11	protein_coding	13.33	11.87	13.27	11.93	12.47	11.52	17.59	12.95	9.23	11.05	9.84	13.45
ENSMUSG00000017412	Cacnb4	2	protein_coding	0.42	0.14	0.11	0.24	0.16	0.25	0.02	0.04	0.01	0.02	0.07	0.09
ENSMUSG00000017417	Plxdc1	11	protein_coding	1.92	2.45	1.54	1.35	1.47	0.99	3.02	1.55	3.39	3.2	2.36	1.87
ENSMUSG00000017418	Arl5b	2	protein_coding	11.62	10.46	9.1	11.96	14.05	10.32	7.42	20.39	6.61	7.79	7.01	8.83
ENSMUSG00000017421	Zfp207	11	protein_coding	218.2	218.19	215.81	215.32	226.1	228.38	214.42	267.61	221.65	218.08	250.16	315.09
ENSMUSG00000017428	Psmd11	11	protein_coding	91.71	93.64	89.2	94.16	93.8	91.53	146.57	183.67	105.66	112.59	124.62	132.66
ENSMUSG00000017446	C1qtnf1	11	protein_coding	133.66	125.72	142.38	138.93	134.98	130.91	126.89	45.67	85.82	73.25	79.71	73.22
ENSMUSG00000017453	Pipox	11	protein_coding	55.35	49.84	64.17	54.3	60.09	57.25	73.29	79.72	76.33	68.41	54.22	63.55
ENSMUSG00000017466	Timp2	11	protein_coding	214.8	220.44	222.11	208.38	192.3	211.13	280.4	158.7	191.87	186.97	177.11	176.54
ENSMUSG00000017478	Zc3h18	8	protein_coding	37.72	33.99	36.95	36.92	35.28	37.66	18.33	13.01	22.3	23.38	20.18	22.23
ENSMUSG00000017485	Top2b	14	protein_coding	129.48	128.64	117.07	126.81	122.71	119.12	21.63	43.31	21.88	29.33	25.35	25.21
ENSMUSG00000017491	Rarb	14	protein_coding	41.9	34.71	39.88	41.46	41.44	37.31	48.24	64.82	42.8	47.14	63.23	67.84
ENSMUSG00000017493	Igfbp4	11	protein_coding	17.3	17.46	17.16	17.46	19.36	21.09	68.2	28.55	72.46	101.85	115.13	89.22
ENSMUSG00000017499	Cdc6	11	protein_coding	25.36	20.64	23.79	24.2	25.12	24.33	23.81	23.7	23.77	17.79	15.36	20.97
ENSMUSG00000017548	Suz12	11	protein_coding	55.58	51.7	50.01	54.28	53	52.3	15.28	31	14.73	19.08	19.27	16.65
ENSMUSG00000017550	Atad5	11	protein_coding	13.8	13.18	13.02	13.4	14.58	11.56	2.7	3.75	2.61	3.04	2.52	2.28
ENSMUSG00000017561	Crlf3	11	protein_coding	20.95	16.46	21.21	15.88	21.07	19.3	12.58	11.34	11.81	12.6	10.99	12.51
ENSMUSG00000017607	Tns4	11	protein_coding	0	0	0	0	0	0	0.03	0	0.01	0	0	0.01
ENSMUSG00000017615	Tnfaip1	11	protein_coding	68.15	69.6	72.56	68.21	72.96	73.15	86.78	86.71	80.48	80.71	93.01	95.71
ENSMUSG00000017631	Abr	11	protein_coding	17.18	14.45	16.16	15.64	16.68	16.45	16.1	8.94	13.91	13.08	12.62	14.19
ENSMUSG00000017639	Rab11fip4	11	protein_coding	2.11	2.04	1.92	1.7	1.13	1.6	2.61	0.84	1.07	1.02	0.92	0.78
ENSMUSG00000017652	Cd40	2	protein_coding	0.15	0.36	0.16	0.74	0.38	0.29	0.4	0.91	0.25	0.68	3	2.34
ENSMUSG00000017664	Slc35c2	2	protein_coding	49.84	50.63	50.15	50.7	47.57	53.58	65.83	40.86	64.55	74.68	64.8	56.66
ENSMUSG00000017667	Zfp334	2	protein_coding	14.73	13.3	15.31	14.17	14.09	14.76	8.57	8.95	9.54	9.57	9.03	10.91
ENSMUSG00000017670	Elmo2	2	protein_coding	69.97	68.61	69.47	67.71	64.62	66.46	67.05	32.69	69.23	69.63	58.14	63.49
ENSMUSG00000017677	Wsb1	11	protein_coding	243.85	177.1	209.91	230.92	208.07	194.42	43.6	49.75	28.3	34.4	35.85	40.95
ENSMUSG00000017679	Ttpal	2	protein_coding	27.53	27.91	26.97	24.79	29.33	28.77	26.46	31.28	19.59	20.03	23.58	22.35
ENSMUSG00000017686	Rhot1	11	protein_coding	53.79	53.25	49.6	52.11	52.42	53.09	44.62	70.7	42.62	43.74	49.07	56.06
ENSMUSG00000017692	Rhbdl3	11	protein_coding	3.49	3.71	3.95	3.36	4.14	3.2	3.55	1.27	1.5	2.02	1.34	1.68
ENSMUSG00000017697	Ada	2	protein_coding	4.45	4.03	4.74	4.56	4.21	5.28	4.62	3.03	6.14	4.59	4.12	4.53
ENSMUSG00000017707	Serinc3	2	protein_coding	137	132.95	135.26	133.18	134.33	135.06	200.5	255.9	188.23	184.8	207.35	246.58
ENSMUSG00000017713	Tha1	11	protein_coding	1.21	1.39	1.52	1.52	1	1.18	1.47	0.46	2.11	3.17	2.96	2.59
ENSMUSG00000017715	Pgs1	11	protein_coding	44.27	45.58	48.48	43.8	43.62	45.47	57.9	23.41	51.79	58.81	54.61	40.04
ENSMUSG00000017716	Birc5	11	protein_coding	165.56	166.77	164.87	168.05	164.97	158.84	245.96	226.86	185.38	163.72	142.02	126.3
ENSMUSG00000017718	Afmid	11	protein_coding	9.54	7.38	5.58	6.37	7.57	9.35	5.78	3.89	5.8	4.37	4.65	3.14
ENSMUSG00000017721	Pigt	2	protein_coding	96.39	84.83	100.6	95.98	93.08	94.1	110.82	39.95	107.5	109.7	95.61	85
ENSMUSG00000017723	Wfdc2	2	protein_coding	0	0	0	0.13	0	0.28	0	0	0	0	0.09	0.39
ENSMUSG00000017724	Etv4	11	protein_coding	56.08	51.68	60.6	50.04	52.43	54.63	45.87	18.03	40.69	42.55	34.58	29.01
ENSMUSG00000017734	Dbndd2	2	protein_coding	72.99	73.39	78.64	71.63	70.64	69.5	117.92	86.16	140.48	146.45	157.44	127.62
ENSMUSG00000017737	Mmp9	2	protein_coding	0	0.02	0.19	0.27	0.02	0.03	0.14	0.14	0.08	0.03	0.32	0.23
ENSMUSG00000017740	Slc12a5	2	protein_coding	1.39	0.96	1.58	1.23	1.39	1.03	0.29	0.21	0.4	0.44	0.18	0.19
ENSMUSG00000017747	Ghdc	11	protein_coding	10.21	10.62	12.47	11.27	11.2	9.06	16.99	7.56	19.08	21.43	18.42	20.36
ENSMUSG00000017754	Pltp	2	protein_coding	23.78	27.52	29.76	25.63	23.97	26.33	85.89	33.91	97.1	84.33	81.59	78.54
ENSMUSG00000017756	Slc12a7	13	protein_coding	19.2	18.08	20.22	19.8	19.52	18.59	10.94	4.6	13.35	12.23	8.63	9.08
ENSMUSG00000017760	Ctsa	2	protein_coding	111.24	107	106.17	102.83	106.36	88.75	151.98	101.41	187.38	159.11	140.05	157.7
ENSMUSG00000017764	Zswim1	2	protein_coding	9.16	10.33	10.57	9.4	9.46	8.93	10.06	6.21	11.58	9.5	7.65	8.15
ENSMUSG00000017765	Slc12a4	8	protein_coding	61.99	65.16	65.63	63.56	59.32	56.81	51.5	21.7	77.73	75.77	61.15	68.02
ENSMUSG00000017767	Spata25	2	protein_coding	0	0.13	0.16	0.15	0	0	0	0.65	0	0	0	0
ENSMUSG00000017774	Myo1c	11	protein_coding	31.42	29.76	29.82	29.2	28.34	30.34	21.22	12.52	25.48	23.35	24.5	25.2
ENSMUSG00000017776	Crk	11	protein_coding	96.84	95.95	96.82	93.96	102.58	103.33	57.66	75.36	45.87	53.32	56.45	53.68
ENSMUSG00000017778	Cox7c	13	protein_coding	793.41	846.07	818.72	860.65	845.02	861.19	665.25	818.42	680.23	729.46	745.59	577.55
ENSMUSG00000017781	Pitpna	11	protein_coding	93.48	98.31	90.14	101.29	100.11	100.47	125.5	116.2	106.26	101.05	90.57	98.93
ENSMUSG00000017801	Mlx	11	protein_coding	44.12	42.5	49.34	53.84	52.9	55.33	79.37	97.56	77.42	66.65	73.22	84.72
ENSMUSG00000017802	Fam134c	11	protein_coding	53.57	54.34	55.33	52.41	53.54	54.84	86.79	64.23	71.35	71.43	69.87	73.52
ENSMUSG00000017817	Jph2	2	protein_coding	0.12	0.19	0.23	0.19	0.29	0.14	0.21	0.04	0.28	0.17	0.1	0.07
ENSMUSG00000017830	Dhx58	11	protein_coding	1.11	0.54	0.68	0.68	0.77	0.61	1.22	0.8	1.22	0.62	0.62	0.83
ENSMUSG00000017831	Rab5a	17	protein_coding	95.69	86.98	81.67	87.91	92.66	89.2	70.95	119.84	50.54	63.33	73.78	73.23
ENSMUSG00000017832	Hspb9	11	protein_coding	0.41	0.46	0.85	0.41	0.38	0.42	0.16	0	0.29	0.27	0.57	0
ENSMUSG00000017837	Nkiras2	11	protein_coding	27.58	25.47	28.16	26.99	24.92	26.53	28.27	12.98	26.4	29.6	29.67	25.4
ENSMUSG00000017843	Ppp2r5c	12	protein_coding	77.28	76.08	74.36	73.54	76.8	73.34	40.18	51.99	40.8	43.2	42.05	44.17
ENSMUSG00000017858	Ift52	2	protein_coding	34.07	33.09	33.48	32.65	31.7	32.5	40.53	39.9	36.06	31.54	36.26	39.81
ENSMUSG00000017861	Mybl2	2	protein_coding	23.4	19.54	22.15	20.93	19.65	20.79	14.53	5.5	13.4	13.86	9.75	8.03
ENSMUSG00000017868	Sgk2	2	protein_coding	0	0.03	0	0	0	0.06	0	0	0	0	0	0
ENSMUSG00000017897	Eya2	2	protein_coding	14.37	11.77	15.23	13.38	11.94	14.85	11.58	2.98	16.2	12.96	9.98	7.88
ENSMUSG00000017929	B4galt5	2	protein_coding	17.62	19.25	23.48	17.86	18.23	18.27	12.8	2.97	6.81	8.25	6.4	5.55
ENSMUSG00000017943	Gdap1l1	2	protein_coding	5.11	7.65	6.75	7.81	4.32	5.39	4.3	3.37	7.81	8.44	5.97	5.36
ENSMUSG00000017969	Ptgis	2	protein_coding	0.05	0.05	0.06	0.11	0	0	0.12	0	0.06	0.07	0	0.15
ENSMUSG00000017978	Cadps2	6	protein_coding	0.09	0.12	0.5	0.05	0.15	0.19	0	0	0.03	0.03	0.08	0
ENSMUSG00000017999	Ddx27	2	protein_coding	36.37	35.83	37	36.28	37.12	35.83	47.32	44.53	64.97	69.87	66.34	70.98
ENSMUSG00000018001	Cyth3	5	protein_coding	48.75	44.75	45.19	46.5	41.37	41.77	56.68	52.66	44.49	42.15	53.17	53.56
ENSMUSG00000018008	Cyth4	15	protein_coding	0.24	0.27	0.25	0.36	0.25	0.22	0.46	0.18	0.35	0.26	0.13	0.33
ENSMUSG00000018012	Rac3	11	protein_coding	18.82	26.35	21.39	22.26	20.9	20.44	27.76	21.19	35.72	41.43	29.2	23.65
ENSMUSG00000018040	Rrp7a	15	protein_coding	68.56	68.47	66.9	59.49	59.21	62.08	87.95	63.13	96.77	89.18	107.05	89.71
ENSMUSG00000018042	Cyb5r3	15	protein_coding	222.96	214.06	247.31	218.83	221.23	213.44	269.8	141.8	336.02	316.13	269.15	273.91
ENSMUSG00000018068	Ints2	11	protein_coding	27.76	29.86	29.37	26.81	42.95	29.13	5.22	7.53	6.66	6.62	7.39	10.73
ENSMUSG00000018076	Med13l	5	protein_coding	12.69	13.04	13.57	12.9	12.9	12.88	3.58	3.42	2.75	3.53	4.32	3.17
ENSMUSG00000018102	Hist1h2bc	13	protein_coding	35.22	33.36	41.82	35.1	31.41	38.77	22.54	30.45	34.48	39.23	31.39	23.83
ENSMUSG00000018126	Baiap2l2	15	protein_coding	0.04	0	0.04	0.08	0.04	0	0.03	0	0.12	0.03	0.03	0
ENSMUSG00000018143	Mafk	5	protein_coding	7.85	8.91	7.81	8.07	6.56	7.69	6.39	2.7	6.31	6.81	7.79	5.83
ENSMUSG00000018160	Med1	11	protein_coding	29.17	32.33	34.87	33.2	34.82	38.34	19.73	31.33	18.07	18.35	18.37	19.3
ENSMUSG00000018166	Erbb3	10	protein_coding	0.54	0.41	0.53	0.5	0.42	0.53	0.52	0.45	0.36	0.44	0.37	0.38
ENSMUSG00000018167	Stard3	11	protein_coding	32.8	28.98	32.56	31.75	33.29	32.66	43.49	20.14	40.88	45.95	34.88	35.16
ENSMUSG00000018168	Ikzf3	11	protein_coding	0	0	0	0	0	0	0.03	0	0	0	0.03	0.01
ENSMUSG00000018169	Mfng	15	protein_coding	17.54	16.65	15.48	13.92	12.6	13.1	13.06	7.93	17.84	16.89	7.35	6.39
ENSMUSG00000018171	Vmp1	11	protein_coding	107.78	94.19	100.96	112.91	113.67	119.73	187.92	253.63	170.35	186.92	226.94	251.06
ENSMUSG00000018189	Uchl5	1	protein_coding	37.61	36.15	34.47	39.29	41.88	36.79	44.43	67.39	34.37	40.37	39.73	37.03
ENSMUSG00000018196	Glrx2	1	protein_coding	68.77	70.41	73.29	69.37	57.27	75.27	115.34	163.16	95.04	91.77	98.07	75.39
ENSMUSG00000018199	Trove2	1	protein_coding	31.45	29.12	28.29	30.55	31.96	28.23	3.82	8.86	4.09	4.61	4.51	4.85
ENSMUSG00000018209	Stk4	2	protein_coding	30.36	28.86	27.5	29.62	27.69	28.67	21.74	26.8	18.44	18.17	19.69	23.87
ENSMUSG00000018217	Pmp22	11	protein_coding	409.27	376.03	384	400.88	405.88	413.17	500.27	509.15	422.08	408.05	390.56	423.26
ENSMUSG00000018238	Gdf9	11	protein_coding	2.6	2.59	2.44	3.51	1.87	4.07	3.6	3.71	5.17	5.5	9.13	5.71
ENSMUSG00000018239	Zcchc10	11	protein_coding	15.98	13.83	15.45	12.98	15.14	13.29	14.88	33.76	11.11	13.04	15.75	13.5
ENSMUSG00000018263	Tbx5	5	protein_coding	0	0.04	0.02	0.02	0	0.06	0.02	0	0	0	0.01	0
ENSMUSG00000018286	Psmb6	11	protein_coding	415.34	432.67	428.38	420.99	423.28	442.39	683.91	487.4	965.63	857.93	945.46	986.04
ENSMUSG00000018287	Spag7	11	protein_coding	131.47	141.86	129.09	122.16	126.14	128.1	254.64	211.14	323.88	269.6	286.88	311.63
ENSMUSG00000018293	Pfn1	11	protein_coding	616.16	581.18	633.79	625.83	645.44	636.62	1216.34	710.19	866.53	888.34	895.54	704.22
ENSMUSG00000018322	Tomm34	2	protein_coding	45.18	40.41	46.2	46.38	43.64	45.69	79.53	58.8	72.29	63.69	66.52	67.05
ENSMUSG00000018326	Ywhab	2	protein_coding	206.24	205.33	201.29	205.6	209.26	203.63	213.14	247.43	149.94	166.94	177.4	174.67
ENSMUSG00000018334	Ksr1	11	protein_coding	20.02	19.85	20.48	19.69	19.17	19.12	17.02	6.58	14.67	16	14.8	14.38
ENSMUSG00000018339	Gpx3	11	protein_coding	2.19	2.73	2.45	2.82	3.22	3.39	1.71	1.38	2.98	2.9	2.66	2.39
ENSMUSG00000018340	Anxa6	11	protein_coding	500.74	473.14	511.33	499.48	499.32	504.14	573.88	473.82	726.53	642.46	707.45	931.36
ENSMUSG00000018341	Il12rb2	6	protein_coding	0.65	0.49	0.87	0.49	0.52	0.43	0.22	0.27	0.19	0.35	0.39	0.39
ENSMUSG00000018347	Zkscan6	11	protein_coding	13.13	13.74	13.27	10.84	12.55	10.67	14.61	16.28	17.15	16.45	17.97	17.62
ENSMUSG00000018362	Kpna2	11	protein_coding	488.38	532.19	498.58	513.39	497.92	511.57	449.12	553.93	351.43	300.58	268.9	379.71
ENSMUSG00000018363	Smurf2	11	protein_coding	44.51	44.69	46.62	46.51	45.32	42.06	18.96	22.23	15.98	18.25	19.43	19.44
ENSMUSG00000018372	Cep95	11	protein_coding	15.27	16.5	16.12	16.38	16.46	12.98	3.72	6.3	5.14	6.31	6.58	5.19
ENSMUSG00000018377	Vezf1	11	protein_coding	66.04	62.39	60.46	66.73	64.34	63.34	18.12	30.2	17.49	23.56	22.23	19.55
ENSMUSG00000018378	Cuedc1	11	protein_coding	21.95	25.98	27.41	29.96	24.85	25.19	13.24	6.62	10.58	13.42	11.69	10.51
ENSMUSG00000018379	Srsf1	11	protein_coding	305.71	264.08	277.37	300.74	323.25	313.49	173.93	209.85	102.85	109.41	114.05	114.55
ENSMUSG00000018381	Abi3	11	protein_coding	0	0	0	0	0	0	0	0.08	0	0	0	0
ENSMUSG00000018387	Shroom1	11	protein_coding	0.14	0.25	0.27	0.18	0.41	0.29	0.13	0.2	0.15	0.19	0.1	0.14
ENSMUSG00000018395	Kif3a	11	protein_coding	49.48	47.87	49.25	52.12	51.89	48.09	15.46	19.49	13.76	19.35	24.5	26.72
ENSMUSG00000018398	2021-09-08	11	protein_coding	137.02	137.59	141.06	140.34	136.96	144.06	169.64	150.47	152.46	156.65	191.53	195.93
ENSMUSG00000018401	Mtmr4	11	protein_coding	29.72	30.73	31.65	30.07	30.26	28.36	21.84	19.94	18.99	16.92	16.28	20.83
ENSMUSG00000018405	Mrm1	11	protein_coding	6.01	4.74	5.4	5.27	7.08	6.08	10.56	6.78	8.6	9.29	9.08	8.25
ENSMUSG00000018411	Mapt	11	protein_coding	1.38	0.75	0.87	0.69	0.63	0.72	0.59	0.46	0.84	0.48	0.65	0.74
ENSMUSG00000018412	Kansl1	11	protein_coding	39.08	35.86	41.83	37.32	36.48	37.64	10.19	8.76	9.79	10.01	10.25	8.12
ENSMUSG00000018415	Gid4	11	protein_coding	12.33	12.63	12.47	12.28	13.03	12.66	12.81	12.52	9.32	9.49	10.93	9.64
ENSMUSG00000018417	Myo1b	1	protein_coding	95.65	93.28	91.31	98.66	84.92	90.12	48.07	86.94	53.62	59.02	63.89	82.84
ENSMUSG00000018425	Dhx40	11	protein_coding	30.08	31.46	30.1	31.16	30.51	28.66	16.17	22.78	12.39	15.5	14.83	17.01
ENSMUSG00000018427	Ypel2	11	protein_coding	3.01	3.65	2.93	2.8	2.86	2.79	1.29	2.23	1	1.25	1.13	0.87
ENSMUSG00000018428	Akap1	11	protein_coding	33.02	32.68	34.63	31.92	30.7	31.77	25.51	15.77	29.67	29.33	27.58	30.44
ENSMUSG00000018433	Nol11	11	protein_coding	39.45	37.75	40.38	41.26	39.34	38.44	39.04	55.68	42.65	36.73	43.48	50.53
ENSMUSG00000018442	Derl2	11	protein_coding	38.79	37.4	43.66	41.89	43.59	41.63	48.94	70.03	56.05	41.33	52.85	58.59
ENSMUSG00000018446	C1qbp	11	protein_coding	120.42	122.33	132.63	120.06	142.55	123.66	444.27	447.84	319.86	353.19	390.32	381.29
ENSMUSG00000018449	Rpain	11	protein_coding	47.82	32.23	40.53	40.3	45.35	39.14	54.81	45.82	40.28	49.42	45.67	50.49
ENSMUSG00000018451	6330403K07Rik	11	lincRNA	3.98	4.96	5.56	4.52	6.04	5.21	5.42	3.32	3.67	3.96	2.74	2.95
ENSMUSG00000018459	Slc13a3	2	protein_coding	25.54	22.1	18.24	16.72	24.55	22.31	19.86	11.29	13.09	16.34	12.03	9.74
ENSMUSG00000018470	Kcnab3	11	protein_coding	2.76	2.79	2.95	3.3	4.56	3.52	3.5	2.41	3.36	2.66	1.34	2.42
ENSMUSG00000018474	Chd3	11	protein_coding	123.3	134.05	129.36	127.95	111.53	121.06	54.08	21.66	48.1	52.26	38.69	35.49
ENSMUSG00000018476	Kdm6b	11	protein_coding	13.77	12.1	17.07	13.07	14.97	14.61	5.1	1.61	4.39	4.8	5.52	3.94
ENSMUSG00000018479	1700125H20Rik	11	protein_coding	0	0	0	0.75	0	0.19	0.87	0.14	0.66	0	0.13	0.14
ENSMUSG00000018481	Appbp2	11	protein_coding	41.94	39.43	40.28	40.94	42.52	43.77	23.2	33.67	22.62	24.11	26.73	30.09
ENSMUSG00000018486	Wnt9b	11	protein_coding	0.02	0	0	0	0	0	0	0	0	0	0	0
ENSMUSG00000018500	Adora2b	11	protein_coding	0.19	0.3	0.2	0.15	0.5	0.1	0.18	0.37	0.21	0.13	0.41	0.25
ENSMUSG00000018501	Ncor1	11	protein_coding	170.2	163.7	173.05	163.73	168.96	159.48	53.08	56.85	51.31	52.55	54.21	61.25
ENSMUSG00000018507	Trpv2	11	protein_coding	0	0.09	0.03	0.13	0.1	0.22	0.07	0.07	0.07	0.06	0.08	0.19
ENSMUSG00000018509	Cenpv	11	protein_coding	47.61	50.62	53.1	56.47	60.98	52.15	71.31	40.86	78.31	76.94	68.61	59.55
ENSMUSG00000018537	Pcgf2	11	protein_coding	19.87	21.19	22.99	20.11	19.17	17.35	15.77	6.46	12.59	15.05	14.13	9.85
ENSMUSG00000018541	Cwc25	11	protein_coding	18.77	15.78	16.56	16.8	16.89	15.64	16.1	19.07	16.33	15.83	18.54	19.85
ENSMUSG00000018543	1700001P01Rik	11	protein_coding	0	0	0	0.22	0.61	0	0	0.5	0.31	0.29	0	0
ENSMUSG00000018547	Pip4k2b	11	protein_coding	37.76	37.35	40.6	36.32	39.34	39.38	29.36	18.1	24.2	24.78	23.74	21.9
ENSMUSG00000018548	Trim37	11	protein_coding	48.66	47.79	48.68	52.11	49.57	51.37	31.92	35.54	29.76	34.34	29.55	30.83
ENSMUSG00000018554	Ybx2	11	protein_coding	1.1	0.34	0.41	1.34	0.66	0.41	0.75	0.04	0.23	1.06	0.17	0.15
ENSMUSG00000018559	Ctdnep1	11	protein_coding	165.96	154.27	184.62	158.02	168.32	167.46	194.3	83.84	156.62	193.12	155.8	118.75
ENSMUSG00000018565	Elp5	11	protein_coding	90.43	91.97	87.8	87.4	89.62	93.6	141.97	128.03	138.26	121.76	125.67	129.06
ENSMUSG00000018566	Slc2a4	11	protein_coding	1.83	1.77	1.58	1.35	1.18	2.13	1.92	0.77	1.92	1.44	0.77	1.1
ENSMUSG00000018567	Gabarap	11	protein_coding	303.56	312.18	317.02	293.24	291.15	301.48	589.5	596.27	381.94	372.57	378.72	337.42
ENSMUSG00000018569	Cldn7	11	protein_coding	0.07	0	0	0	0	0	0.15	0	0	0	0	0
ENSMUSG00000018570	2810408A11Rik	11	protein_coding	6.12	5.79	5.36	5.58	5.98	5.82	11.36	11.81	7.18	7.6	7.73	6.26
ENSMUSG00000018572	Phf23	11	protein_coding	68.78	66.27	69.54	66.96	75.39	67.92	120.9	89.19	107.48	108.63	115.58	104.59
ENSMUSG00000018574	Acadvl	11	protein_coding	73.44	74.65	79.27	75.15	73.08	70.87	90.12	66.34	114.16	105.76	90.25	110.32
ENSMUSG00000018581	Dnah11	12	protein_coding	0.01	0.03	0.01	0.01	0.01	0.01	0	0.02	0.03	0.01	0.02	0.14
ENSMUSG00000018583	G3bp1	11	protein_coding	73.87	70.97	76.23	76.69	76.13	74.85	63.04	61.43	64.58	60.89	61.79	68.63
ENSMUSG00000018585	Atox1	11	protein_coding	296.32	318.54	331.36	291.99	303.4	296.18	153.3	99.27	182.47	181.66	157.22	127.2
ENSMUSG00000018593	Sparc	11	protein_coding	1073.7	955.07	1107.67	1067.57	1089.84	1042.84	2072.12	1328.14	1753.61	1884.88	1969.42	2133.52
ENSMUSG00000018599	Mief2	11	protein_coding	11.93	15.01	11.47	13.01	12.58	13.25	8.06	3.64	7.97	8.21	7.74	6.58
ENSMUSG00000018604	Tbx3	5	protein_coding	6.09	5.5	7.17	7.91	6.27	9.09	4.97	2.5	2.42	2.98	2.81	2.17
ENSMUSG00000018623	Mmp7	9	protein_coding	0	0	0	0.19	0	0	0	0	0	0	0	0
ENSMUSG00000018634	Crhr1	11	protein_coding	0	0	0	0.14	0.06	0.04	0.03	0.03	0.05	0	0.12	0.05
ENSMUSG00000018648	Dusp14	11	protein_coding	14.55	16.03	18.55	15.73	16.69	17.03	54.21	47.85	64.43	78.83	120.45	123.91
ENSMUSG00000018651	Tada2a	11	protein_coding	16.75	15.67	17.38	17.04	15.63	16.71	20.59	24.76	23.56	23.94	23.26	25.48
ENSMUSG00000018654	Ikzf1	11	protein_coding	0	0	0.02	0	0.06	0	0.03	0	0.01	0.03	0.02	0
ENSMUSG00000018659	Pnpo	11	protein_coding	0.79	0.83	0.65	0.67	0.4	0.75	1.41	0.77	1.3	1.2	1.35	1.52
ENSMUSG00000018661	Cog1	11	protein_coding	20.98	21.29	21.82	20.73	22.36	22.39	32.48	21.05	35.19	36.25	28.97	33.23
ENSMUSG00000018666	Cbx1	11	protein_coding	106.08	98.01	95.97	101.2	105.13	98.47	74.61	83.62	51.95	49.21	53.21	53.68
ENSMUSG00000018669	Cdk5rap3	11	protein_coding	52.2	47.66	50.14	47.58	48.35	44.87	65.02	60.46	91.48	85.8	78.85	97.39
ENSMUSG00000018672	Copz2	11	protein_coding	54.02	50.88	50.56	54.51	46.81	50.41	77.75	79.24	90.02	74.68	64.12	59.77
ENSMUSG00000018677	Slc25a39	11	protein_coding	180.02	182.18	185.33	175.82	193.97	192.12	155.78	70.03	156.14	205.63	194.93	148.83
ENSMUSG00000018678	Sp2	11	protein_coding	13.21	11.01	11.54	10.67	11.97	11.65	8	3.08	6.88	7	5.41	5.07
ENSMUSG00000018697	Aatf	11	protein_coding	22.9	22.75	25.08	22.61	24.49	25.08	42.34	53.61	48.33	48.47	57.36	64.1
ENSMUSG00000018698	Lhx1	11	protein_coding	0	0.02	0	0	0.02	0	0	0	0	0	0	0
ENSMUSG00000018707	Dync1h1	12	protein_coding	89.69	79.7	92.37	87.95	90.43	92.48	15.76	9.07	23.8	22.82	15.84	19.07
ENSMUSG00000018727	Cpsf4l	11	protein_coding	1.92	1.6	0.97	1.73	1.15	1.06	0.85	0.8	1.76	0.85	0.51	0.94
ENSMUSG00000018733	Pex12	11	protein_coding	10.37	10.11	10.62	9.42	10.05	9.52	17.83	23.54	13.18	13.88	15.77	14.86
ENSMUSG00000018736	Ndel1	11	protein_coding	42.5	42.83	33.53	36.13	40.32	47.21	48.82	53.18	37.79	39.64	44.43	40.99
ENSMUSG00000018740	Slc25a35	11	protein_coding	8.97	6.37	7.37	6.12	7.77	5.4	6.5	3.7	7.1	5.36	3.55	5.17
ENSMUSG00000018750	Zbtb4	11	protein_coding	12.29	12.75	14.39	13.86	10.87	11.64	8.01	7.92	5.05	6.42	6.13	5.48
ENSMUSG00000018752	Tnfsf12Tnfsf13	11	protein_coding	7.04	7.45	7.55	5.9	5.77	7.91	9.97	3.67	8.27	9.51	7.29	7.2
ENSMUSG00000018761	Mpdu1	11	protein_coding	109.55	101.61	115.24	112.42	101.81	109.22	166.89	122.51	159.04	161.88	144.6	131.17
ENSMUSG00000018765	Fxr2	11	protein_coding	75.04	76.23	85.85	72.27	81.68	85.41	83.22	38.45	88.57	92.36	82.47	89.19
ENSMUSG00000018770	Atp5g3	2	protein_coding	565.77	573.28	574.45	582.41	580.63	607.41	1092.02	858.63	863.16	789.61	705.56	656.09
ENSMUSG00000018774	Cd68	11	protein_coding	1.33	2.72	2.1	2.27	2.09	2.17	1.4	1.28	2.48	1.36	2.26	1.69
ENSMUSG00000018776	Slc35g3	11	protein_coding	0.45	0.81	0.48	0.23	0.32	0.23	0.34	0.17	0.45	0.37	0.2	0.13
ENSMUSG00000018796	Acsl1	8	protein_coding	4.18	4.07	3.4	4.24	3.48	3.9	3.79	4.5	3.99	4.11	4.78	6.43
ENSMUSG00000018800	Abca5	11	protein_coding	6.31	5.07	5.89	5.99	4.12	5.06	1.21	2.17	1.31	0.99	1.52	1.89
ENSMUSG00000018809	Smyd4	11	protein_coding	6.67	6.53	7.55	7.37	5.86	7.59	5.8	6.97	6.73	6.48	6.62	6.21
ENSMUSG00000018819	Lsp1	7	protein_coding	53.2	39.96	49.96	48.51	51.84	40.19	71.48	59.4	80.84	90.5	106.01	83.09
ENSMUSG00000018820	Zfyve27	19	protein_coding	21.06	23.12	26.59	22.22	22.4	22.64	19.53	8.03	20.91	21.21	16.88	16.62
ENSMUSG00000018821	Avpi1	19	protein_coding	23.41	28.07	28.77	27.35	30.51	27.18	45.21	23.72	61.98	80.32	85.62	65.92
ENSMUSG00000018822	Sfrp5	19	protein_coding	0.7	0.54	0.79	0.09	0.13	0.53	1.81	1.1	0.87	0.5	0.66	0.52
ENSMUSG00000018830	Myh11	16	protein_coding	0.06	0.08	0.06	0.11	0.08	0.04	0.01	0	0.03	0.01	0	0.04
ENSMUSG00000018841	Rad51d	11	protein_coding	14.67	16.73	15.11	11.2	13.87	12.26	12.33	9.77	22.6	17.92	19.49	16.27
ENSMUSG00000018844	Fndc8	11	protein_coding	0.04	0.18	0.25	0.2	0.19	0.17	0	0	0	0	0	0
ENSMUSG00000018845	Unc45b	11	protein_coding	0	0	0	0	0	0	0.82	0.14	0.48	0.21	0.99	1.03
ENSMUSG00000018846	Pank3	11	protein_coding	69.4	61.36	62.82	67.39	72.34	67.95	30.46	53.08	27.59	28.88	31.25	33.52
ENSMUSG00000018848	Rars	11	protein_coding	97.66	95.05	95.73	94.12	95.83	97.36	252.54	447.33	334.39	374.42	518.75	678.81
ENSMUSG00000018849	Wwc1	11	protein_coding	32.11	31.61	31.71	31.35	27.28	31.01	21.35	10.08	17.26	20.08	14.64	12.17
ENSMUSG00000018858	Ict1	11	protein_coding	80.6	78.46	78.82	78.57	71.78	81.35	193.01	176.85	184.67	199.22	188.39	185.51
ENSMUSG00000018861	Fdxr	11	protein_coding	10.55	7.75	9.62	9.46	9.01	8.83	7.82	3.02	13.1	17.41	12.17	9.35
ENSMUSG00000018862	Otop3	11	protein_coding	0	0	0	0	0.03	0	0	0	0	0	0	0
ENSMUSG00000018865	Sult4a1	15	protein_coding	0.54	0.51	1.21	0.91	0.81	0.85	0.68	0.33	0.75	1.22	0.82	0.51
ENSMUSG00000018882	Mrpl45	11	protein_coding	37.77	41.41	38.99	40.69	37.48	38.2	70.12	71.43	69.68	66.19	72.5	74.58
ENSMUSG00000018893	Mb	15	protein_coding	0.22	0.4	0.23	0	0.21	0	0	0.08	0.32	0.29	0.14	0.08
ENSMUSG00000018899	Irf1	11	protein_coding	22.56	20.65	21.13	22.63	20.05	22.82	32.18	25.27	30.78	28.15	26.49	26.31
ENSMUSG00000018900	Slc22a5	11	protein_coding	7.33	7.47	7.27	7.56	6.62	6.71	8.52	6.52	7.46	7.1	7.04	7.2
ENSMUSG00000018906	P4ha2	11	protein_coding	11.2	11.11	10.73	12.35	10.72	12.93	18.92	12.09	25.4	22.49	21.54	25.82
ENSMUSG00000018909	Arrb1	7	protein_coding	16.64	17.97	18.19	16.04	16.5	17.33	15.37	7	11.89	11.2	7.93	8.73
ENSMUSG00000018916	Csf2	11	protein_coding	0	0	0	0	0	0	0.11	0	0	0	0	0
ENSMUSG00000018919	Tm4sf5	11	protein_coding	0	0	0	0	0	0	0	0.24	0	0	0	0
ENSMUSG00000018920	Cxcl16	11	protein_coding	0.73	0.76	0.48	0.46	0.18	0.87	0.26	0.24	0.61	0.51	0.38	0.49
ENSMUSG00000018921	Pelp1	11	protein_coding	28.99	28.63	29.27	28.73	28.64	30.76	18.9	8.87	20.64	17.19	14.65	15.02
ENSMUSG00000018923	Med11	11	protein_coding	25.03	27.18	25.74	25.9	22.06	27.47	31.76	25.05	28.43	30.26	30.7	24.57
ENSMUSG00000018924	Alox15	11	protein_coding	0	0	0.07	0	0	0.04	0	0	0.03	0	0	0
ENSMUSG00000018925	Heatr9	11	protein_coding	0	0	0	0	0.04	0	0	0	0.03	0.03	0	0
ENSMUSG00000018927	Ccl6	11	protein_coding	0.61	1.22	0.62	0.59	0.36	0.31	0.4	0.75	0.33	0.7	0.32	1.12
ENSMUSG00000018931	Natd1	11	protein_coding	28.63	27.9	29.98	27.68	27.85	29.66	21.14	9.55	11.62	12.39	11.9	8.87
ENSMUSG00000018932	Map2k3	11	protein_coding	32.79	35.88	36.71	32.93	34.77	33.65	41.77	27.32	37.97	36.3	31	29.18
ENSMUSG00000018965	Ywhah	5	protein_coding	170.63	157.82	160.53	175.4	177.88	170.87	296.41	223.59	205.85	207.8	166.93	201.28
ENSMUSG00000018974	Sart3	5	protein_coding	33.26	34.54	34.77	34.93	35.56	33.71	25.96	11.77	32.35	28.82	22.23	26.32
ENSMUSG00000018983	E2f2	4	protein_coding	9.43	7.32	11.74	10.25	10.19	8.32	4.64	3.63	3.04	3.55	2.6	1.77
ENSMUSG00000018986	Slfn3	11	protein_coding	0	0	0	0	0	0	0	0	0.04	0	0.03	0
ENSMUSG00000018995	Nars2	7	protein_coding	6.54	7.87	11.79	8.62	5.66	11.58	14.62	14.79	13.14	13.32	15.23	15.49
ENSMUSG00000018999	Slc35b4	6	protein_coding	44.66	47.13	42.64	43.31	44.22	41.81	41.5	34.44	31.37	32.42	35.28	35.99
ENSMUSG00000019027	Dnah1	14	protein_coding	0.1	0.09	0.03	0.04	0.03	0.06	0.08	0.03	0.13	0.16	0.1	0.16
ENSMUSG00000019039	Dalrd3	9	protein_coding	48.38	46.58	67.08	58.66	64.66	53.81	206.71	115.03	158.31	147.62	113.4	96.23
ENSMUSG00000019054	Fis1	5	protein_coding	230.52	233.43	239.77	233.34	234.41	233.55	208.38	141.21	282.7	267.29	244.48	221.69
ENSMUSG00000019055	Plod1	4	protein_coding	64.64	60.98	68.83	62.84	61.6	63.67	101.9	49.67	122.48	118.14	115.3	136.32
ENSMUSG00000019066	Rab3d	9	protein_coding	7.28	8	8.91	7.41	8.23	9.26	9.32	5.2	7.87	6.87	5.26	5.3
ENSMUSG00000019080	Mfsd3	15	protein_coding	3.64	4.52	4.12	3.68	3.81	3.37	3.02	1.49	7.29	7.27	5.32	6.77
ENSMUSG00000019082	Slc25a22	7	protein_coding	14.29	14.74	16.23	14.32	15.55	14.04	12.12	3.81	12.3	13.12	12.86	10.22
ENSMUSG00000019087	Atp6ap1	X	protein_coding	210.05	179.55	193.46	188.12	192.21	192.7	378.38	351.37	357.22	323.38	359	413
ENSMUSG00000019088	Dnase1l1	X	protein_coding	4.83	4.79	3.11	3.83	3.53	2.83	6.3	5.47	5.05	3.36	3.85	4.18
ENSMUSG00000019102	Aldh3a1	11	protein_coding	0.16	0.23	0.5	0.32	0.29	0.38	0.28	0.24	0.45	0.14	0.41	0.35
ENSMUSG00000019122	Ccl9	11	protein_coding	0.61	1.69	0.32	0.17	1.11	0.17	0.56	0.15	0.35	0.81	0.36	2.41
ENSMUSG00000019124	Scrn1	6	protein_coding	186.02	186.51	194.21	188.71	192.17	190.89	165.04	160.49	189.63	172.63	150.12	183.68
ENSMUSG00000019132	BC005537	13	protein_coding	120.9	114.65	113	120.34	122.71	121.42	75.77	73.51	42.64	60.06	54.67	46.62
ENSMUSG00000019139	Isyna1	8	protein_coding	1.12	0.48	2.15	0.98	1.45	1.05	1.41	0.26	1.64	1.93	1.73	1.51
ENSMUSG00000019143	Hars2	18	protein_coding	22.39	23.04	24.51	26.99	21.58	23.79	30.52	25.52	23.6	23.69	22.01	26.8
ENSMUSG00000019146	Cacng2	15	protein_coding	0	0	0	0	0	0.01	0.01	0	0	0	0	0
ENSMUSG00000019158	Tmem160	7	protein_coding	3.39	6.23	6.53	5.86	3.29	5.69	5.91	1.72	14.8	15.15	8.09	5.66
ENSMUSG00000019173	Rab5c	11	protein_coding	198.85	198.01	210	202.59	212.89	211.33	206.32	128.26	234.02	220.33	208.21	204.77
ENSMUSG00000019178	Styxl1	5	protein_coding	0.19	0.3	0.25	0.18	0.16	0.11	0.49	0.46	0.45	0.26	0.35	0.74
ENSMUSG00000019179	Mdh2	5	protein_coding	375.42	370.62	397.48	369.65	390.82	394.54	660.51	488.11	746.91	703.31	687.41	716.72
ENSMUSG00000019188	H13	2	protein_coding	60.23	60.79	60.69	57.82	58.19	60.8	95.02	57.1	100.78	99.55	81.63	89.5
ENSMUSG00000019189	Rnf145	11	protein_coding	88.98	80.61	85.29	87.11	86.38	86.02	65.69	45.89	53.07	51.76	45.5	46.22
ENSMUSG00000019194	Scn1b	7	protein_coding	6.46	6.76	8.25	7.88	6.31	9.27	6.33	2.91	4.98	5.62	5.14	3.45
ENSMUSG00000019210	Atp6v1e1	6	protein_coding	212.36	217.91	213.9	210.84	223.31	223.51	433.27	441.08	403.96	345.43	367.22	420.43
ENSMUSG00000019214	Chtf18	17	protein_coding	16.78	12.27	13.92	14	13.5	12.68	7.44	2.46	7.07	6.87	3.35	5.49
ENSMUSG00000019230	Lhx9	1	protein_coding	0.16	0.02	0.05	0.09	0.08	0.02	0.06	0.02	0.03	0	0.02	0
ENSMUSG00000019232	Etnppl	3	protein_coding	0	0	0	0	0	0	0	0	0	0.02	0	0
ENSMUSG00000019235	Rps6kl1	12	protein_coding	0	0	0	0	0.03	0	0	0	0	0	0	0
ENSMUSG00000019254	Ppp1r12c	7	protein_coding	82.34	74.17	94.08	77.16	82.79	84.01	135.66	84.72	126.49	145.36	121.57	110
ENSMUSG00000019256	Ahr	12	protein_coding	7.06	6.69	6.29	5.47	5.26	5.75	2.5	4.33	1.74	1.49	1.44	1.54
ENSMUSG00000019261	Map1s	8	protein_coding	8.38	7.4	8.62	8.26	7.3	7.63	3.45	1.41	9.61	10.45	5.76	5.07
ENSMUSG00000019278	Dpep1	8	protein_coding	0	0.03	0	0.08	0	0	0	0	0.03	0	0.03	0
ENSMUSG00000019295	Tmem129	5	protein_coding	43.7	45.18	41.59	43.81	44.69	42.39	64.4	46.84	54.1	56.16	48.99	47.54
ENSMUSG00000019297	Nop9	14	protein_coding	22.09	21.36	21.17	22.28	22.3	21.54	34.88	20.63	31.72	33.05	31.18	29.01
ENSMUSG00000019301	Hsd17b1	11	protein_coding	0.21	0.51	0.23	0.07	0.4	0.22	2.78	2.67	1.8	4.35	5.47	3.81
ENSMUSG00000019302	Atp6v0a1	11	protein_coding	49.14	47.78	48.25	51.44	47.35	46.64	43.11	22.7	34.07	31.9	29.73	31.67
ENSMUSG00000019303	Psmc3ip	11	protein_coding	38.78	43.63	46.21	44.52	41.88	43.01	41.71	40.86	41.1	35.64	37.72	32.97
ENSMUSG00000019320	Noxo1	17	protein_coding	3.22	1.38	3.17	4.67	1.58	2.5	4.12	1.55	2.42	2.9	1.12	2.08
ENSMUSG00000019326	Aoc3	11	protein_coding	0.12	0.02	0.13	0.11	0.05	0.06	0	0.04	0.03	0.09	0.01	0.05
ENSMUSG00000019338	Zfp687	3	protein_coding	47.89	47.93	46.44	46.97	43.55	44.1	25.9	11.85	20.71	20.86	18.7	17.67
ENSMUSG00000019359	Gdpd2	X	protein_coding	19.99	19.03	22.29	23.33	20.88	25.7	30.61	29.72	27.53	23.26	14.52	18.51
ENSMUSG00000019362	D8Ertd738e	8	protein_coding	200.09	218.83	230.47	200.33	212.76	223.52	132.92	97.35	227.9	234.66	192.22	187.92
ENSMUSG00000019370	Calm3	7	protein_coding	310.19	326.31	321.54	311.88	312.12	329.39	252.43	108.09	175.76	184.92	165.42	123.32
ENSMUSG00000019373	Cops3	11	protein_coding	117.64	118.61	116.25	116.35	116.88	123.04	147.19	218.33	144.87	146.35	166.13	205.83
ENSMUSG00000019428	Fkbp8	8	protein_coding	147.85	153.39	162.55	149.45	145.16	152.36	128.87	59.62	194.87	201.43	156.29	134.13
ENSMUSG00000019429	Ffar3	7	protein_coding	0	0	0	0	0	0	0	0	0	0.04	0	0
ENSMUSG00000019432	Ddx39b	17	protein_coding	399.38	386.58	399.11	388.99	394.27	400.83	464.56	306.43	546.46	497.2	441.87	504.39
ENSMUSG00000019433	Gipc1	8	protein_coding	45.86	44.46	49.07	46.83	45.34	46.06	40.5	16.58	53.79	61.76	44.55	32.7
ENSMUSG00000019437	Tlcd1	11	protein_coding	25.13	29.5	31.57	27.28	30.24	31.04	39.61	42.58	30.49	38.41	35.5	38.34
ENSMUSG00000019461	Plscr3	11	protein_coding	41.5	43.89	39.2	40.31	39.93	40.41	43.91	21.1	41.39	38.06	30.15	29.92
ENSMUSG00000019464	Ptger1	8	protein_coding	6.43	6.96	6.71	6.84	6.1	5.83	2.6	1.34	2.34	2.55	2.49	2.6
ENSMUSG00000019467	Arhgef25	10	protein_coding	33.98	34.52	34.93	35.64	32.37	29.85	46.82	23.52	39.1	40.45	45.38	45.08
ENSMUSG00000019470	Xab2	8	protein_coding	33.47	33.67	34.57	34.17	35.28	33.57	22.05	12.7	38.92	35.13	30.8	36.59
ENSMUSG00000019471	Cdc37	9	protein_coding	104.77	111.26	111.23	107.9	107.24	105.87	150.13	100.08	214.8	193.64	164.4	176.77
ENSMUSG00000019478	Rab4a	8	protein_coding	20.36	17.89	18.56	18.53	16.52	17.79	25.74	20.69	27.27	27.38	25.63	23.1
ENSMUSG00000019487	Trip10	17	protein_coding	15.44	17.67	19.79	18.32	17.74	17.07	21.13	11.17	28.18	26.03	24.72	28.4
ENSMUSG00000019494	Cops6	5	protein_coding	182.59	194.9	185.25	201.89	185.34	190.32	352.75	329.05	403.19	354.65	385.81	407.46
ENSMUSG00000019505	Ubb	11	protein_coding	1568.19	1699.09	1606.52	1613.88	1615.01	1631.81	2319.26	1840.57	3470.7	3069.99	3323.3	3846.01
ENSMUSG00000019518	Ap4m1	5	protein_coding	34.37	33.58	41.62	37.77	36.39	35.34	23.67	14.91	17.82	17.6	15.83	19.52
ENSMUSG00000019528	Gyg	3	protein_coding	67.58	71.99	69.58	69.69	61.92	62.49	94.28	98.56	68.89	63.06	68.46	78.86
ENSMUSG00000019539	Rcn3	7	protein_coding	107.15	108.95	119.89	116.37	111.93	123.06	153.39	71.42	385.4	363.3	293.06	287.93
ENSMUSG00000019558	Slc6a8	X	protein_coding	44.55	38.2	46.28	42.23	43.39	41.36	40.48	22.24	35.23	37.47	27.16	29.27
ENSMUSG00000019564	Arid3a	10	protein_coding	0.7	1.01	0.88	0.93	0.87	1	0.3	0.22	0.38	0.31	0.34	0.3
ENSMUSG00000019577	Pdk4	6	protein_coding	7.12	6.3	7.01	7.19	7.23	7.22	3.92	4.4	3.52	2.84	2.45	2.74
ENSMUSG00000019578	Ubxn6	17	protein_coding	43.31	44.24	46.39	42.05	42.73	43.1	37.52	22.04	37.25	38.15	30.55	32.56
ENSMUSG00000019579	D17Wsu104e	17	protein_coding	62.14	64.37	62.72	66.17	62.81	66.13	80.36	69.14	114.45	116.85	109.79	96.63
ENSMUSG00000019590	Cyb561	11	protein_coding	0.28	0.19	0.36	0.12	0.2	0.45	0.3	0.19	0.23	0.15	0.13	0.27
ENSMUSG00000019647	Sema6a	18	protein_coding	38.21	31.74	33.94	30.39	29.01	32.13	11.38	9.73	12.32	14.81	12.89	10.5
ENSMUSG00000019659	Ccdc12	9	protein_coding	91.13	98.63	98.38	95.85	97.86	102.9	100.2	67.69	182.58	176.33	148.95	125.76
ENSMUSG00000019689	1110001J03Rik	6	protein_coding	30.2	32.74	38.26	31.77	28.59	33.8	34.27	29.39	42.16	53.81	45.43	38.89
ENSMUSG00000019699	Akt3	1	protein_coding	24.86	21.44	23.49	24.76	25.13	20.74	7.22	8.88	6.57	7.56	7.34	7.56
ENSMUSG00000019710	Mrpl24	3	protein_coding	113.35	101.71	102.45	104.46	100.42	100.89	244.72	287.03	228.13	228.2	322.09	368.13
ENSMUSG00000019715	Gle1	2	protein_coding	34.86	30.57	37.02	36.42	34.56	39.37	42.15	31.04	39.36	37.08	37.7	40.99
ENSMUSG00000019718	L3hypdh	12	protein_coding	17.39	17.76	17.69	18.36	19.73	18.79	29.92	28.93	24.12	23.96	21.48	20.1
ENSMUSG00000019726	Lyst	13	protein_coding	5.02	5	4.87	4.65	5.44	4.85	0.62	0.65	0.77	0.94	0.96	1.17
ENSMUSG00000019731	Slc35e1	8	protein_coding	52.72	50.39	51.91	49.93	53.25	51.81	52.32	30.37	33.92	37.01	31.54	28.09
ENSMUSG00000019732	Calr3	8	protein_coding	2.18	2.95	1.55	1.6	1.8	1.92	5.88	7.32	7.27	7.62	8.89	10.78
ENSMUSG00000019734	Tmc4	7	protein_coding	6.95	4.43	5.31	2.61	5.9	6.71	2.98	4.87	1.95	4.9	4.18	2.76
ENSMUSG00000019737	Syne4	7	protein_coding	1.34	1.71	1.23	0.35	1	0.85	0	0.29	0.18	0.35	0.54	0.27
ENSMUSG00000019738	Polr2i	7	protein_coding	63.23	74.94	74.76	67.61	62.24	73.17	26.04	20.42	67.68	68.95	59.2	44.67
ENSMUSG00000019756	Prl8a1	13	protein_coding	0.94	0.83	0.68	0.41	1.12	0.8	0.08	0.13	0.48	0.32	0.46	0.36
ENSMUSG00000019761	Krt10	11	protein_coding	2.21	2.64	2.76	2.06	2.26	2.2	2.16	3.78	1.59	1.38	1.99	1.02
ENSMUSG00000019762	Iyd	10	protein_coding	0	0	0	0	0	0	0	0	0	0.04	0.04	0
ENSMUSG00000019763	Rmnd1	10	protein_coding	27.44	23.94	31.65	27.95	31.91	31.22	20.19	17.49	17.51	22.96	26.56	12.63
ENSMUSG00000019767	Ccdc170	10	protein_coding	0.25	0.23	0.18	0.17	0.07	0.05	0	0.03	0.03	0.05	0.18	0.06
ENSMUSG00000019768	Esr1	10	protein_coding	0.02	0	0.03	0.07	0.05	0	0	0.06	0.03	0.02	0	0.02
ENSMUSG00000019773	Fbxo5	10	protein_coding	37.49	40.94	37.52	42.43	36.61	36.39	19.31	33.84	20.32	22.24	18.09	20.24
ENSMUSG00000019774	Mtrf1l	10	protein_coding	10.57	16.78	14.55	18.99	15.46	11.45	16.49	18.74	10.55	9.42	13.63	12.97
ENSMUSG00000019775	Rgs17	10	protein_coding	8.83	7.59	6.99	9.34	8.92	6.81	5.49	7.36	4.01	5.4	4.62	4.43
ENSMUSG00000019777	Hdac2	10	protein_coding	194.17	193.33	191.76	194.01	202.5	198.7	260.55	394.03	208.1	213.9	204.09	226.43
ENSMUSG00000019779	Frk	10	protein_coding	0.41	0.19	0.16	0.29	0.15	0.12	0.07	0.16	0.02	0.12	0.02	0.06
ENSMUSG00000019782	Rwdd1	10	protein_coding	106.96	112.35	102.8	104.98	108.52	108.17	178.52	264.4	105.7	118.29	130.1	114.23
ENSMUSG00000019785	Clvs2	10	protein_coding	0.03	0.03	0	0	0.03	0.03	0.02	0	0	0	0	0
ENSMUSG00000019787	Trdn	10	protein_coding	0	0	0	0.04	0.03	0	0	0	0	0	0	0
ENSMUSG00000019789	Hey2	10	protein_coding	7.52	7.26	6.87	7.76	5.38	6.96	7.34	9.53	4.99	4.29	4.5	3.75
ENSMUSG00000019790	Stxbp5	10	protein_coding	11.9	8.63	11.05	9.48	13.04	9.03	3.14	2.57	3.09	2.77	4.42	2.51
ENSMUSG00000019791	Hint3	10	protein_coding	15.9	12.54	13.72	10.85	10.09	9.96	9.51	15.37	5.28	8.29	7.8	8.53
ENSMUSG00000019792	Trmt11	10	protein_coding	10.06	8.15	7.73	9.94	7.84	9.93	6.99	9.3	5.05	5.36	6.8	7.67
ENSMUSG00000019794	Katna1	10	protein_coding	38.6	36.92	34.85	32.73	34.67	32.69	35.9	43.7	34.3	37.47	37.94	45.76
ENSMUSG00000019795	Pcmt1	10	protein_coding	96.39	96.54	94.38	91.52	89.05	98.61	130.02	129.37	114.38	106.39	112.68	121.36
ENSMUSG00000019796	Lrp11	10	protein_coding	29.12	28.29	28.55	29.17	25.18	25.27	32.76	22.98	19.58	20.13	18.84	16.22
ENSMUSG00000019797	1700021F05Rik	10	protein_coding	39.39	39.44	35.24	34.45	35.84	38.89	54.92	64.7	48.74	42.47	47.9	46.35
ENSMUSG00000019802	Sec63	10	protein_coding	85.07	88.28	91.58	77	90.94	89.01	46.2	56.03	60.32	90.38	77.91	72.35
ENSMUSG00000019803	Nr2e1	10	protein_coding	49.59	45.16	52.44	45.98	46.23	55.52	46.91	31.39	26.94	21.93	23.45	23.42
ENSMUSG00000019804	Snx3	10	protein_coding	245.26	229.38	246.89	245.92	244.49	242.26	367.22	288.55	239.69	247.82	258.74	209.91
ENSMUSG00000019806	Aig1	10	protein_coding	26.72	25.87	29.36	27.77	28.43	28.65	117.24	156.2	88.78	100.06	127.59	127.43
ENSMUSG00000019808	Adat2	10	protein_coding	8.27	7.92	8.11	7.71	7.86	8.1	5.89	6.85	7.47	7.6	10.04	7.98
ENSMUSG00000019809	Pex3	10	protein_coding	30.16	27.39	28.7	29.37	24.64	26.13	33.76	54.81	32.59	30.17	35.18	36.21
ENSMUSG00000019810	Fuca2	10	protein_coding	6.64	7.15	7.58	8.78	8.36	7.67	21.28	25.69	18.07	14.47	13.8	18.16
ENSMUSG00000019813	Cep57l1	10	protein_coding	17.32	14.35	17.88	16.72	13.63	12.67	13.64	20.08	14.21	16.36	13.79	15.69
ENSMUSG00000019814	Ltv1	10	protein_coding	39.12	42.16	41.74	42.89	44.02	41.7	62.12	88.98	56.28	75.67	80.74	83.08
ENSMUSG00000019817	Plagl1	10	protein_coding	60.72	66.42	65.17	49.71	42.8	52.78	10.51	16.01	5.79	8.14	8.14	10.26
ENSMUSG00000019818	Cd164	10	protein_coding	182.77	180.77	173.3	175.74	176.06	172.3	161.7	227.13	102.93	116.3	139.02	138.24
[truncated: 19,810 more rows]
