# Supplementary material for: Folate regulates RNA m5C modification and translation in neural stem cells
Source: BMC Biol. 2022 Nov 23;20:261. doi: 10.1186/s12915-022-01467-0 (PMC9686110; doi:10.1186/s12915-022-01467-0)
Supplement: Supplementary file 4 — Additional file 4: Table 3. List of differentially expressed genes. [file 12915_2022_1467_MOESM4_ESM.xlsx]

## Sheet: Sheet1
Table S3. List of differentially expressed genes
Gene ID	Gene Name	LF rep1	LF rep2	MF rep1	MF rep2	HF rep1	HF rep2	group	FC (HF/MF)	padj
ENSMUSG00000021186	Fbln5	9.72	10.69	7.25	8.28	4.18	5.78	total_HFvMF	0.832814	0.0436363
ENSMUSG00000021390	Ogn	39.66	42.64	30.63	34.27	19.46	25.36	total_HFvMF	0.824415	0.0288931
ENSMUSG00000021466	Ptch1	88.18	90.19	81.25	96.05	65.88	71.93	total_HFvMF	0.833113	0.000251517
ENSMUSG00000035783	Acta2	50.5	56.46	47.04	51.66	28.82	38.53	total_HFvMF	0.824866	0.0361331
ENSMUSG00000056427	Slit3	13.86	14.62	13.47	15.05	9.71	10.48	total_HFvMF	0.816918	0.0154759
ENSMUSG00000068196	Col8a1	31.54	31.84	29.7	32.52	23.65	23.93	total_HFvMF	0.823844	0.00617745
ENSMUSG00000022122	Ednrb	13.04	12.3	15.68	14.39	22.61	21.08	total_HFvMF	1.28254	0.000757982
ENSMUSG00000046721	Rpl14-ps1	255.16	297.76	224.2	272.45	356.43	323.72	total_HFvMF	1.2326	0.00953851
