# Supplementary material for: Folate regulates RNA m5C modification and translation in neural stem cells
Source: BMC Biol. 2022 Nov 23;20:261. doi: 10.1186/s12915-022-01467-0 (PMC9686110; doi:10.1186/s12915-022-01467-0)
Supplement: Supplementary file 5 — Additional file 5: Table 4. List of differentially translated genes. [file 12915_2022_1467_MOESM5_ESM.xlsx]

## Sheet: LFvsMF DTGs
mRNA_log2FC	RPF_log2FC	log2FC_TE_v1	pvalue_v1	MF_log2TE	LF_log2TE	log2FC_TE_v2	pvalue_v2	log2FC_TE_final	pvalue_final	pvalue.adjust	log2FC_determine_num	log2R_determine_num	condition1	condition2	change	ensembl_gene_id	chromosome_name	gene_biotype	external_gene_name
-2.22992	1.52115	3.76332	4.54886e-14	-0.274618	3.47646	3.75285	8.00775e-14	3.75285	8.00775e-14	1.11212e-09	1565	12323	MF	LF	UP	ENSMUSG00000097239	11	protein_coding	Gm27029
-0.0552122	1.46399	1.52309	4.40058e-07	0.250117	1.76932	1.5201	0.000162624	1.5201	0.000162624	0.0293315	1565	12323	MF	LF	UP	ENSMUSG00000032766	6	protein_coding	Gng11
-0.0154569	-1.12819	-1.11263	4.36923e-06	1.10337	-0.00936255	-1.11311	0.000219395	-1.11311	0.000219395	0.037158	1565	12323	MF	LF	DOWN	ENSMUSG00000059070	7	protein_coding	Rpl18
-0.213987	-1.33635	-1.1217	1.12029e-05	3.36479	2.24243	-1.12245	0.000313801	-1.12245	0.000313801	0.0462611	1565	12323	MF	LF	DOWN	ENSMUSG00000025403	10	protein_coding	Shmt2
-0.0305029	-1.16539	-1.13469	7.79996e-06	2.25587	1.12097	-1.13487	0.000316446	-1.13487	0.000316446	0.0462611	1565	12323	MF	LF	DOWN	ENSMUSG00000053398	3	protein_coding	Phgdh
0.000854942	-1.16539	-1.16594	6.38813e-06	-0.849648	-2.0159	-1.16638	0.000264583	-1.16638	0.000264583	0.0412868	1565	12323	MF	LF	DOWN	ENSMUSG00000041571	7	protein_coding	Selenow
0.00302457	-1.20643	-1.2091	1.0022e-06	-0.322196	-1.53165	-1.20934	7.29576e-05	-1.20934	7.29576e-05	0.0185894	1565	12323	MF	LF	DOWN	ENSMUSG00000093674	10	protein_coding	Rpl41
0.193643	-1.02235	-1.21385	6.64866e-05	3.08646	1.87047	-1.21673	0.000288652	-1.21673	0.000288652	0.0431053	1565	12323	MF	LF	DOWN	ENSMUSG00000034271	12	protein_coding	Jdp2
-0.0168959	-1.23558	-1.21857	8.5293e-06	1.23853	0.0198429	-1.21915	0.000261728	-1.21915	0.000261728	0.0412868	1565	12323	MF	LF	DOWN	ENSMUSG00000055681	8	protein_coding	Cope
-0.0690116	-1.30045	-1.23062	4.69759e-06	1.01955	-0.211886	-1.23155	0.000155646	-1.23155	0.000155646	0.028847	1565	12323	MF	LF	DOWN	ENSMUSG00000033938	8	protein_coding	Ndufb7
0.110494	-1.12666	-1.23696	3.32719e-06	1.05725	-0.179901	-1.23704	0.000122616	-1.23704	0.000122616	0.0254163	1565	12323	MF	LF	DOWN	ENSMUSG00000090137	8	protein_coding	Uba52
0.0819838	-1.15941	-1.24163	5.57534e-07	1.24883	0.00743952	-1.24135	4.81325e-05	-1.24135	4.81325e-05	0.0145318	1565	12323	MF	LF	DOWN	ENSMUSG00000045128	8	protein_coding	Rpl18a
-0.0303585	-1.30316	-1.27288	4.87596e-07	0.406372	-0.866426	-1.27304	3.93501e-05	-1.27304	3.93501e-05	0.0131978	1565	12323	MF	LF	DOWN	ENSMUSG00000025362	10	protein_coding	Rps26
-0.0703967	-1.34375	-1.27284	4.40975e-06	0.402426	-0.870924	-1.27424	0.000140761	-1.27424	0.000140761	0.0271513	1565	12323	MF	LF	DOWN	ENSMUSG00000033020	15	protein_coding	Polr2f
0.20557	-1.06839	-1.27387	1.25032e-06	-0.650802	-1.92476	-1.27432	7.60844e-05	-1.27432	7.60844e-05	0.0185894	1565	12323	MF	LF	DOWN	ENSMUSG00000031762	8	protein_coding	Mt2
-0.116897	-1.40604	-1.28764	2.00226e-05	1.78462	0.495479	-1.28946	0.000275044	-1.28946	0.000275044	0.0424423	1565	12323	MF	LF	DOWN	ENSMUSG00000006519	8	protein_coding	Cyba
-0.0854326	-1.37587	-1.28974	1.27502e-05	-0.765893	-2.05633	-1.29083	0.000321044	-1.29083	0.000321044	0.0464444	1565	12323	MF	LF	DOWN	ENSMUSG00000035268	2	protein_coding	Pkig
-0.0313358	-1.32257	-1.29072	8.96562e-06	0.570461	-0.720777	-1.29199	0.000243981	-1.29199	0.000243981	0.0389472	1565	12323	MF	LF	DOWN	ENSMUSG00000025171	19	protein_coding	Ubtd1
0.0147789	-1.27812	-1.29222	4.81849e-07	1.49259	0.199693	-1.29331	3.01459e-05	-1.29331	3.01459e-05	0.0115469	1565	12323	MF	LF	DOWN	ENSMUSG00000036199	8	protein_coding	Ndufa13
0.0167581	-1.29932	-1.31631	1.53502e-07	0.599763	-0.716318	-1.3162	1.79255e-05	-1.3162	1.79255e-05	0.00803063	1565	12323	MF	LF	DOWN	ENSMUSG00000063457	10	protein_coding	Rps15
0.048487	-1.2735	-1.32059	6.57044e-06	1.55113	0.229145	-1.32191	0.000152352	-1.32191	0.000152352	0.028847	1565	12323	MF	LF	DOWN	ENSMUSG00000026857	2	protein_coding	Ntmt1
-0.0342813	-1.37025	-1.33459	6.6997e-06	0.731413	-0.604558	-1.33673	0.000129957	-1.33673	0.000129957	0.0261538	1565	12323	MF	LF	DOWN	ENSMUSG00000023939	17	protein_coding	Mrpl14
-0.12198	-1.49324	-1.37021	2.99204e-06	0.507785	-0.863477	-1.37184	7.42414e-05	-1.37184	7.42414e-05	0.0185894	1565	12323	MF	LF	DOWN	ENSMUSG00000038489	7	protein_coding	Polr2l
-0.0957401	-1.47087	-1.374	4.75863e-06	1.01087	-0.364256	-1.37549	0.000105718	-1.37549	0.000105718	0.0236809	1565	12323	MF	LF	DOWN	ENSMUSG00000007721	8	protein_coding	Ccdc124
0.0884733	-1.30535	-1.39286	9.64665e-07	1.62927	0.235443	-1.39396	3.07629e-05	-1.39396	3.07629e-05	0.0115469	1565	12323	MF	LF	DOWN	ENSMUSG00000003380	7	protein_coding	Rabac1
-0.108194	-1.50416	-1.39509	1.24173e-05	0.943919	-0.452044	-1.39731	0.000113748	-1.39731	0.000113748	0.0245345	1565	12323	MF	LF	DOWN	ENSMUSG00000075702	11	protein_coding	Selenom
0.0627583	-1.36749	-1.42873	1.77506e-05	0.887273	-0.54298	-1.43117	0.000217656	-1.43117	0.000217656	0.037158	1565	12323	MF	LF	DOWN	ENSMUSG00000000202	11	protein_coding	Btbd17
-0.0162036	-1.45412	-1.43732	3.55246e-06	1.20866	-0.229254	-1.43812	0.00011229	-1.43812	0.00011229	0.0245345	1565	12323	MF	LF	DOWN	ENSMUSG00000021194	12	protein_coding	Chga
-0.106073	-1.56962	-1.46287	1.16734e-06	0.35645	-1.1071	-1.46416	3.58482e-05	-1.46416	3.58482e-05	0.0131016	1565	12323	MF	LF	DOWN	ENSMUSG00000064326	12	protein_coding	Siva1
0.425712	-1.0421	-1.46539	7.85984e-05	1.98338	0.515567	-1.46947	0.000227935	-1.46947	0.000227935	0.0381393	1565	12323	MF	LF	DOWN	ENSMUSG00000002804	12	protein_coding	Nudt14
0.00360415	-1.46584	-1.4688	2.39847e-06	0.327891	-1.14155	-1.47087	5.11406e-05	-1.47087	5.11406e-05	0.0147967	1565	12323	MF	LF	DOWN	ENSMUSG00000019738	7	protein_coding	Polr2i
0.0191627	-1.45246	-1.46999	9.5806e-06	1.47251	0.000891979	-1.4731	0.000114829	-1.4731	0.000114829	0.0245345	1565	12323	MF	LF	DOWN	ENSMUSG00000004996	8	protein_coding	Mri1
-0.0763024	-1.55735	-1.48021	1.33435e-06	0.806101	-0.674948	-1.48109	5.44086e-05	-1.48109	5.44086e-05	0.0151125	1565	12323	MF	LF	DOWN	ENSMUSG00000060376	7	protein_coding	Bckdha
-0.16414	-1.64765	-1.48225	2.1855e-06	1.54511	0.0616051	-1.48432	4.96482e-05	-1.48432	4.96482e-05	0.0146705	1565	12323	MF	LF	DOWN	ENSMUSG00000020766	11	protein_coding	Galk1
-0.194173	-1.67905	-1.48415	2.26827e-06	0.373762	-1.11112	-1.48585	6.90454e-05	-1.48585	6.90454e-05	0.0180925	1565	12323	MF	LF	DOWN	ENSMUSG00000045045	19	protein_coding	Lrfn4
-0.0977821	-1.59211	-1.49362	4.35251e-07	1.33878	-0.155545	-1.49435	2.03299e-05	-1.49435	2.03299e-05	0.00855581	1565	12323	MF	LF	DOWN	ENSMUSG00000062380	8	protein_coding	Tubb3
-0.223325	-1.72189	-1.49686	1.02414e-05	1.23788	-0.260686	-1.49935	0.000128654	-1.49935	0.000128654	0.0261538	1565	12323	MF	LF	DOWN	ENSMUSG00000049482	8	protein_coding	Ctu2
-0.0722364	-1.57333	-1.50092	1.06058e-05	0.0418142	-1.45928	-1.50151	0.000243477	-1.50151	0.000243477	0.0389472	1565	12323	MF	LF	DOWN	ENSMUSG00000040690	4	protein_coding	Col16a1
-0.118937	-1.63084	-1.51186	4.03335e-06	0.76209	-0.74981	-1.51188	0.000131823	-1.51188	0.000131823	0.0261538	1565	12323	MF	LF	DOWN	ENSMUSG00000024736	19	protein_coding	Tmem132a
-0.030016	-1.5421	-1.51062	1.93328e-06	1.4367	-0.0753798	-1.51274	4.80738e-05	-1.51274	4.80738e-05	0.0145318	1565	12323	MF	LF	DOWN	ENSMUSG00000063802	7	protein_coding	Hspbp1
-0.404507	-1.91549	-1.50959	5.97138e-05	1.0325	-0.478483	-1.51458	0.000204547	-1.51458	0.000204547	0.0355093	1565	12323	MF	LF	DOWN	ENSMUSG00000042737	3	protein_coding	Dpm3
0.33376	-1.19105	-1.52354	3.33154e-06	1.32471	-0.200106	-1.52596	5.31329e-05	-1.52596	5.31329e-05	0.0150594	1565	12323	MF	LF	DOWN	ENSMUSG00000031897	8	protein_coding	Psmb10
-0.236317	-1.77162	-1.53406	5.0775e-07	1.55108	0.015779	-1.53581	1.31731e-05	-1.53581	1.31731e-05	0.00609827	1565	12323	MF	LF	DOWN	ENSMUSG00000033307	10	protein_coding	Mif
-0.0330318	-1.56878	-1.53442	5.9563e-06	1.51591	-0.0198334	-1.53627	0.000116825	-1.53627	0.000116825	0.0245828	1565	12323	MF	LF	DOWN	ENSMUSG00000035172	11	protein_coding	Plekhh3
0.100247	-1.43788	-1.53559	5.40215e-05	1.74034	0.202211	-1.53934	0.000241405	-1.53934	0.000241405	0.0389472	1565	12323	MF	LF	DOWN	ENSMUSG00000029162	5	protein_coding	Khk
-0.0973418	-1.66261	-1.56486	1.87144e-07	0.7824	-0.782872	-1.56603	1.10623e-05	-1.56603	1.10623e-05	0.00590898	1565	12323	MF	LF	DOWN	ENSMUSG00000020219	10	protein_coding	Timm13
0.277827	-1.29017	-1.56597	9.01827e-06	1.69189	0.123897	-1.5695	5.69202e-05	-1.5695	5.69202e-05	0.0155001	1565	12323	MF	LF	DOWN	ENSMUSG00000001053	11	protein_coding	N4bp3
0.109868	-1.46984	-1.57876	4.72174e-06	0.909136	-0.670577	-1.58014	9.18338e-05	-1.58014	9.18338e-05	0.0212565	1565	12323	MF	LF	DOWN	ENSMUSG00000036820	17	protein_coding	Amdhd2
-0.0035563	-1.58901	-1.58485	1.43082e-05	-0.014664	-1.60012	-1.58621	0.000287897	-1.58621	0.000287897	0.0431053	1565	12323	MF	LF	DOWN	ENSMUSG00000007950	8	protein_coding	Abhd8
-0.217043	-1.8051	-1.5851	1.56478e-05	2.64598	1.05792	-1.58903	9.17144e-05	-1.58903	9.17144e-05	0.0212565	1565	12323	MF	LF	DOWN	ENSMUSG00000053560	8	protein_coding	Ier2
0.114841	-1.48963	-1.60403	1.10716e-06	0.916823	-0.687648	-1.60453	3.99127e-05	-1.60453	3.99127e-05	0.0131978	1565	12323	MF	LF	DOWN	ENSMUSG00000006215	4	protein_coding	Zbtb17
-0.0307131	-1.6376	-1.60637	7.17116e-10	1.493	-0.11389	-1.60714	2.14459e-07	-1.60714	2.14459e-07	0.000330934	1565	12323	MF	LF	DOWN	ENSMUSG00000055839	17	protein_coding	Elob
-0.0529261	-1.66131	-1.60744	3.0721e-07	1.09923	-0.509152	-1.60874	1.20829e-05	-1.60874	1.20829e-05	0.00599311	1565	12323	MF	LF	DOWN	ENSMUSG00000029060	4	protein_coding	Mib2
0.30061	-1.31618	-1.61387	5.91854e-05	2.41569	0.798896	-1.61788	0.000155784	-1.61788	0.000155784	0.028847	1565	12323	MF	LF	DOWN	ENSMUSG00000038742	9	protein_coding	Angptl6
-0.0250889	-1.65346	-1.62751	7.93544e-08	0.639405	-0.988967	-1.62928	3.50421e-06	-1.62928	3.50421e-06	0.00256139	1565	12323	MF	LF	DOWN	ENSMUSG00000047721	7	protein_coding	Bola2
-0.0929	-1.72746	-1.63429	8.05813e-09	0.393413	-1.24115	-1.63456	1.53254e-06	-1.63456	1.53254e-06	0.00149422	1565	12323	MF	LF	DOWN	ENSMUSG00000002274	17	protein_coding	Metrn
-0.0137701	-1.64854	-1.63216	4.2703e-05	1.74726	0.112491	-1.63689	0.000199575	-1.63689	0.000199575	0.0350848	1565	12323	MF	LF	DOWN	ENSMUSG00000041309	7	protein_coding	Nkx6-2
-0.101532	-1.74411	-1.6424	1.22238e-07	2.04762	0.405042	-1.6423	9.70874e-06	-1.6423	9.70874e-06	0.00554215	1565	12323	MF	LF	DOWN	ENSMUSG00000019539	7	protein_coding	Rcn3
0.0216027	-1.62117	-1.6413	2.89563e-07	1.44808	-0.194693	-1.64316	1.19764e-05	-1.64316	1.19764e-05	0.00599311	1565	12323	MF	LF	DOWN	ENSMUSG00000020153	10	protein_coding	Ndufs7
0.0483053	-1.59464	-1.64115	5.44318e-05	0.823741	-0.819201	-1.64628	0.000241046	-1.64628	0.000241046	0.0389472	1565	12323	MF	LF	DOWN	ENSMUSG00000043445	17	protein_coding	Pgp
0.0497654	-1.59763	-1.64601	7.44605e-06	1.30551	-0.341883	-1.64859	8.08863e-05	-1.64859	8.08863e-05	0.0193681	1565	12323	MF	LF	DOWN	ENSMUSG00000061286	7	protein_coding	Exosc5
0.154897	-1.49939	-1.65213	1.15648e-05	1.17955	-0.474736	-1.65522	0.000140435	-1.65522	0.000140435	0.0271513	1565	12323	MF	LF	DOWN	ENSMUSG00000041556	4	protein_coding	Fbxo2
-0.0998539	-1.75885	-1.65738	4.20982e-06	1.30207	-0.356925	-1.66087	4.47455e-05	-1.66087	4.47455e-05	0.0141233	1565	12323	MF	LF	DOWN	ENSMUSG00000002043	7	protein_coding	Trappc6a
0.0612637	-1.6033	-1.66414	8.41638e-10	-0.0122247	-1.67679	-1.6643	3.28426e-07	-1.6643	3.28426e-07	0.000398985	1565	12323	MF	LF	DOWN	ENSMUSG00000031760	8	protein_coding	Mt3
0.0526008	-1.6228	-1.67501	1.31324e-07	1.37844	-0.296963	-1.67602	9.20936e-06	-1.67602	9.20936e-06	0.00554215	1565	12323	MF	LF	DOWN	ENSMUSG00000091228	11	protein_coding	Gm20390
-0.104485	-1.79227	-1.68802	7.9046e-08	1.04157	-0.646222	-1.68777	7.48951e-06	-1.68777	7.48951e-06	0.00472792	1565	12323	MF	LF	DOWN	ENSMUSG00000001270	12	protein_coding	Ckb
-0.156549	-1.84935	-1.6907	6.93887e-05	1.42151	-0.271288	-1.69686	0.000171512	-1.69686	0.000171512	0.0305378	1565	12323	MF	LF	DOWN	ENSMUSG00000025732	17	protein_coding	Mcrip2
0.268231	-1.47075	-1.738	5.45909e-06	0.961745	-0.777236	-1.74088	3.94212e-05	-1.74088	3.94212e-05	0.0131978	1565	12323	MF	LF	DOWN	ENSMUSG00000049734	9	protein_coding	Trex1
0.0496758	-1.70323	-1.75178	7.05107e-08	1.04606	-0.706847	-1.7546	2.51328e-06	-1.7546	2.51328e-06	0.00205321	1565	12323	MF	LF	DOWN	ENSMUSG00000044303	4	protein_coding	Cdkn2a
-0.0873956	-1.85143	-1.76226	7.49567e-06	0.935337	-0.828698	-1.767	6.58866e-05	-1.767	6.58866e-05	0.0175968	1565	12323	MF	LF	DOWN	ENSMUSG00000075227	19	protein_coding	Znhit2
0.0640345	-1.7335	-1.79829	1.94368e-08	-0.546368	-2.3439	-1.79887	3.44745e-07	-1.79887	3.44745e-07	0.000398985	1565	12323	MF	LF	DOWN	ENSMUSG00000031765	8	protein_coding	Mt1
0.0974519	-1.70481	-1.80038	1.46309e-05	1.19475	-0.607512	-1.8049	7.62957e-05	-1.8049	7.62957e-05	0.0185894	1565	12323	MF	LF	DOWN	ENSMUSG00000019080	15	protein_coding	Mfsd3
0.0355653	-1.82153	-1.85598	6.37123e-08	0.47202	-1.38508	-1.85888	2.95594e-06	-1.85888	2.95594e-06	0.00228067	1565	12323	MF	LF	DOWN	ENSMUSG00000038695	7	protein_coding	Josd2
-0.210683	-2.09617	-1.88494	2.44169e-08	1.17945	-0.706045	-1.88618	2.13939e-06	-1.88618	2.13939e-06	0.00185699	1565	12323	MF	LF	DOWN	ENSMUSG00000032997	1	protein_coding	Chpf
-0.125944	-2.0406	-1.9142	3.65527e-10	0.64561	-1.26905	-1.91549	5.83497e-08	-1.91549	5.83497e-08	0.000117028	1565	12323	MF	LF	DOWN	ENSMUSG00000057863	17	protein_coding	Rpl36
-0.0386192	-1.95967	-1.92001	2.75819e-09	1.22466	-0.696395	-1.92218	2.76556e-07	-1.92218	2.76556e-07	0.00038408	1565	12323	MF	LF	DOWN	ENSMUSG00000038274	19	protein_coding	Fau
0.150498	-1.78165	-1.931	3.03133e-07	0.958253	-0.973896	-1.93559	3.81138e-06	-1.93559	3.81138e-06	0.00264662	1565	12323	MF	LF	DOWN	ENSMUSG00000010607	9	protein_coding	Pigyl
-0.057722	-2.01443	-1.95503	7.47118e-06	0.764357	-1.19235	-1.96232	4.30309e-05	-1.96232	4.30309e-05	0.013898	1565	12323	MF	LF	DOWN	ENSMUSG00000067847	2	protein_coding	Romo1
-0.0682229	-2.04358	-1.97544	5.54318e-12	0.519562	-1.4558	-1.97536	2.96713e-10	-1.97536	2.96713e-10	1.37358e-06	1565	12323	MF	LF	DOWN	ENSMUSG00000007892	9	protein_coding	Rplp1
-0.0745394	-2.05817	-1.98193	1.5392e-07	0.536841	-1.44679	-1.98613	5.08371e-06	-1.98613	5.08371e-06	0.00336202	1565	12323	MF	LF	DOWN	ENSMUSG00000019261	8	protein_coding	Map1s
0.193995	-1.82198	-2.01476	1.07331e-09	1.42005	-0.595921	-2.01778	3.94821e-08	-2.01778	3.94821e-08	0.000109666	1565	12323	MF	LF	DOWN	ENSMUSG00000039759	4	protein_coding	Thap3
0.172419	-1.86734	-2.03362	1.29467e-05	5.182	3.14224	-2.04118	5.55501e-08	-2.03362	1.29467e-05	0.00609827	1565	12323	MF	LF	DOWN	ENSMUSG00000009633	1	protein_coding	G0s2
-0.17686	-2.2153	-2.03724	7.73127e-10	1.16673	-0.871707	-2.03959	5.89857e-08	-2.03959	5.89857e-08	0.000117028	1565	12323	MF	LF	DOWN	ENSMUSG00000078348	10	protein_coding	Sf3b5
-0.0173114	-2.11293	-2.09484	3.37425e-13	0.859655	-1.23597	-2.09584	2.84973e-10	-2.09584	2.84973e-10	1.37358e-06	1565	12323	MF	LF	DOWN	ENSMUSG00000020163	10	protein_coding	Uqcr11
-0.0590148	-2.15571	-2.09524	1.2328e-09	1.32795	-0.76875	-2.09782	8.15025e-08	-2.09782	8.15025e-08	0.000141488	1565	12323	MF	LF	DOWN	ENSMUSG00000021453	13	protein_coding	Gadd45g
0.0183094	-2.12525	-2.14152	3.59023e-08	1.15482	-0.988744	-2.14642	6.57483e-07	-2.14642	6.57483e-07	0.000702394	1565	12323	MF	LF	DOWN	ENSMUSG00000033434	5	protein_coding	Gtpbp6
0.170943	-1.98863	-2.15779	4.59307e-06	0.933566	-1.22601	-2.16455	2.76402e-05	-2.16455	2.76402e-05	0.0112902	1565	12323	MF	LF	DOWN	ENSMUSG00000040714	7	protein_coding	Klc3
-0.210267	-2.39761	-2.18309	0.000280677	2.06578	-0.121557	-2.19681	0.000274084	-2.18309	0.000280677	0.0428356	1565	12323	MF	LF	DOWN	ENSMUSG00000052837	8	protein_coding	Junb
-0.440247	-2.68218	-2.24464	6.29855e-05	0.563741	-1.6782	-2.25695	0.000157962	-2.25695	0.000157962	0.0288655	1565	12323	MF	LF	DOWN	ENSMUSG00000025735	17	protein_coding	Rhbdl1
0.0840954	-2.19596	-2.27882	1.34899e-07	0.770032	-1.51002	-2.28542	1.61386e-06	-2.28542	1.61386e-06	0.00149422	1565	12323	MF	LF	DOWN	ENSMUSG00000058833	8	protein_coding	Rex1bd
-0.0358103	-2.41335	-2.3763	5.02612e-11	1.12709	-1.25046	-2.37928	4.25594e-09	-2.37928	4.25594e-09	1.47766e-05	1565	12323	MF	LF	DOWN	ENSMUSG00000044894	11	protein_coding	Uqcrq
-0.132453	-2.52102	-2.38969	5.91111e-06	0.482546	-1.90603	-2.40142	3.04526e-05	-2.40142	3.04526e-05	0.0115469	1565	12323	MF	LF	DOWN	ENSMUSG00000049036	12	protein_coding	Tmem121
1.10335	-1.36375	-2.46544	2.80213e-06	1.76988	-0.697213	-2.47128	9.97652e-06	-2.47128	9.97652e-06	0.00554215	1565	12323	MF	LF	DOWN	ENSMUSG00000035215	10	protein_coding	Lsm7
0.918201	-2.57358	-3.50039	8.84828e-06	0.13304	-3.35874	-3.52114	3.76134e-05	-3.52114	3.76134e-05	0.0131978	1565	12323	MF	LF	DOWN	ENSMUSG00000078202	2	protein_coding	Nrarp
5.95221	-0.436577	-6.401	1.86594e-05	9.2621	2.87333	-6.3961	6.98785e-11	-6.401	1.86594e-05	0.00809819	1565	12323	MF	LF	DOWN	ENSMUSG00000008461	7	protein_coding	Fut1
6.2302	-2.49924	-8.917	0.000102361	7.70346	-1.02597	-8.87237	5.10772e-05	-8.917	0.000102361	0.0233048	1565	12323	MF	LF	DOWN	ENSMUSG00000071724	15	protein_coding	Smpd5

## Sheet: HFvsMF DTGs
mRNA_log2FC	RPF_log2FC	log2FC_TE_v1	pvalue_v1	MF_log2TE	HF_log2TE	log2FC_TE_v2	pvalue_v2	log2FC_TE_final	pvalue_final	pvalue.adjust	log2FC_determine_num	log2R_determine_num	condition1	condition2	change	ensembl_gene_id	chromosome_name	gene_biotype	external_gene_name
-0.761274	2.4076	3.20806	5.35941e-05	3.39858	6.56745	3.16927	0.000684003	3.16927	0.000684003	0.0188345	2033	11845	MF	HF	UP	ENSMUSG00000025432	10	protein_coding	Avil
-1.29655	1.14397	2.44599	3.01967e-08	0.853434	3.29395	2.44159	7.77518e-16	2.44599	3.01967e-08	8.21707e-06	2033	11845	MF	HF	UP	ENSMUSG00000036446	10	protein_coding	Lum
-0.660145	1.7232	2.38566	4.43463e-19	1.19179	3.57513	2.38435	2.08657e-28	2.38566	4.43463e-19	1.23087e-15	2033	11845	MF	HF	UP	ENSMUSG00000032372	9	protein_coding	Plscr2
-0.89771	1.4464	2.34798	0.00027071	3.51038	5.85449	2.34494	2.51059e-22	2.34798	0.00027071	0.0097175	2033	11845	MF	HF	UP	ENSMUSG00000027071	2	protein_coding	P2rx3
-0.925654	1.38598	2.31821	3.59412e-05	1.19758	3.50922	2.31377	6.25778e-12	2.31821	3.59412e-05	0.00250357	2033	11845	MF	HF	UP	ENSMUSG00000019929	10	protein_coding	Dcn
-0.977376	1.23567	2.21663	6.72561e-09	2.10727	4.32031	2.21354	1.4228e-23	2.21663	6.72561e-09	2.41331e-06	2033	11845	MF	HF	UP	ENSMUSG00000021367	13	protein_coding	Edn1
-0.291638	1.73389	2.03168	0.000122545	2.47319	4.49871	2.0272	1.61663e-11	2.03168	0.000122545	0.00565105	2033	11845	MF	HF	UP	ENSMUSG00000032796	17	protein_coding	Lama1
-0.778771	1.13686	1.92641	0.0014929	-0.40202	1.51361	1.9215	0.000958811	1.92641	0.0014929	0.0321057	2033	11845	MF	HF	UP	ENSMUSG00000032000	9	protein_coding	Birc3
-0.373432	1.51374	1.88892	6.67326e-15	0.671716	2.55889	1.88796	6.57886e-19	1.88892	6.67326e-15	1.15764e-11	2033	11845	MF	HF	UP	ENSMUSG00000032289	9	protein_coding	Thsd4
-0.246813	1.58736	1.83844	2.77709e-07	0.242968	2.07714	1.83607	2.54818e-08	1.83844	2.77709e-07	5.13873e-05	2033	11845	MF	HF	UP	ENSMUSG00000039954	18	protein_coding	Stk32a
-0.660611	1.06127	1.72754	2.00154e-05	-0.339448	1.38244	1.72408	3.18953e-05	1.72408	3.18953e-05	0.00229349	2033	11845	MF	HF	UP	ENSMUSG00000048636	6	protein_coding	A730049H05Rik
-0.671472	1.02481	1.70134	5.89798e-05	0.101391	1.79767	1.69847	5.34715e-06	1.70134	5.89798e-05	0.00359001	2033	11845	MF	HF	UP	ENSMUSG00000027500	3	protein_coding	Stmn2
-0.631479	1.02606	1.66168	2.08097e-06	-0.34509	1.31244	1.65978	7.39022e-06	1.65978	7.39022e-06	0.000722264	2033	11845	MF	HF	UP	ENSMUSG00000027208	2	protein_coding	Fgf7
-0.625702	1.0269	1.65345	1.03247e-27	2.09421	3.74681	1.65252	8.73491e-33	1.65345	1.03247e-27	1.43286e-23	2033	11845	MF	HF	UP	ENSMUSG00000021186	12	protein_coding	Fbln5
-0.536443	1.07825	1.61571	1.6184e-17	-0.618795	0.9959	1.61538	3.36595e-12	1.61538	3.36595e-12	3.33661e-09	2033	11845	MF	HF	UP	ENSMUSG00000041828	11	protein_coding	Abca8a
-0.394641	1.14471	1.54229	0.000200936	3.10473	4.64408	1.53963	3.67413e-14	1.54229	0.000200936	0.00787738	2033	11845	MF	HF	UP	ENSMUSG00000032011	9	protein_coding	Thy1
-0.205449	1.32564	1.53331	3.30072e-09	3.86464	5.39573	1.53127	6.20241e-19	1.53331	3.30072e-09	1.37328e-06	2033	11845	MF	HF	UP	ENSMUSG00000015652	5	protein_coding	Steap1
-0.223665	1.28944	1.51921	0.002481	0.51516	2.02827	1.51671	0.000350585	1.51921	0.002481	0.0448908	2033	11845	MF	HF	UP	ENSMUSG00000016496	19	protein_coding	Cd274
-0.286521	1.22865	1.51599	2.04123e-23	-0.607193	0.907976	1.51581	2.92189e-15	1.51581	2.92189e-15	5.79286e-12	2033	11845	MF	HF	UP	ENSMUSG00000067780	1	protein_coding	Pi15
-0.285273	1.15107	1.43919	3.1548e-05	0.939238	2.37558	1.4373	1.02244e-07	1.43919	3.1548e-05	0.00229159	2033	11845	MF	HF	UP	ENSMUSG00000038007	4	protein_coding	Acer2
-0.16169	1.24466	1.40766	8.56637e-09	-2.91084	-1.50449	1.40833	9.98333e-05	1.40833	9.98333e-05	0.00487992	2033	11845	MF	HF	UP	ENSMUSG00000073016	X	protein_coding	Uprt
-0.534006	0.832622	1.36721	1.66457e-25	2.46338	3.83001	1.36679	2.46047e-23	1.36679	2.46047e-23	1.70732e-19	2033	11845	MF	HF	UP	ENSMUSG00000035783	19	protein_coding	Acta2
-0.278813	1.02024	1.29991	1.0757e-08	-1.74153	-0.442471	1.30003	1.74199e-05	1.30003	1.74199e-05	0.00143901	2033	11845	MF	HF	UP	ENSMUSG00000057098	11	protein_coding	Ebf1
-0.347819	0.93392	1.28351	3.12378e-09	-0.553796	0.727943	1.28235	4.81441e-07	1.28235	4.81441e-07	8.45752e-05	2033	11845	MF	HF	UP	ENSMUSG00000063531	5	protein_coding	Sema3e
-0.0535499	1.21942	1.27646	7.94959e-06	0.486352	1.75932	1.27416	4.97712e-05	1.27416	4.97712e-05	0.00321267	2033	11845	MF	HF	UP	ENSMUSG00000033491	9	protein_coding	Prss35
-0.418252	0.844636	1.26365	6.79219e-21	2.47509	3.73798	1.26287	7.88931e-21	1.26287	7.88931e-21	3.6496e-17	2033	11845	MF	HF	UP	ENSMUSG00000032085	9	protein_coding	Tagln
-0.108312	1.14436	1.25536	0.000424248	-0.122487	1.13019	1.25497	0.000396477	1.25536	0.000424248	0.0134423	2033	11845	MF	HF	UP	ENSMUSG00000026536	1	protein_coding	Ifi211
-0.0162444	1.23441	1.25162	4.12865e-08	-1.14035	0.1103	1.25152	2.6023e-05	1.25152	2.6023e-05	0.00199529	2033	11845	MF	HF	UP	ENSMUSG00000028780	5	protein_coding	Sema3c
-0.754574	0.493036	1.2497	6.50215e-05	2.1086	3.35621	1.24768	1.28548e-09	1.2497	6.50215e-05	0.0037517	2033	11845	MF	HF	UP	ENSMUSG00000073599	18	protein_coding	Ecscr
-0.00598229	1.22347	1.2313	1.91609e-08	1.48442	2.71388	1.22989	9.99709e-10	1.2313	1.91609e-08	5.78076e-06	2033	11845	MF	HF	UP	ENSMUSG00000025355	10	protein_coding	Mmp19
0.16881	1.39539	1.22905	0.00249053	0.945796	2.17238	1.22872	0.000106958	1.22905	0.00249053	0.0450047	2033	11845	MF	HF	UP	ENSMUSG00000027832	3	protein_coding	Ptx3
-0.221732	0.992397	1.21643	0.000136641	5.1861	6.40023	1.2141	1.29776e-12	1.21643	0.000136641	0.00606065	2033	11845	MF	HF	UP	ENSMUSG00000000753	11	protein_coding	Serpinf1
-0.362223	0.827473	1.19106	1.55926e-08	0.569681	1.75938	1.19016	1.02259e-09	1.19106	1.55926e-08	4.91806e-06	2033	11845	MF	HF	UP	ENSMUSG00000019894	10	protein_coding	Slc6a15
-0.279448	0.902056	1.18181	2.18999e-17	-0.685337	0.496168	1.1815	5.42408e-10	1.1815	5.42408e-10	3.13647e-07	2033	11845	MF	HF	UP	ENSMUSG00000020620	11	protein_coding	Abca8b
0.0154113	1.18919	1.17378	6.16723e-37	-0.836748	0.337027	1.17376	2.53021e-19	1.17376	2.53021e-19	8.77858e-16	2033	11845	MF	HF	UP	ENSMUSG00000008682	X	protein_coding	Rpl10
-0.635089	0.527349	1.16485	3.76524e-05	1.21125	2.37369	1.16279	1.61858e-07	1.16485	3.76524e-05	0.00256147	2033	11845	MF	HF	UP	ENSMUSG00000035873	10	protein_coding	Pawr
-0.233081	0.928869	1.16455	0.0020178	3.05064	4.21259	1.16205	6.97906e-10	1.16455	0.0020178	0.03922	2033	11845	MF	HF	UP	ENSMUSG00000035385	11	protein_coding	Ccl2
-0.3127	0.849313	1.1626	5.26227e-11	-0.267201	0.894813	1.1626	1.52218e-09	1.1626	1.52218e-09	8.12491e-07	2033	11845	MF	HF	UP	ENSMUSG00000022146	15	protein_coding	Osmr
-0.645777	0.493849	1.14216	1.0347e-05	-0.315185	0.82444	1.13996	6.86007e-05	1.13996	6.86007e-05	0.00378847	2033	11845	MF	HF	UP	ENSMUSG00000044976	9	protein_coding	Wdr72
-0.370594	0.766368	1.13978	0.000321976	-0.652994	0.483968	1.13849	0.00270265	1.13849	0.00270265	0.0476587	2033	11845	MF	HF	UP	ENSMUSG00000036019	10	protein_coding	Tmtc2
-0.197826	0.940097	1.13868	2.29062e-13	0.664959	1.80288	1.13816	5.14287e-11	1.13816	5.14287e-11	3.96515e-08	2033	11845	MF	HF	UP	ENSMUSG00000020154	10	protein_coding	Ptprb
-0.226166	0.90995	1.13686	3.74241e-20	0.969783	2.1059	1.13608	3.39286e-16	1.13608	3.39286e-16	7.84769e-13	2033	11845	MF	HF	UP	ENSMUSG00000027762	3	protein_coding	Sucnr1
0.0303635	1.15982	1.12993	5.92869e-19	3.01691	4.14637	1.12931	1.4562e-10	1.12931	1.4562e-10	1.06364e-07	2033	11845	MF	HF	UP	ENSMUSG00000021831	14	protein_coding	Ero1l
0.00385196	1.09763	1.09426	2.54536e-20	0.294748	1.38853	1.09389	3.99142e-11	1.09389	3.99142e-11	3.46206e-08	2033	11845	MF	HF	UP	ENSMUSG00000048612	19	protein_coding	Myof
-0.46759	0.609432	1.07904	0.000102917	1.5668	2.64382	1.07704	1.73459e-07	1.07904	0.000102917	0.00497833	2033	11845	MF	HF	UP	ENSMUSG00000025969	1	protein_coding	Nrp2
-0.124372	0.916762	1.0424	5.98865e-09	4.78906	5.83019	1.0413	1.24014e-11	1.0424	5.98865e-09	2.37458e-06	2033	11845	MF	HF	UP	ENSMUSG00000025408	10	protein_coding	Ddit3
-0.520281	0.50663	1.02686	2.96289e-11	-0.0665702	0.96034	1.02688	2.33e-16	1.02686	2.96289e-11	2.74127e-08	2033	11845	MF	HF	UP	ENSMUSG00000025085	19	protein_coding	Ablim1
-0.131091	0.892877	1.02499	6.83326e-09	-0.305028	0.718939	1.02423	1.71177e-06	1.02423	1.71177e-06	0.00023064	2033	11845	MF	HF	UP	ENSMUSG00000053965	3	protein_coding	Pde5a
-0.52192	0.497067	1.01996	1.98546e-08	-0.406787	0.6122	1.01937	5.09296e-07	1.01937	5.09296e-07	8.83501e-05	2033	11845	MF	HF	UP	ENSMUSG00000026748	2	protein_coding	Plxdc2
0.0190212	1.03269	1.01393	3.43595e-08	-2.44033	-1.42666	1.01464	9.22003e-05	1.01464	9.22003e-05	0.00468702	2033	11845	MF	HF	UP	ENSMUSG00000039385	15	protein_coding	Cdh6
-0.23073	0.782392	1.01358	1.65799e-18	-0.780764	0.232358	1.01336	4.72725e-11	1.01336	4.72725e-11	3.8591e-08	2033	11845	MF	HF	UP	ENSMUSG00000059049	4	protein_coding	Frem1
-0.00588314	1.00022	1.0065	3.52191e-25	2.08565	3.09176	1.0062	1.62942e-14	1.0062	1.62942e-14	2.26131e-11	2033	11845	MF	HF	UP	ENSMUSG00000021477	13	protein_coding	Ctsl
-0.0484956	0.949396	0.99925	7.80763e-08	-0.150912	0.846979	0.998149	2.74395e-05	0.998149	2.74395e-05	0.0020728	2033	11845	MF	HF	UP	ENSMUSG00000028519	4	protein_coding	Dab1
-0.286859	0.699559	0.988181	0.00262335	4.99927	5.98568	0.986419	8.69619e-12	0.988181	0.00262335	0.0467354	2033	11845	MF	HF	UP	ENSMUSG00000020303	11	protein_coding	Stc2
-0.671738	0.302843	0.974552	8.43438e-05	0.0909334	1.06552	0.974754	2.44286e-08	0.974552	8.43438e-05	0.00436762	2033	11845	MF	HF	UP	ENSMUSG00000040152	2	protein_coding	Thbs1
-0.205686	0.768822	0.974672	1.42224e-24	0.506719	1.48123	0.974508	1.12894e-14	0.974508	1.12894e-14	1.74083e-11	2033	11845	MF	HF	UP	ENSMUSG00000020044	10	protein_coding	Timp3
-0.113287	0.856049	0.970167	2.37683e-09	-0.144788	0.824548	0.969614	1.84785e-07	0.969614	1.84785e-07	3.6119e-05	2033	11845	MF	HF	UP	ENSMUSG00000051236	10	protein_coding	Msrb3
-0.367237	0.60103	0.968474	5.29304e-19	1.61421	2.58248	0.968165	7.10729e-13	0.968165	7.10729e-13	7.58731e-10	2033	11845	MF	HF	UP	ENSMUSG00000031119	X	protein_coding	Gpc4
-0.146996	0.818758	0.9676	0.000163052	-0.0265964	0.939158	0.966246	0.000270981	0.966246	0.000270981	0.0097175	2033	11845	MF	HF	UP	ENSMUSG00000022861	16	protein_coding	Dgkg
-0.290592	0.66833	0.959293	3.67434e-09	-0.789129	0.169792	0.959139	1.60856e-06	0.959139	1.60856e-06	0.000223724	2033	11845	MF	HF	UP	ENSMUSG00000027070	2	protein_coding	Lrp2
-0.0331529	0.908164	0.941963	2.39346e-10	0.427699	1.36902	0.941415	9.99965e-07	0.941415	9.99965e-07	0.000159814	2033	11845	MF	HF	UP	ENSMUSG00000022893	16	protein_coding	Adamts1
-0.0302452	0.901167	0.933167	1.44254e-05	1.20766	2.13907	0.931491	1.26785e-05	0.933167	1.44254e-05	0.0012282	2033	11845	MF	HF	UP	ENSMUSG00000048706	4	protein_coding	Lurap1l
-0.192168	0.735723	0.92966	0.000133842	0.814752	1.74264	0.928401	4.95531e-05	0.92966	0.000133842	0.00599063	2033	11845	MF	HF	UP	ENSMUSG00000019832	10	protein_coding	Rab32
-0.0619259	0.862308	0.924912	2.45537e-06	-0.491236	0.432998	0.924556	4.97149e-05	0.924556	4.97149e-05	0.00321267	2033	11845	MF	HF	UP	ENSMUSG00000039005	4	protein_coding	Tlr4
0.173494	1.09663	0.924379	2.78144e-05	0.972472	1.89561	0.923561	6.96489e-06	0.924379	2.78144e-05	0.00208653	2033	11845	MF	HF	UP	ENSMUSG00000026360	1	protein_coding	Rgs2
-0.219558	0.704619	0.924433	2.50299e-14	-0.292532	0.631645	0.92432	2.88707e-09	0.92432	2.88707e-09	1.25209e-06	2033	11845	MF	HF	UP	ENSMUSG00000021365	13	protein_coding	Nedd9
-0.530105	0.3795	0.910711	7.03814e-09	1.78639	2.69599	0.909546	1.229e-09	0.910711	7.03814e-09	2.44188e-06	2033	11845	MF	HF	UP	ENSMUSG00000022090	14	protein_coding	Pdlim2
-0.385583	0.522445	0.909336	5.10229e-05	0.478291	1.38632	0.908238	3.40842e-05	0.909336	5.10229e-05	0.00324795	2033	11845	MF	HF	UP	ENSMUSG00000044551	14	protein_coding	9930012K11Rik
-0.32246	0.583235	0.907371	0.000332767	0.0775405	0.983235	0.90603	0.000442677	0.90603	0.000442677	0.0138659	2033	11845	MF	HF	UP	ENSMUSG00000031488	8	protein_coding	Rab11fip1
0.113315	1.00913	0.897056	1.54411e-07	4.73685	5.63267	0.895738	5.50998e-10	0.897056	1.54411e-07	3.19839e-05	2033	11845	MF	HF	UP	ENSMUSG00000028179	3	protein_coding	Cth
-0.023895	0.873107	0.896982	6.34519e-21	0.535301	1.4323	0.896982	1.7679e-10	0.896982	1.7679e-10	1.22675e-07	2033	11845	MF	HF	UP	ENSMUSG00000026864	2	protein_coding	Hspa5
-0.257236	0.631288	0.888657	8.38009e-20	1.46042	2.34895	0.888616	2.77879e-13	0.888616	2.77879e-13	3.21367e-10	2033	11845	MF	HF	UP	ENSMUSG00000047557	3	protein_coding	Lxn
-0.39566	0.491448	0.887904	2.15865e-10	1.63884	2.52595	0.887207	2.53407e-10	0.887207	2.53407e-10	1.59854e-07	2033	11845	MF	HF	UP	ENSMUSG00000067818	2	protein_coding	Myl9
-0.357141	0.527842	0.885913	6.26313e-06	-0.475541	0.409441	0.88519	0.000128847	0.88519	0.000128847	0.00582457	2033	11845	MF	HF	UP	ENSMUSG00000026043	1	protein_coding	Col3a1
-0.189598	0.683017	0.87341	6.49308e-09	1.02968	1.90229	0.872555	1.0497e-07	0.872555	1.0497e-07	2.38816e-05	2033	11845	MF	HF	UP	ENSMUSG00000025287	X	protein_coding	Acot9
-0.0503849	0.81831	0.869342	1.3761e-12	1.75589	2.62458	0.868609	2.3851e-09	0.868609	2.3851e-09	1.10335e-06	2033	11845	MF	HF	UP	ENSMUSG00000045312	13	protein_coding	Lhfpl2
-0.0503132	0.814239	0.865763	5.43655e-08	4.00498	4.86954	0.864511	2.51332e-07	0.864511	2.51332e-07	4.77807e-05	2033	11845	MF	HF	UP	ENSMUSG00000026456	1	protein_coding	Cyb5r1
-0.247485	0.615124	0.86455	0.00096057	-0.0548598	0.807749	0.863403	0.00158132	0.863403	0.00158132	0.033556	2033	11845	MF	HF	UP	ENSMUSG00000054894	12	protein_coding	Dmac2l
-0.250181	0.605324	0.855839	4.55473e-12	0.470399	1.3259	0.855391	4.23781e-08	0.855391	4.23781e-08	1.10967e-05	2033	11845	MF	HF	UP	ENSMUSG00000015653	5	protein_coding	Steap2
0.029788	0.877382	0.848241	9.11631e-08	-0.0796107	0.767983	0.847806	1.765e-06	0.847806	1.765e-06	0.000233282	2033	11845	MF	HF	UP	ENSMUSG00000022003	14	protein_coding	Slc25a30
-0.0573294	0.790281	0.848244	9.18899e-08	0.925533	1.77314	0.847799	3.33834e-07	0.847799	3.33834e-07	6.09598e-05	2033	11845	MF	HF	UP	ENSMUSG00000003228	19	protein_coding	Grk5
-0.272011	0.571837	0.844578	1.60689e-09	2.52286	3.36671	0.844	1.55896e-09	0.844578	1.60689e-09	8.2594e-07	2033	11845	MF	HF	UP	ENSMUSG00000031825	8	protein_coding	Crispld2
0.219297	1.05768	0.83964	9.39844e-05	0.930772	1.76916	0.838683	7.60016e-05	0.83964	9.39844e-05	0.00472809	2033	11845	MF	HF	UP	ENSMUSG00000042379	13	protein_coding	Esm1
-0.0835402	0.753753	0.838289	1.53833e-06	2.18047	3.01777	0.837418	3.48982e-08	0.838289	1.53833e-06	0.000221124	2033	11845	MF	HF	UP	ENSMUSG00000024883	19	protein_coding	Rin1
-0.368206	0.468239	0.836858	1.85116e-13	-0.630896	0.205548	0.836435	2.13124e-08	0.836435	2.13124e-08	6.06082e-06	2033	11845	MF	HF	UP	ENSMUSG00000068196	16	protein_coding	Col8a1
0.100826	0.935092	0.834803	5.5792e-10	0.780602	1.61487	0.834369	7.65247e-08	0.834369	7.65247e-08	1.93093e-05	2033	11845	MF	HF	UP	ENSMUSG00000037722	14	protein_coding	Gnpnat1
-0.185894	0.64588	0.831942	6.62274e-16	-1.05366	-0.221889	0.831759	2.20079e-09	0.831759	2.20079e-09	1.05319e-06	2033	11845	MF	HF	UP	ENSMUSG00000036097	19	protein_coding	Slf2
0.155545	0.984966	0.83026	2.35814e-06	-0.485905	0.343515	0.829698	0.000124272	0.829698	0.000124272	0.00571076	2033	11845	MF	HF	UP	ENSMUSG00000024302	18	protein_coding	Dtna
-0.181983	0.641809	0.82608	0.00197915	1.66023	2.48402	0.823968	0.000157078	0.82608	0.00197915	0.0386309	2033	11845	MF	HF	UP	ENSMUSG00000020334	11	protein_coding	Slc22a4
0.0895902	0.913736	0.824743	1.09322e-07	-0.638218	0.185928	0.824453	0.000102953	0.824453	0.000102953	0.00497833	2033	11845	MF	HF	UP	ENSMUSG00000033166	14	protein_coding	Dis3
-0.195505	0.622373	0.817927	1.35576e-16	1.04175	1.85963	0.817722	2.02613e-09	0.817722	2.02613e-09	1.00424e-06	2033	11845	MF	HF	UP	ENSMUSG00000019846	10	protein_coding	Lama4
-0.415678	0.396031	0.813466	0.000494015	1.06749	1.8792	0.812095	0.000218407	0.813466	0.000494015	0.0147757	2033	11845	MF	HF	UP	ENSMUSG00000030711	7	protein_coding	Sult1a1
-0.0182577	0.792252	0.810836	1.35144e-06	-3.26793	-2.45742	0.811174	0.000940305	0.811174	0.000940305	0.022957	2033	11845	MF	HF	UP	ENSMUSG00000033792	X	protein_coding	Atp7a
0.079839	0.887355	0.808003	5.04245e-12	0.824363	1.63188	0.807595	1.34732e-07	0.807595	1.34732e-07	2.87664e-05	2033	11845	MF	HF	UP	ENSMUSG00000025198	19	protein_coding	Erlin1
-0.125946	0.679785	0.806001	3.90024e-14	0.880769	1.6865	0.805601	1.51389e-09	0.805601	1.51389e-09	8.12491e-07	2033	11845	MF	HF	UP	ENSMUSG00000046798	5	protein_coding	Cldn12
0.104782	0.898287	0.793988	5.33938e-08	1.05738	1.85088	0.793404	4.04995e-05	0.793404	4.04995e-05	0.00270217	2033	11845	MF	HF	UP	ENSMUSG00000052353	7	protein_coding	Cemip
-0.226817	0.563081	0.790479	1.3465e-06	-2.01104	-1.22115	0.789821	0.000667204	0.789821	0.000667204	0.018482	2033	11845	MF	HF	UP	ENSMUSG00000031093	X	protein_coding	Dock11
-0.0173248	0.767861	0.785222	1.21794e-17	1.40888	2.19407	0.785103	2.43112e-10	0.785103	2.43112e-10	1.59854e-07	2033	11845	MF	HF	UP	ENSMUSG00000032118	9	protein_coding	Fez1
0.0516168	0.83398	0.782621	2.22868e-13	2.20023	2.98259	0.782466	9.11986e-08	0.782466	9.11986e-08	2.22045e-05	2033	11845	MF	HF	UP	ENSMUSG00000018848	11	protein_coding	Rars
-0.237565	0.544588	0.782228	3.40447e-09	-2.76814	-1.98598	0.782252	3.51511e-05	0.782252	3.51511e-05	0.00250167	2033	11845	MF	HF	UP	ENSMUSG00000055980	1	protein_coding	Irs1
0.0136168	0.793725	0.781051	1.52952e-06	2.33205	3.11215	0.780179	1.56316e-07	0.781051	1.52952e-06	0.000221124	2033	11845	MF	HF	UP	ENSMUSG00000018648	11	protein_coding	Dusp14
-0.121755	0.659143	0.781192	2.09026e-07	-0.83505	-0.054152	0.780839	0.000155537	0.780839	0.000155537	0.00660106	2033	11845	MF	HF	UP	ENSMUSG00000053199	9	protein_coding	Arhgap20
-0.0779929	0.700431	0.778518	6.31173e-08	-1.67953	-0.901106	0.778483	5.41284e-05	0.778483	5.41284e-05	0.00339907	2033	11845	MF	HF	UP	ENSMUSG00000042599	6	protein_coding	Kdm7a
-0.0557161	0.720205	0.776177	2.95354e-08	-1.48001	-0.704093	0.776321	7.06782e-05	0.776321	7.06782e-05	0.00384656	2033	11845	MF	HF	UP	ENSMUSG00000026153	1	protein_coding	Fam135a
-0.00125734	0.773492	0.775257	6.78312e-12	1.8596	2.63435	0.774726	6.6456e-09	0.774726	6.6456e-09	2.41331e-06	2033	11845	MF	HF	UP	ENSMUSG00000046027	7	protein_coding	Stard5
-0.211894	0.562295	0.77458	1.0044e-12	0.234444	1.00863	0.774247	1.44664e-08	0.774247	1.44664e-08	4.73804e-06	2033	11845	MF	HF	UP	ENSMUSG00000022246	15	protein_coding	Rai14
-0.183391	0.588171	0.772233	5.69645e-07	0.152603	0.924165	0.771658	3.48902e-06	0.771658	3.48902e-06	0.000417419	2033	11845	MF	HF	UP	ENSMUSG00000036766	1	protein_coding	Dner
-0.234593	0.537131	0.771834	5.36397e-16	-0.323803	0.447921	0.771569	2.13993e-08	0.771569	2.13993e-08	6.06082e-06	2033	11845	MF	HF	UP	ENSMUSG00000026193	1	protein_coding	Fn1
-0.298888	0.471348	0.770259	1.77325e-13	-0.513515	0.256721	0.770336	1.39042e-07	0.770336	1.39042e-07	2.92367e-05	2033	11845	MF	HF	UP	ENSMUSG00000048078	7	protein_coding	Tenm4
-0.0679327	0.701942	0.77063	7.44706e-08	-0.224871	0.545003	0.770101	2.81254e-05	0.770101	2.81254e-05	0.00208729	2033	11845	MF	HF	UP	ENSMUSG00000037685	5	protein_coding	Atp8a1
-0.348562	0.419662	0.769049	0.000130936	-1.05215	-0.283928	0.768638	0.0017294	0.768638	0.0017294	0.0353992	2033	11845	MF	HF	UP	ENSMUSG00000020627	12	protein_coding	Klhl29
-0.0136496	0.753928	0.768959	0.000252836	-0.203387	0.564191	0.768104	0.00140305	0.768104	0.00140305	0.0307607	2033	11845	MF	HF	UP	ENSMUSG00000041920	11	protein_coding	Slc16a6
0.0965103	0.862869	0.767684	0.00200056	0.277916	1.04427	0.767027	0.00280447	0.767027	0.00280447	0.0487115	2033	11845	MF	HF	UP	ENSMUSG00000054409	15	protein_coding	Tmem74
0.0272855	0.793614	0.766524	1.65245e-08	-0.61376	0.152569	0.766502	6.26981e-05	0.766502	6.26981e-05	0.0037517	2033	11845	MF	HF	UP	ENSMUSG00000005802	2	protein_coding	Slc30a4
-0.151923	0.613323	0.765766	3.41295e-08	-0.396888	0.368358	0.765304	7.31681e-06	0.765304	7.31681e-06	0.000722264	2033	11845	MF	HF	UP	ENSMUSG00000043542	3	protein_coding	Zc2hc1a
-0.597514	0.167456	0.764819	4.54526e-05	-0.16375	0.60122	0.765119	8.90599e-08	0.764819	4.54526e-05	0.00298953	2033	11845	MF	HF	UP	ENSMUSG00000025789	7	protein_coding	St8sia2
-0.413942	0.349385	0.76363	6.231e-07	-0.712511	0.0508159	0.763521	5.01844e-05	0.763521	5.01844e-05	0.00322435	2033	11845	MF	HF	UP	ENSMUSG00000049630	2	protein_coding	C1ql3
0.0837432	0.845901	0.762584	2.14419e-07	-0.807478	-0.0453199	0.762264	0.000130926	0.762264	0.000130926	0.00589934	2033	11845	MF	HF	UP	ENSMUSG00000031278	X	protein_coding	Acsl4
-0.440619	0.319189	0.760911	6.85042e-05	1.61491	2.37472	0.759991	3.36132e-06	0.760911	6.85042e-05	0.00378847	2033	11845	MF	HF	UP	ENSMUSG00000079592	9	protein_coding	C1qtnf5
-0.107627	0.650694	0.759195	2.23632e-05	-0.170837	0.587484	0.758349	0.000274313	0.758349	0.000274313	0.00981164	2033	11845	MF	HF	UP	ENSMUSG00000040111	9	protein_coding	Gramd1b
-0.027609	0.730291	0.758409	9.79034e-08	-0.096562	0.661338	0.757915	1.22729e-05	0.757915	1.22729e-05	0.00112228	2033	11845	MF	HF	UP	ENSMUSG00000025920	1	protein_coding	Stau2
0.0955193	0.845233	0.750778	8.72939e-06	2.95587	3.70558	0.749868	5.57523e-05	0.749868	5.57523e-05	0.00348527	2033	11845	MF	HF	UP	ENSMUSG00000020256	10	protein_coding	Aldh1l2
-0.480146	0.26421	0.744769	5.07254e-08	-0.450298	0.294058	0.744401	7.07747e-06	0.744401	7.07747e-06	0.000711747	2033	11845	MF	HF	UP	ENSMUSG00000056427	11	protein_coding	Slit3
-0.0980872	0.641624	0.741071	0.000534627	-0.105109	0.634603	0.740162	0.00176191	0.740162	0.00176191	0.0358006	2033	11845	MF	HF	UP	ENSMUSG00000030498	7	protein_coding	Gas2
-0.153138	0.584275	0.738711	0.000134139	1.435	2.17242	0.737403	3.9057e-05	0.738711	0.000134139	0.00599063	2033	11845	MF	HF	UP	ENSMUSG00000024664	19	protein_coding	Fads3
-0.199287	0.537059	0.736488	2.85174e-12	0.485962	1.22231	0.736341	1.81328e-07	0.736341	1.81328e-07	3.59496e-05	2033	11845	MF	HF	UP	ENSMUSG00000041773	13	protein_coding	Enc1
-0.237364	0.496999	0.734768	4.91421e-11	0.26528	0.999643	0.734514	1.17261e-07	0.734514	1.17261e-07	2.58309e-05	2033	11845	MF	HF	UP	ENSMUSG00000026730	2	protein_coding	Pter
-0.12232	0.61124	0.734465	1.87626e-07	1.7228	2.45636	0.733718	2.63263e-07	0.733718	2.63263e-07	4.93724e-05	2033	11845	MF	HF	UP	ENSMUSG00000028683	4	protein_coding	Eif2b3
-0.188674	0.544212	0.7335	1.22874e-08	0.424688	1.15757	0.73277	3.36103e-06	0.73277	3.36103e-06	0.000405604	2033	11845	MF	HF	UP	ENSMUSG00000048814	1	protein_coding	Lonrf2
0.105915	0.833869	0.728315	9.16379e-08	0.0627319	0.790686	0.728035	9.49527e-06	0.728035	9.49527e-06	0.000902571	2033	11845	MF	HF	UP	ENSMUSG00000014905	12	protein_coding	Dnajb9
-0.222348	0.504986	0.727762	4.53072e-09	-1.03719	-0.30986	0.727309	1.22384e-05	0.727309	1.22384e-05	0.00112228	2033	11845	MF	HF	UP	ENSMUSG00000024085	17	protein_coding	Man2a1
-0.0837766	0.642529	0.727113	0.000121933	-0.887702	-0.161397	0.726741	0.0017143	0.726741	0.0017143	0.035205	2033	11845	MF	HF	UP	ENSMUSG00000054099	5	protein_coding	Slc25a40
0.00193625	0.727295	0.725468	6.25079e-12	-0.225496	0.499862	0.725591	1.1182e-07	0.725591	1.1182e-07	2.50297e-05	2033	11845	MF	HF	UP	ENSMUSG00000026718	2	protein_coding	Stam
-0.0726113	0.652098	0.725315	1.15331e-05	-0.5359	0.188809	0.724706	0.000365436	0.724706	0.000365436	0.0120464	2033	11845	MF	HF	UP	ENSMUSG00000031381	X	protein_coding	Piga
0.0910875	0.815022	0.724431	1.47764e-07	0.164781	0.888715	0.723899	2.59178e-05	0.723899	2.59178e-05	0.00199529	2033	11845	MF	HF	UP	ENSMUSG00000038172	4	protein_coding	Ttc39b
0.101029	0.824387	0.724262	3.61496e-05	1.30789	2.03124	0.723691	0.00012551	0.723691	0.00012551	0.00571736	2033	11845	MF	HF	UP	ENSMUSG00000048216	6	protein_coding	Gpr85
-0.121136	0.601189	0.722578	1.57961e-11	-0.82431	-0.101986	0.722172	1.22032e-06	0.722172	1.22032e-06	0.000186106	2033	11845	MF	HF	UP	ENSMUSG00000039286	3	protein_coding	Fndc3b
0.112626	0.834477	0.722243	6.19315e-10	1.74232	2.46417	0.72191	1.15826e-08	0.72191	1.15826e-08	3.92056e-06	2033	11845	MF	HF	UP	ENSMUSG00000025068	19	protein_coding	Gsto1
0.0737076	0.793567	0.720109	5.46292e-13	1.26061	1.98047	0.719817	1.46805e-08	0.719817	1.46805e-08	4.73804e-06	2033	11845	MF	HF	UP	ENSMUSG00000029484	5	protein_coding	Anxa3
0.0261699	0.743662	0.718162	9.11574e-07	-0.273774	0.443719	0.717602	0.000226252	0.717602	0.000226252	0.00857903	2033	11845	MF	HF	UP	ENSMUSG00000053641	9	protein_coding	Dennd4a
0.236797	0.950098	0.713923	3.24652e-06	-0.354801	0.3585	0.713483	0.000355427	0.713483	0.000355427	0.0118573	2033	11845	MF	HF	UP	ENSMUSG00000022514	16	protein_coding	Il1rap
0.236577	0.949302	0.713808	0.000334635	1.07302	1.78574	0.712785	0.000632866	0.712785	0.000632866	0.0177792	2033	11845	MF	HF	UP	ENSMUSG00000028145	3	protein_coding	Them4
0.039402	0.751922	0.713182	2.03224e-06	0.900771	1.61329	0.712771	1.3082e-05	0.712771	1.3082e-05	0.0011713	2033	11845	MF	HF	UP	ENSMUSG00000067567	X	protein_coding	Hdac8
0.00256398	0.713501	0.711458	5.21745e-08	0.931487	1.64242	0.711079	1.97098e-06	0.711079	1.97098e-06	0.000258049	2033	11845	MF	HF	UP	ENSMUSG00000055116	7	protein_coding	Arntl
0.2964	1.00266	0.707104	4.12367e-05	0.922562	1.62883	0.706653	6.52448e-05	0.706653	6.52448e-05	0.0037517	2033	11845	MF	HF	UP	ENSMUSG00000024084	17	protein_coding	Qpct
-0.0444795	0.657787	0.702761	1.80731e-07	0.673903	1.37617	0.702478	8.71297e-06	0.702478	8.71297e-06	0.000833921	2033	11845	MF	HF	UP	ENSMUSG00000030615	7	protein_coding	Tmem126a
-0.118375	0.580348	0.69924	3.22984e-05	-1.44485	-0.746125	0.698958	0.00170262	0.698958	0.00170262	0.035205	2033	11845	MF	HF	UP	ENSMUSG00000036291	14	protein_coding	Ap5m1
-0.112286	0.584019	0.697867	0.00241375	0.450637	1.14694	0.696728	0.00238796	0.697867	0.00241375	0.0442742	2033	11845	MF	HF	UP	ENSMUSG00000019842	10	protein_coding	Traf3ip2
-0.130973	0.565624	0.69697	1.52914e-09	0.895598	1.59219	0.696508	1.4804e-06	0.696508	1.4804e-06	0.000218563	2033	11845	MF	HF	UP	ENSMUSG00000024781	19	protein_coding	Lipa
0.022084	0.718591	0.696924	9.40301e-09	0.65207	1.34858	0.696476	2.79896e-05	0.696476	2.79896e-05	0.00208729	2033	11845	MF	HF	UP	ENSMUSG00000026663	1	protein_coding	Atf6
-0.0522418	0.643853	0.696534	5.01914e-09	-0.0737877	0.622307	0.696302	5.19511e-06	0.696302	5.19511e-06	0.000581433	2033	11845	MF	HF	UP	ENSMUSG00000032252	9	protein_coding	Glce
-0.00555746	0.688572	0.694566	1.4441e-07	-1.09088	-0.396752	0.694412	9.76572e-05	0.694412	9.76572e-05	0.00482308	2033	11845	MF	HF	UP	ENSMUSG00000068479	2	protein_coding	Mfap1a
-0.132951	0.560415	0.693895	1.58211e-06	0.00667102	0.700037	0.693396	0.000103379	0.693396	0.000103379	0.00498159	2033	11845	MF	HF	UP	ENSMUSG00000041439	1	protein_coding	Mfsd6
-0.255294	0.434962	0.6908	1.25572e-05	0.647239	1.3375	0.690504	1.86334e-05	0.690504	1.86334e-05	0.00152115	2033	11845	MF	HF	UP	ENSMUSG00000006494	2	protein_coding	Pdk1
0.00420656	0.694259	0.690387	1.05657e-10	1.49856	2.18862	0.690052	1.3395e-07	0.690052	1.3395e-07	2.87664e-05	2033	11845	MF	HF	UP	ENSMUSG00000019710	3	protein_coding	Mrpl24
-0.141797	0.545096	0.687817	0.000376239	-0.0127721	0.674121	0.687028	0.00144606	0.687028	0.00144606	0.031357	2033	11845	MF	HF	UP	ENSMUSG00000059173	2	protein_coding	Pde1a
-0.0414479	0.644858	0.686735	1.04765e-05	-0.231016	0.45529	0.686473	0.000107067	0.686473	0.000107067	0.00510612	2033	11845	MF	HF	UP	ENSMUSG00000042348	13	protein_coding	Arl15
0.0495604	0.734839	0.685623	5.90117e-09	-0.280644	0.404635	0.685432	3.12858e-06	0.685432	3.12858e-06	0.000384234	2033	11845	MF	HF	UP	ENSMUSG00000045658	1	protein_coding	Pid1
0.0062334	0.691037	0.684959	3.22197e-07	-1.4722	-0.787399	0.684898	0.000117234	0.684898	0.000117234	0.00547802	2033	11845	MF	HF	UP	ENSMUSG00000022772	16	protein_coding	Senp5
-0.207062	0.475874	0.683247	2.00528e-10	1.39033	2.07327	0.682919	1.00579e-07	0.682919	1.00579e-07	2.32638e-05	2033	11845	MF	HF	UP	ENSMUSG00000038393	3	protein_coding	Txnip
-0.0145863	0.66761	0.682707	2.25932e-05	-0.85002	-0.167824	0.682607	0.00081844	0.682607	0.00081844	0.0209072	2033	11845	MF	HF	UP	ENSMUSG00000047466	18	protein_coding	8030462N17Rik
0.098145	0.780372	0.682473	5.59192e-11	0.92727	1.6095	0.682237	2.26919e-07	0.682237	2.26919e-07	4.37387e-05	2033	11845	MF	HF	UP	ENSMUSG00000022505	16	protein_coding	Emp2
-0.0419053	0.636056	0.678143	9.00745e-10	1.53431	2.21227	0.677916	4.058e-06	0.677916	4.058e-06	0.000469307	2033	11845	MF	HF	UP	ENSMUSG00000020176	11	protein_coding	Grb10
-0.0500505	0.62686	0.677752	7.23848e-05	0.644986	1.3219	0.67682	0.00128422	0.67682	0.00128422	0.0289325	2033	11845	MF	HF	UP	ENSMUSG00000040613	6	protein_coding	Apobec1
0.000121283	0.676585	0.676898	5.55094e-07	-1.29368	-0.617222	0.676461	0.000294442	0.676461	0.000294442	0.010345	2033	11845	MF	HF	UP	ENSMUSG00000018395	11	protein_coding	Kif3a
-0.0637943	0.611067	0.675272	3.31878e-06	-0.293959	0.380903	0.674877	0.000161403	0.674877	0.000161403	0.00678773	2033	11845	MF	HF	UP	ENSMUSG00000029826	6	protein_coding	Zc3hav1
0.0061846	0.680698	0.674945	2.46987e-09	0.263268	0.937781	0.67462	4.01228e-06	0.67462	4.01228e-06	0.00046792	2033	11845	MF	HF	UP	ENSMUSG00000017144	2	protein_coding	Rnd3
-0.0349687	0.638824	0.674107	5.71511e-07	-2.2961	-1.62231	0.674028	0.000317583	0.674028	0.000317583	0.0109637	2033	11845	MF	HF	UP	ENSMUSG00000041702	12	protein_coding	Btbd7
-0.0989788	0.574813	0.674715	6.20036e-05	0.144706	0.818498	0.67382	0.000299518	0.67382	0.000299518	0.0104967	2033	11845	MF	HF	UP	ENSMUSG00000039153	17	protein_coding	Runx2
-0.340526	0.331513	0.672229	1.95458e-10	-1.56973	-0.897696	0.671907	1.36357e-06	0.671907	1.36357e-06	0.00020348	2033	11845	MF	HF	UP	ENSMUSG00000069833	19	protein_coding	Ahnak
-0.0927645	0.57853	0.672266	0.000155308	-0.193924	0.47737	0.671506	0.00151239	0.671506	0.00151239	0.0324404	2033	11845	MF	HF	UP	ENSMUSG00000042743	13	protein_coding	Sgtb
-0.184413	0.48669	0.671316	4.34113e-07	-1.05946	-0.388353	0.67118	0.000152601	0.67118	0.000152601	0.00649632	2033	11845	MF	HF	UP	ENSMUSG00000031673	8	protein_coding	Cdh11
-0.0158434	0.653604	0.66967	4.89372e-08	-1.44086	-0.771413	0.669481	2.95132e-05	0.669481	2.95132e-05	0.00215571	2033	11845	MF	HF	UP	ENSMUSG00000045103	X	protein_coding	Dmd
0.0172304	0.686201	0.669111	4.47935e-12	2.49169	3.16066	0.668898	8.32737e-08	0.668898	8.32737e-08	2.0637e-05	2033	11845	MF	HF	UP	ENSMUSG00000021266	12	protein_coding	Wars
0.0319581	0.698297	0.666385	5.36197e-12	0.756672	1.42301	0.6664	1.79519e-07	0.6664	1.79519e-07	3.59496e-05	2033	11845	MF	HF	UP	ENSMUSG00000027397	2	protein_coding	Slc20a1
-0.439203	0.226714	0.666562	6.07392e-07	2.12097	2.78689	0.665777	6.79155e-06	0.665777	6.79155e-06	0.000698171	2033	11845	MF	HF	UP	ENSMUSG00000028195	3	protein_coding	Ccn1
0.0595149	0.724093	0.665438	5.14848e-06	0.71661	1.38119	0.664842	0.000214845	0.664842	0.000214845	0.00823651	2033	11845	MF	HF	UP	ENSMUSG00000040774	3	protein_coding	Cept1
-0.37409	0.28679	0.661615	6.88738e-05	1.0935	1.75438	0.660722	0.000211019	0.660722	0.000211019	0.00813476	2033	11845	MF	HF	UP	ENSMUSG00000024076	17	protein_coding	Vit
0.102333	0.762454	0.660603	4.39838e-08	0.0938519	0.753974	0.660147	9.77291e-06	0.660147	9.77291e-06	0.000922643	2033	11845	MF	HF	UP	ENSMUSG00000019878	10	protein_coding	Hsf2
-0.183746	0.476269	0.660219	9.39981e-09	-0.613989	0.0460262	0.660129	1.22919e-05	0.660129	1.22919e-05	0.00112228	2033	11845	MF	HF	UP	ENSMUSG00000030522	7	protein_coding	Mtmr10
-0.0386896	0.620555	0.659828	2.53068e-07	0.514482	1.17373	0.659225	6.53797e-06	0.659225	6.53797e-06	0.000682211	2033	11845	MF	HF	UP	ENSMUSG00000028300	4	protein_coding	C9orf72
0.0335158	0.691694	0.658657	4.26612e-06	-0.925055	-0.266877	0.658539	0.0002892	0.658539	0.0002892	0.0102125	2033	11845	MF	HF	UP	ENSMUSG00000064373	15	protein_coding	Selenop
-0.327863	0.328927	0.65697	3.04525e-10	-0.472473	0.184318	0.656856	2.36108e-06	0.656856	2.36108e-06	0.000300479	2033	11845	MF	HF	UP	ENSMUSG00000015143	12	protein_coding	Actn1
-0.365014	0.291683	0.657174	7.14625e-07	1.29041	1.94711	0.656838	1.62095e-06	0.656838	1.62095e-06	0.000223724	2033	11845	MF	HF	UP	ENSMUSG00000079484	2	protein_coding	Phyhd1
-0.0900618	0.565569	0.655719	7.13351e-11	-0.368845	0.286786	0.655599	1.61905e-06	0.655599	1.61905e-06	0.000223724	2033	11845	MF	HF	UP	ENSMUSG00000031012	X	protein_coding	Cask
-0.00743727	0.647414	0.655267	1.44307e-08	-0.418573	0.236278	0.655005	2.10088e-05	0.655005	2.10088e-05	0.00167563	2033	11845	MF	HF	UP	ENSMUSG00000032374	9	protein_coding	Plod2
0.0997098	0.754048	0.654436	4.56415e-06	-1.92799	-1.27365	0.65443	0.00117454	0.65443	0.00117454	0.0270319	2033	11845	MF	HF	UP	ENSMUSG00000020300	11	protein_coding	Cpeb4
0.079732	0.733838	0.654227	5.46927e-11	1.27202	1.92613	0.654273	2.13226e-06	0.654273	2.13226e-06	0.000273996	2033	11845	MF	HF	UP	ENSMUSG00000041028	14	protein_coding	Ghitm
0.0248156	0.677863	0.6528	0.000870858	-1.70841	-1.05536	0.653424	0.00211666	0.653424	0.00211666	0.0401846	2033	11845	MF	HF	UP	ENSMUSG00000022228	13	protein_coding	Zscan26
-0.111911	0.540012	0.652664	6.35442e-07	0.676474	1.3284	0.651811	1.52802e-05	0.651811	1.52802e-05	0.0012852	2033	11845	MF	HF	UP	ENSMUSG00000032369	9	protein_coding	Plscr1
-0.0261165	0.625624	0.651917	1.5969e-09	0.417289	1.06903	0.651754	8.97172e-07	0.651754	8.97172e-07	0.000150011	2033	11845	MF	HF	UP	ENSMUSG00000017491	14	protein_coding	Rarb
0.00596474	0.656652	0.651646	0.000199822	0.37393	1.02462	0.650696	0.000512788	0.650696	0.000512788	0.0152061	2033	11845	MF	HF	UP	ENSMUSG00000079144	1	protein_coding	A130010J15Rik
-0.00239356	0.647454	0.650471	9.41875e-06	0.548071	1.19792	0.650066	6.59837e-05	0.650066	6.59837e-05	0.0037517	2033	11845	MF	HF	UP	ENSMUSG00000057147	2	protein_coding	Dph6
-0.111718	0.53707	0.648734	9.91523e-11	-2.17688	-1.52809	0.648782	6.04304e-06	0.648782	6.04304e-06	0.000635344	2033	11845	MF	HF	UP	ENSMUSG00000021614	13	protein_coding	Vcan
-0.109641	0.537043	0.647684	3.26628e-05	0.899988	1.54667	0.646835	9.45851e-05	0.646835	9.45851e-05	0.00472809	2033	11845	MF	HF	UP	ENSMUSG00000059327	X	protein_coding	Eda
-0.11469	0.52958	0.645154	0.000315369	0.257697	0.901967	0.644352	0.000953946	0.644352	0.000953946	0.0232261	2033	11845	MF	HF	UP	ENSMUSG00000021662	13	protein_coding	Arhgef28
-0.305324	0.339112	0.644343	0.000128327	-0.404676	0.23976	0.644392	1.69949e-05	0.644343	0.000128327	0.00582	2033	11845	MF	HF	UP	ENSMUSG00000039419	6	protein_coding	Cntnap2
-0.218314	0.426054	0.645141	2.48885e-05	0.529003	1.17337	0.644332	6.69046e-05	0.644332	6.69046e-05	0.0037517	2033	11845	MF	HF	UP	ENSMUSG00000040410	4	protein_coding	Fbxl4
0.0629789	0.70687	0.643916	2.00611e-06	-1.23848	-0.594589	0.644172	0.000660578	0.644172	0.000660578	0.018335	2033	11845	MF	HF	UP	ENSMUSG00000027499	3	protein_coding	Pkia
0.0152488	0.657709	0.64322	2.11046e-05	-0.241764	0.400697	0.642444	0.000560334	0.642444	0.000560334	0.0161696	2033	11845	MF	HF	UP	ENSMUSG00000026577	1	protein_coding	Blzf1
-0.0322667	0.608775	0.641252	7.98859e-07	-0.894493	-0.253451	0.64131	0.000157679	0.64131	0.000157679	0.00667156	2033	11845	MF	HF	UP	ENSMUSG00000035173	19	protein_coding	Ccdc186
0.125712	0.765394	0.639901	4.78773e-08	-0.410348	0.229334	0.639546	8.13192e-05	0.639546	8.13192e-05	0.00427887	2033	11845	MF	HF	UP	ENSMUSG00000028552	4	protein_coding	Eps15
-0.0681749	0.571275	0.639879	5.6572e-07	0.59932	1.23877	0.639332	1.30029e-05	0.639332	1.30029e-05	0.0011713	2033	11845	MF	HF	UP	ENSMUSG00000030259	6	protein_coding	Rassf8
-0.0679063	0.570577	0.638753	4.79337e-09	2.07047	2.70895	0.638369	5.40603e-07	0.638369	5.40603e-07	9.26233e-05	2033	11845	MF	HF	UP	ENSMUSG00000005413	8	protein_coding	Hmox1
0.110353	0.746253	0.636573	0.000490654	0.19956	0.835459	0.636098	0.00169298	0.636098	0.00169298	0.035205	2033	11845	MF	HF	UP	ENSMUSG00000019872	10	protein_coding	Smpdl3a
-0.0257947	0.60797	0.633977	7.06267e-10	1.66653	2.30029	0.633936	1.04941e-06	0.633936	1.04941e-06	0.000165497	2033	11845	MF	HF	UP	ENSMUSG00000000278	11	protein_coding	Scpep1
0.110194	0.742845	0.633044	8.81365e-07	0.899891	1.53254	0.632701	5.57015e-06	0.632701	5.57015e-06	0.000609534	2033	11845	MF	HF	UP	ENSMUSG00000072582	11	protein_coding	Ptrh2
0.0276017	0.659042	0.631474	2.10798e-10	-0.104844	0.526596	0.631448	2.7861e-06	0.631448	2.7861e-06	0.000345228	2033	11845	MF	HF	UP	ENSMUSG00000030002	6	protein_coding	Dusp11
-0.0860451	0.543987	0.631137	0.000492206	1.35146	1.9815	0.630014	0.000423889	0.631137	0.000492206	0.0147534	2033	11845	MF	HF	UP	ENSMUSG00000047963	5	protein_coding	Stbd1
0.105276	0.736016	0.631063	4.31935e-09	1.03888	1.66962	0.630633	3.63302e-06	0.630633	3.63302e-06	0.00042728	2033	11845	MF	HF	UP	ENSMUSG00000018171	11	protein_coding	Vmp1
0.0789647	0.708616	0.63017	1.4202e-06	0.139945	0.769596	0.629658	2.42201e-05	0.629658	2.42201e-05	0.00188835	2033	11845	MF	HF	UP	ENSMUSG00000057554	13	protein_coding	Lgals8
-0.0762287	0.552508	0.628891	2.85404e-10	-1.0199	-0.391167	0.628893	4.18801e-06	0.628893	4.18801e-06	0.000476404	2033	11845	MF	HF	UP	ENSMUSG00000029761	6	protein_coding	Cald1
0.200657	0.828989	0.628476	1.10605e-06	-0.179707	0.448625	0.628483	0.00029444	0.628483	0.00029444	0.010345	2033	11845	MF	HF	UP	ENSMUSG00000050029	X	protein_coding	Rap2c
-0.176302	0.449301	0.626447	4.66213e-05	0.55419	1.17979	0.625874	0.000227208	0.625874	0.000227208	0.00859181	2033	11845	MF	HF	UP	ENSMUSG00000024659	19	protein_coding	Anxa1
0.0335514	0.658427	0.625353	1.95967e-06	0.872994	1.49787	0.625047	4.23921e-05	0.625047	4.23921e-05	0.00281492	2033	11845	MF	HF	UP	ENSMUSG00000031533	8	protein_coding	Mrps31
0.0892615	0.713994	0.625745	0.000179596	0.678752	1.30348	0.624835	0.000328542	0.624835	0.000328542	0.0111479	2033	11845	MF	HF	UP	ENSMUSG00000021432	13	protein_coding	Slc35b3
0.050606	0.675276	0.624959	1.44716e-08	0.294374	0.919044	0.624722	5.57795e-06	0.624722	5.57795e-06	0.000609534	2033	11845	MF	HF	UP	ENSMUSG00000020412	11	protein_coding	Ascc2
-0.116617	0.507648	0.624225	1.94814e-09	0.22566	0.849925	0.624161	2.74821e-05	0.624161	2.74821e-05	0.0020728	2033	11845	MF	HF	UP	ENSMUSG00000002900	12	protein_coding	Lamb1
-0.0506398	0.572039	0.623218	0.000181972	0.0826249	0.705304	0.62267	0.00130295	0.62267	0.00130295	0.0292122	2033	11845	MF	HF	UP	ENSMUSG00000041153	4	protein_coding	Osgin2
-0.178122	0.444124	0.622714	9.41424e-05	-0.376137	0.246109	0.622132	0.00120579	0.622132	0.00120579	0.0275683	2033	11845	MF	HF	UP	ENSMUSG00000004698	12	protein_coding	Hdac9
-0.141817	0.477519	0.619988	6.76051e-07	1.80465	2.42398	0.619304	2.38166e-06	0.619304	2.38166e-06	0.000300479	2033	11845	MF	HF	UP	ENSMUSG00000028599	4	protein_coding	Tnfrsf1b
0.0684761	0.686526	0.618842	5.71417e-05	1.94147	2.55952	0.618204	2.83764e-05	0.618842	5.71417e-05	0.00353552	2033	11845	MF	HF	UP	ENSMUSG00000030347	6	protein_coding	D6Wsu163e
0.0533026	0.67093	0.61777	2.06705e-08	-0.423149	0.194478	0.617754	4.39665e-05	0.617754	4.39665e-05	0.00290556	2033	11845	MF	HF	UP	ENSMUSG00000034636	4	protein_coding	Zyg11b
-0.0137644	0.602357	0.616557	1.59029e-08	0.702894	1.31901	0.615988	6.91212e-06	0.615988	6.91212e-06	0.000702277	2033	11845	MF	HF	UP	ENSMUSG00000032035	9	protein_coding	Ets1
0.0680088	0.680935	0.613192	9.84198e-09	0.18839	0.801316	0.612798	3.89609e-05	0.612798	3.89609e-05	0.00263756	2033	11845	MF	HF	UP	ENSMUSG00000078622	11	protein_coding	Ccdc47
-0.0668511	0.5431	0.610415	6.90904e-06	-0.135809	0.474142	0.610083	0.000228495	0.610083	0.000228495	0.00861698	2033	11845	MF	HF	UP	ENSMUSG00000024999	19	protein_coding	Noc3l
0.14754	0.757188	0.61046	0.000354775	0.901775	1.51142	0.610039	0.000362397	0.610039	0.000362397	0.0120032	2033	11845	MF	HF	UP	ENSMUSG00000019970	10	protein_coding	Sgk1
-0.0146939	0.59521	0.610093	5.65208e-07	-0.350694	0.25921	0.610027	8.11267e-05	0.610027	8.11267e-05	0.00427887	2033	11845	MF	HF	UP	ENSMUSG00000037926	11	protein_coding	Ssh2
-0.0967882	0.51277	0.610394	0.00101789	0.276882	0.886441	0.609913	0.00190536	0.609913	0.00190536	0.0374541	2033	11845	MF	HF	UP	ENSMUSG00000041945	1	protein_coding	Mfsd9
0.0859608	0.693519	0.607888	8.63937e-09	0.321142	0.9287	0.607628	1.6231e-05	0.607628	1.6231e-05	0.00135695	2033	11845	MF	HF	UP	ENSMUSG00000004319	8	protein_coding	Clcn3
-0.133607	0.472116	0.606312	5.09331e-05	0.698381	1.3041	0.605726	0.000147926	0.605726	0.000147926	0.00637358	2033	11845	MF	HF	UP	ENSMUSG00000020467	11	protein_coding	Efemp1
-0.132213	0.473409	0.606296	2.33296e-05	-0.430865	0.174757	0.60567	0.000444739	0.60567	0.000444739	0.0138698	2033	11845	MF	HF	UP	ENSMUSG00000046314	12	protein_coding	Stxbp6
-0.0706797	0.532405	0.603201	2.30227e-08	-1.17192	-0.568837	0.60323	4.78819e-05	0.60323	4.78819e-05	0.00311974	2033	11845	MF	HF	UP	ENSMUSG00000024083	17	protein_coding	Pja2
-0.0822619	0.519353	0.602146	6.03975e-07	0.323452	0.925067	0.601856	4.02134e-05	0.601856	4.02134e-05	0.00269605	2033	11845	MF	HF	UP	ENSMUSG00000030965	7	protein_coding	Abraxas2
0.0940336	0.695738	0.602317	5.39486e-05	0.674459	1.27616	0.601744	0.000412733	0.601744	0.000412733	0.0131979	2033	11845	MF	HF	UP	ENSMUSG00000027722	3	protein_coding	Spata5
0.0802109	0.681017	0.601171	1.79493e-06	0.182746	0.783552	0.601035	2.90626e-05	0.601035	2.90626e-05	0.00213402	2033	11845	MF	HF	UP	ENSMUSG00000025283	X	protein_coding	Sat1
0.0166674	0.616037	0.599634	7.91533e-08	0.258677	0.858046	0.599369	2.31868e-05	0.599369	2.31868e-05	0.00181953	2033	11845	MF	HF	UP	ENSMUSG00000029313	5	protein_coding	Aff1
0.0898933	0.688589	0.598799	1.73434e-10	1.44672	2.04541	0.598856	1.54554e-06	0.598856	1.54554e-06	0.000221124	2033	11845	MF	HF	UP	ENSMUSG00000021996	14	protein_coding	Esd
-0.0656768	0.531416	0.598025	0.00017347	1.25192	1.84901	0.597225	0.000172717	0.598025	0.00017347	0.00711927	2033	11845	MF	HF	UP	ENSMUSG00000032508	9	protein_coding	Myd88
0.0851018	0.681908	0.596879	1.5298e-06	-1.18861	-0.591805	0.596783	0.000262905	0.596783	0.000262905	0.00952637	2033	11845	MF	HF	UP	ENSMUSG00000024383	18	protein_coding	Map3k2
-0.0283884	0.566961	0.595809	6.00019e-06	-0.582819	0.0125307	0.595367	0.000244655	0.595367	0.000244655	0.0090301	2033	11845	MF	HF	UP	ENSMUSG00000039840	18	protein_coding	Epg5
-0.122449	0.472141	0.594748	4.2193e-08	0.940733	1.53532	0.594672	6.63003e-05	0.594672	6.63003e-05	0.0037517	2033	11845	MF	HF	UP	ENSMUSG00000019916	10	protein_coding	P4ha1
0.0149093	0.607871	0.593548	0.000249804	-0.587644	0.00531706	0.592949	0.00246545	0.592949	0.00246545	0.0447847	2033	11845	MF	HF	UP	ENSMUSG00000022637	16	protein_coding	Cblb
-0.199907	0.392699	0.592748	3.64454e-07	-1.38018	-0.787575	0.592562	0.000286693	0.592562	0.000286693	0.0101498	2033	11845	MF	HF	UP	ENSMUSG00000030102	6	protein_coding	Itpr1
0.0290257	0.621498	0.592868	2.17402e-08	1.02364	1.61611	0.592385	7.30434e-06	0.592385	7.30434e-06	0.000722264	2033	11845	MF	HF	UP	ENSMUSG00000021814	14	protein_coding	Anxa7
0.0659293	0.655974	0.590217	5.89418e-08	-1.33869	-0.74865	0.590169	6.5215e-05	0.590169	6.5215e-05	0.0037517	2033	11845	MF	HF	UP	ENSMUSG00000041935	15	protein_coding	AW549877
-0.0644029	0.52564	0.590153	5.04769e-09	0.461601	1.05164	0.589926	1.37642e-05	0.589926	1.37642e-05	0.00119387	2033	11845	MF	HF	UP	ENSMUSG00000020680	11	protein_coding	Taf15
-0.0949729	0.494572	0.589821	5.15358e-06	-0.849333	-0.259788	0.589528	0.000526744	0.589528	0.000526744	0.0154549	2033	11845	MF	HF	UP	ENSMUSG00000019899	10	protein_coding	Lama2
-0.0260771	0.562417	0.58938	0.000187188	0.691156	1.27965	0.588556	0.000766751	0.588556	0.000766751	0.0200395	2033	11845	MF	HF	UP	ENSMUSG00000029913	6	protein_coding	Prdm5
0.0217027	0.610121	0.588749	0.000132897	-0.300252	0.288167	0.588546	0.00120031	0.588546	0.00120031	0.0274883	2033	11845	MF	HF	UP	ENSMUSG00000021338	13	protein_coding	Carmil1
-0.293586	0.293972	0.587693	6.90173e-10	-1.7978	-1.21024	0.587526	6.93269e-06	0.587526	6.93269e-06	0.000702277	2033	11845	MF	HF	UP	ENSMUSG00000002265	7	protein_coding	Peg3
-0.25521	0.332244	0.587978	0.000655874	-0.465329	0.122124	0.587479	0.00271763	0.587479	0.00271763	0.0477607	2033	11845	MF	HF	UP	ENSMUSG00000036036	17	protein_coding	Zfp57
-0.3591	0.226581	0.586224	3.51153e-07	1.44701	2.03269	0.585781	1.9587e-05	0.585781	1.9587e-05	0.00158039	2033	11845	MF	HF	UP	ENSMUSG00000038235	1	protein_coding	F11r
-0.300872	0.282908	0.583734	5.06922e-11	-0.0886385	0.495141	0.583686	9.7333e-07	0.583686	9.7333e-07	0.000158916	2033	11845	MF	HF	UP	ENSMUSG00000021466	13	protein_coding	Ptch1
0.000351459	0.583218	0.583159	9.31194e-07	0.808862	1.39173	0.582926	1.42799e-05	0.582926	1.42799e-05	0.00122331	2033	11845	MF	HF	UP	ENSMUSG00000039770	17	protein_coding	Ypel5
0.148601	0.726196	0.577964	3.44783e-06	-0.189863	0.387732	0.577652	0.000137127	0.577652	0.000137127	0.00606065	2033	11845	MF	HF	UP	ENSMUSG00000025939	1	protein_coding	Ube2w
-0.137742	0.439915	0.577637	5.41395e-07	-1.23544	-0.657778	0.577614	0.000536677	0.577614	0.000536677	0.01568	2033	11845	MF	HF	UP	ENSMUSG00000003617	3	protein_coding	Cp
-0.144814	0.43229	0.57714	3.87593e-08	-0.541341	0.0357628	0.577205	6.44585e-05	0.577205	6.44585e-05	0.0037517	2033	11845	MF	HF	UP	ENSMUSG00000005534	8	protein_coding	Insr
-0.157604	0.4165	0.57511	0.000174221	2.76325	3.33735	0.574099	9.0758e-05	0.57511	0.000174221	0.00711927	2033	11845	MF	HF	UP	ENSMUSG00000001918	7	protein_coding	Slc1a5
0.00454892	0.577763	0.573963	7.88164e-05	0.605073	1.17829	0.573392	0.000308386	0.573392	0.000308386	0.0107147	2033	11845	MF	HF	UP	ENSMUSG00000016181	1	protein_coding	Utp25
-0.0233629	0.549548	0.573452	2.64729e-06	0.0147758	0.587686	0.573162	0.000145916	0.573162	0.000145916	0.00630849	2033	11845	MF	HF	UP	ENSMUSG00000058638	7	protein_coding	Zfp110
0.0074998	0.579735	0.572663	5.0299e-06	1.57948	2.15172	0.572325	5.99605e-05	0.572325	5.99605e-05	0.00363064	2033	11845	MF	HF	UP	ENSMUSG00000031778	8	protein_coding	Cx3cl1
-0.0349052	0.535924	0.571123	3.22836e-07	-0.0941927	0.476637	0.570961	0.000107861	0.570961	0.000107861	0.00512635	2033	11845	MF	HF	UP	ENSMUSG00000027111	2	protein_coding	Itga6
-0.0204123	0.547894	0.568627	3.76185e-06	0.0615824	0.629888	0.568317	0.000143239	0.568317	0.000143239	0.00625066	2033	11845	MF	HF	UP	ENSMUSG00000027035	2	protein_coding	Cers6
-0.26953	0.298374	0.568114	2.42888e-07	0.505983	1.07389	0.568067	9.52517e-05	0.568067	9.52517e-05	0.004738	2033	11845	MF	HF	UP	ENSMUSG00000031486	8	protein_coding	Adgra2
-0.480903	0.0852405	0.566819	0.000486287	1.46716	2.0333	0.566108	0.000323216	0.566819	0.000486287	0.0146711	2033	11845	MF	HF	UP	ENSMUSG00000040562	3	protein_coding	Gstm2
-0.0751308	0.491453	0.56643	8.77834e-05	-1.90976	-1.34317	0.566551	0.000173094	0.566551	0.000173094	0.00711927	2033	11845	MF	HF	UP	ENSMUSG00000071337	6	protein_coding	Tia1
0.0441063	0.610309	0.56649	1.05083e-06	0.967909	1.53411	0.56637	8.13966e-05	0.56637	8.13966e-05	0.00427887	2033	11845	MF	HF	UP	ENSMUSG00000026036	1	protein_coding	Nif3l1
-0.11111	0.45511	0.566605	1.51184e-07	0.445378	1.0116	0.566255	3.66323e-05	0.566255	3.66323e-05	0.00250435	2033	11845	MF	HF	UP	ENSMUSG00000026773	2	protein_coding	Pfkfb3
-0.10729	0.457569	0.565445	0.0001385	0.167903	0.732762	0.564811	0.000924312	0.564811	0.000924312	0.0227163	2033	11845	MF	HF	UP	ENSMUSG00000021428	13	protein_coding	Riok1
-0.0641582	0.497832	0.562138	7.20377e-06	-1.32847	-0.766483	0.561925	0.000648068	0.561925	0.000648068	0.0180238	2033	11845	MF	HF	UP	ENSMUSG00000044452	7	protein_coding	Zfp507
-0.0302408	0.531667	0.562243	1.05363e-06	0.828448	1.39036	0.561831	5.11327e-05	0.561831	5.11327e-05	0.00324795	2033	11845	MF	HF	UP	ENSMUSG00000020448	11	protein_coding	Rnf185
-0.363741	0.198155	0.562241	1.99398e-06	-0.30163	0.260266	0.561767	8.84662e-05	0.561767	8.84662e-05	0.00451373	2033	11845	MF	HF	UP	ENSMUSG00000024044	17	protein_coding	Epb41l3
0.0326765	0.594396	0.561894	2.08836e-07	-0.5173	0.0444193	0.561739	7.9126e-05	0.561739	7.9126e-05	0.00423981	2033	11845	MF	HF	UP	ENSMUSG00000040268	7	protein_coding	Plekha1
-0.0953452	0.465791	0.561488	1.62306e-07	-0.228218	0.332918	0.56103	8.69974e-05	0.56103	8.69974e-05	0.00447166	2033	11845	MF	HF	UP	ENSMUSG00000033306	16	protein_coding	Lpp
-0.103698	0.457071	0.561539	9.24991e-05	0.835245	1.39601	0.560787	0.000360303	0.560787	0.000360303	0.0119624	2033	11845	MF	HF	UP	ENSMUSG00000021103	12	protein_coding	Mnat1
-0.0205521	0.540015	0.560564	7.11991e-10	1.2367	1.79726	0.560425	5.31235e-06	0.560425	5.31235e-06	0.000589799	2033	11845	MF	HF	UP	ENSMUSG00000079037	2	protein_coding	Prnp
0.0440288	0.60243	0.559675	0.00164754	3.01506	3.57346	0.558586	0.000756542	0.559675	0.00164754	0.0346433	2033	11845	MF	HF	UP	ENSMUSG00000027386	2	protein_coding	Fbln7
0.168188	0.727192	0.559772	0.000254355	1.64304	2.20204	0.559067	0.000432019	0.559067	0.000432019	0.0136263	2033	11845	MF	HF	UP	ENSMUSG00000031129	9	protein_coding	Slc9a9
0.018187	0.576465	0.558755	1.38426e-06	0.258934	0.817212	0.55816	0.000136931	0.55816	0.000136931	0.00606065	2033	11845	MF	HF	UP	ENSMUSG00000009535	18	protein_coding	Rnmt
-0.0218489	0.535746	0.558088	6.25598e-06	-0.0815596	0.476035	0.557683	0.000320286	0.557683	0.000320286	0.0110296	2033	11845	MF	HF	UP	ENSMUSG00000020715	11	protein_coding	Ern1
-0.0510125	0.505365	0.556984	1.62654e-05	1.15374	1.71012	0.556375	0.000231499	0.556375	0.000231499	0.00870662	2033	11845	MF	HF	UP	ENSMUSG00000048332	3	protein_coding	Lhfp
-0.0500169	0.505519	0.555696	7.56328e-08	0.323472	0.879007	0.555397	3.64405e-05	0.555397	3.64405e-05	0.00250357	2033	11845	MF	HF	UP	ENSMUSG00000015961	1	protein_coding	Adss
-0.131229	0.422819	0.55417	3.7964e-08	0.215887	0.769935	0.554144	6.93425e-05	0.554144	6.93425e-05	0.00380228	2033	11845	MF	HF	UP	ENSMUSG00000026674	1	protein_coding	Ddr2
-0.169488	0.384162	0.553836	8.02256e-07	-0.221144	0.332506	0.553719	0.000144688	0.553719	0.000144688	0.00627494	2033	11845	MF	HF	UP	ENSMUSG00000024063	17	protein_coding	Lbh
-0.169958	0.382428	0.552669	3.14355e-06	0.159964	0.71235	0.552529	6.58548e-05	0.552529	6.58548e-05	0.0037517	2033	11845	MF	HF	UP	ENSMUSG00000042364	13	protein_coding	Snx18
-0.0170551	0.535418	0.553175	4.78006e-05	1.38457	1.93704	0.552465	0.000106419	0.552465	0.000106419	0.00509271	2033	11845	MF	HF	UP	ENSMUSG00000001305	1	protein_coding	Rrp15
0.0170708	0.569245	0.552494	5.2567e-06	-0.40232	0.149854	0.552375	0.000336719	0.552375	0.000336719	0.0113422	2033	11845	MF	HF	UP	ENSMUSG00000042046	1	protein_coding	Dstyk
0.0109218	0.56242	0.551731	4.86092e-08	0.0665005	0.617999	0.551377	6.87919e-05	0.551377	6.87919e-05	0.00378847	2033	11845	MF	HF	UP	ENSMUSG00000039361	7	protein_coding	Picalm
0.107048	0.657683	0.550759	1.14412e-05	-0.813588	-0.262954	0.550774	0.00121603	0.550774	0.00121603	0.0276903	2033	11845	MF	HF	UP	ENSMUSG00000036943	9	protein_coding	Rab8b
0.00826807	0.557344	0.549126	9.06122e-09	0.307109	0.856184	0.548939	2.07889e-05	0.548939	2.07889e-05	0.00166768	2033	11845	MF	HF	UP	ENSMUSG00000029447	5	protein_coding	Cct6a
0.0732047	0.621985	0.548986	9.56724e-08	0.148313	0.697094	0.54892	9.82914e-05	0.54892	9.82914e-05	0.00483719	2033	11845	MF	HF	UP	ENSMUSG00000021701	13	protein_coding	Plk2
0.00482467	0.552753	0.548109	1.21435e-06	-2.05183	-1.5039	0.548002	0.000702279	0.548002	0.000702279	0.0191243	2033	11845	MF	HF	UP	ENSMUSG00000052727	13	protein_coding	Map1b
-0.0642476	0.483327	0.548053	1.1873e-05	0.603717	1.15129	0.547575	0.000260198	0.547575	0.000260198	0.00947636	2033	11845	MF	HF	UP	ENSMUSG00000036693	5	protein_coding	Nop14
-0.0923517	0.454495	0.54699	3.37077e-07	-0.395053	0.151794	0.546979	0.000219876	0.546979	0.000219876	0.00838927	2033	11845	MF	HF	UP	ENSMUSG00000018417	1	protein_coding	Myo1b
-0.0236531	0.52273	0.547027	8.52836e-05	-0.295215	0.251168	0.546548	0.00137513	0.546548	0.00137513	0.0302271	2033	11845	MF	HF	UP	ENSMUSG00000025937	1	protein_coding	Lactb2
-0.0683165	0.477696	0.546174	6.3078e-10	0.935662	1.48167	0.545951	2.74844e-06	0.545951	2.74844e-06	0.000343629	2033	11845	MF	HF	UP	ENSMUSG00000032366	9	protein_coding	Tpm1
-0.0860569	0.459845	0.546123	1.2472e-05	-0.677112	-0.131211	0.545773	0.000936951	0.545773	0.000936951	0.022933	2033	11845	MF	HF	UP	ENSMUSG00000034574	12	protein_coding	Daam1
0.00535846	0.550348	0.54521	1.23446e-07	1.3079	1.85289	0.545081	8.66318e-06	0.545081	8.66318e-06	0.000833921	2033	11845	MF	HF	UP	ENSMUSG00000035443	9	protein_coding	Thyn1
-0.00754919	0.537078	0.544894	5.82129e-06	0.0070915	0.551719	0.544523	0.000333327	0.544523	0.000333327	0.0112793	2033	11845	MF	HF	UP	ENSMUSG00000020409	11	protein_coding	Slu7
-0.0619066	0.481621	0.543821	8.77074e-08	0.370789	0.914316	0.543712	2.43823e-05	0.543712	2.43823e-05	0.00189038	2033	11845	MF	HF	UP	ENSMUSG00000014599	3	protein_coding	Csf1
0.0664399	0.609757	0.544072	0.000434071	0.849468	1.39278	0.543243	0.000760103	0.543243	0.000760103	0.0199032	2033	11845	MF	HF	UP	ENSMUSG00000021692	13	protein_coding	Dimt1
-0.0230607	0.519622	0.542796	3.84434e-06	-1.24348	-0.700799	0.542743	0.000702797	0.542743	0.000702797	0.0191243	2033	11845	MF	HF	UP	ENSMUSG00000032449	9	protein_coding	Slc25a36
-0.0305981	0.510861	0.541897	4.2097e-05	0.225246	0.766705	0.541443	0.000515486	0.541443	0.000515486	0.0152089	2033	11845	MF	HF	UP	ENSMUSG00000059182	6	protein_coding	Skap2
0.088643	0.627482	0.539037	1.71919e-07	0.197772	0.736611	0.538942	5.12538e-05	0.538942	5.12538e-05	0.00324795	2033	11845	MF	HF	UP	ENSMUSG00000027804	3	protein_coding	Ppid
0.0367487	0.572798	0.536931	0.000971175	1.2783	1.81435	0.536144	0.000704871	0.536931	0.000971175	0.0234399	2033	11845	MF	HF	UP	ENSMUSG00000033554	3	protein_coding	Dph5
0.0195327	0.555831	0.536674	4.73822e-06	-0.254591	0.281707	0.536212	0.000325964	0.536212	0.000325964	0.0111378	2033	11845	MF	HF	UP	ENSMUSG00000046572	5	protein_coding	Zfp518b
-0.0271008	0.508023	0.535271	5.43139e-05	-0.782037	-0.246914	0.535138	0.00121293	0.535138	0.00121293	0.0276858	2033	11845	MF	HF	UP	ENSMUSG00000041303	1	protein_coding	Gtf3c3
0.117973	0.652879	0.535182	6.81964e-06	1.23357	1.76848	0.534972	0.000169559	0.534972	0.000169559	0.00704532	2033	11845	MF	HF	UP	ENSMUSG00000027122	2	protein_coding	Arl14ep
-0.00851853	0.52597	0.534905	8.55593e-06	-0.417138	0.11735	0.534459	0.000347835	0.534459	0.000347835	0.0116883	2033	11845	MF	HF	UP	ENSMUSG00000055447	16	protein_coding	Cd47
-0.0127259	0.520922	0.533714	2.88126e-06	-1.1141	-0.580456	0.533592	0.000463614	0.533592	0.000463614	0.014084	2033	11845	MF	HF	UP	ENSMUSG00000027177	2	protein_coding	Hipk3
0.0880725	0.621294	0.53357	7.35249e-05	-0.759891	-0.226669	0.533239	0.00174242	0.533239	0.00174242	0.0355085	2033	11845	MF	HF	UP	ENSMUSG00000024423	18	protein_coding	Impact
-0.057519	0.474613	0.532685	0.000697269	-0.091034	0.441098	0.532472	0.00285105	0.532472	0.00285105	0.0491515	2033	11845	MF	HF	UP	ENSMUSG00000006191	13	protein_coding	Cdkal1
-0.184206	0.347863	0.532505	6.58741e-06	0.538979	1.07105	0.532185	6.70043e-05	0.532185	6.70043e-05	0.0037517	2033	11845	MF	HF	UP	ENSMUSG00000048285	12	protein_coding	Frmd6
0.0319993	0.563252	0.531721	2.29762e-05	0.869401	1.40065	0.531383	0.000323181	0.531383	0.000323181	0.0111018	2033	11845	MF	HF	UP	ENSMUSG00000016481	1	protein_coding	Cr1l
-0.0439979	0.486889	0.531452	7.42349e-05	0.78923	1.32012	0.530958	0.00073834	0.530958	0.00073834	0.0195876	2033	11845	MF	HF	UP	ENSMUSG00000029552	6	protein_coding	Tes
-0.394208	0.135589	0.530241	5.68293e-06	0.815734	1.34553	0.529824	9.47116e-05	0.529824	9.47116e-05	0.00472809	2033	11845	MF	HF	UP	ENSMUSG00000024620	18	protein_coding	Pdgfrb
-0.0485435	0.481192	0.530042	2.2797e-06	1.14284	1.67257	0.529814	0.000174834	0.529814	0.000174834	0.00711927	2033	11845	MF	HF	UP	ENSMUSG00000056216	7	protein_coding	Cebpg
-0.0295849	0.49953	0.529818	0.00108515	1.24093	1.77005	0.528992	0.00180053	0.528992	0.00180053	0.0363193	2033	11845	MF	HF	UP	ENSMUSG00000042659	7	protein_coding	Arrdc4
0.00755704	0.536002	0.528447	8.0877e-06	-1.9468	-1.41836	0.528373	0.000731173	0.528373	0.000731173	0.0194764	2033	11845	MF	HF	UP	ENSMUSG00000075470	15	protein_coding	Alg10b
-0.0601655	0.467927	0.528281	4.36001e-07	-1.16086	-0.63277	0.528221	0.000174853	0.528221	0.000174853	0.00711927	2033	11845	MF	HF	UP	ENSMUSG00000074305	9	protein_coding	Peak1
0.0518838	0.58	0.528176	7.42705e-09	0.717944	1.24606	0.528079	2.84626e-05	0.528079	2.84626e-05	0.00210109	2033	11845	MF	HF	UP	ENSMUSG00000026341	1	protein_coding	Actr3
0.045148	0.572712	0.527564	1.45274e-07	-0.513613	0.0139506	0.527472	8.46967e-05	0.527472	8.46967e-05	0.0043696	2033	11845	MF	HF	UP	ENSMUSG00000020152	11	protein_coding	Actr2
0.0646515	0.590447	0.526454	0.000167657	1.87322	2.39902	0.525861	0.000130543	0.526454	0.000167657	0.00698724	2033	11845	MF	HF	UP	ENSMUSG00000029993	6	protein_coding	Nfu1
-0.0872719	0.438658	0.526121	6.80399e-05	-0.737378	-0.211448	0.526109	0.00167078	0.526109	0.00167078	0.0348756	2033	11845	MF	HF	UP	ENSMUSG00000039456	16	protein_coding	Morc3
0.094855	0.620402	0.526154	4.05393e-05	0.354358	0.879905	0.525727	0.00062121	0.525727	0.00062121	0.0174871	2033	11845	MF	HF	UP	ENSMUSG00000022704	16	protein_coding	Qtrt2
-0.31951	0.205971	0.525758	2.51722e-06	-0.337599	0.187882	0.525345	0.000366936	0.525345	0.000366936	0.0120671	2033	11845	MF	HF	UP	ENSMUSG00000038151	10	protein_coding	Prdm1
0.00947753	0.534586	0.525181	6.06626e-08	-0.678429	-0.15332	0.525087	0.000105874	0.525087	0.000105874	0.00508413	2033	11845	MF	HF	UP	ENSMUSG00000055065	15	protein_coding	Ddx17
-0.148788	0.375834	0.525597	0.000429811	1.22189	1.74651	0.524774	0.000966803	0.524774	0.000966803	0.0234159	2033	11845	MF	HF	UP	ENSMUSG00000032101	9	protein_coding	Ddx25
-0.0437642	0.480707	0.525098	0.000940446	0.2706	0.795071	0.524611	0.00262327	0.524611	0.00262327	0.0467354	2033	11845	MF	HF	UP	ENSMUSG00000021385	13	protein_coding	Ippk
0.00542153	0.529561	0.524595	7.53008e-06	0.378742	0.902881	0.524039	0.000428867	0.524039	0.000428867	0.0135577	2033	11845	MF	HF	UP	ENSMUSG00000041231	11	protein_coding	Ublcp1
-0.00459757	0.519228	0.523844	1.46992e-07	-0.107177	0.416648	0.523887	0.000140451	0.523887	0.000140451	0.00616829	2033	11845	MF	HF	UP	ENSMUSG00000056429	6	protein_coding	Tgoln1
-0.214932	0.307494	0.5236	0.0017706	2.18003	2.70245	0.522309	0.000460313	0.5236	0.0017706	0.0359245	2033	11845	MF	HF	UP	ENSMUSG00000020486	11	protein_coding	Septin4
0.00272649	0.525192	0.522676	1.45637e-05	-0.508787	0.0136787	0.522525	0.00165276	0.522525	0.00165276	0.0346612	2033	11845	MF	HF	UP	ENSMUSG00000028771	5	protein_coding	Ptpn12
0.0490845	0.57133	0.522257	3.21133e-07	-1.20386	-0.681617	0.522309	0.000259543	0.522309	0.000259543	0.00947636	2033	11845	MF	HF	UP	ENSMUSG00000000787	X	protein_coding	Ddx3x
-0.0963893	0.425636	0.522466	0.000507803	0.184144	0.706169	0.521901	0.00175257	0.521901	0.00175257	0.035663	2033	11845	MF	HF	UP	ENSMUSG00000024539	18	protein_coding	Ptpn2
0.00141568	0.521642	0.521046	0.000119406	2.16759	2.68782	0.520332	0.000102562	0.521046	0.000119406	0.00554219	2033	11845	MF	HF	UP	ENSMUSG00000019806	10	protein_coding	Aig1
0.021736	0.542794	0.521169	2.21314e-06	-0.394105	0.126952	0.521	0.000304462	0.521	0.000304462	0.0106164	2033	11845	MF	HF	UP	ENSMUSG00000056536	1	protein_coding	Pign
-0.00133248	0.519512	0.521342	0.000155922	-0.34894	0.171904	0.520927	0.001815	0.520927	0.001815	0.0365052	2033	11845	MF	HF	UP	ENSMUSG00000024521	18	protein_coding	Pmaip1
-0.101434	0.41916	0.521191	1.06301e-05	1.77098	2.29157	0.520567	3.61028e-05	0.520567	3.61028e-05	0.00250357	2033	11845	MF	HF	UP	ENSMUSG00000056121	17	protein_coding	Fez2
-0.0249721	0.495164	0.520491	1.42761e-05	-0.871142	-0.351005	0.520127	0.000687437	0.520127	0.000687437	0.0188596	2033	11845	MF	HF	UP	ENSMUSG00000025199	19	protein_coding	Chuk
0.049108	0.568905	0.519926	4.1424e-05	-0.980867	-0.46107	0.51997	0.00152421	0.51997	0.00152421	0.0325175	2033	11845	MF	HF	UP	ENSMUSG00000063895	14	protein_coding	Nupl1
-0.0373904	0.481947	0.519694	1.3687e-06	0.431802	0.951139	0.519528	9.67808e-05	0.519528	9.67808e-05	0.00479687	2033	11845	MF	HF	UP	ENSMUSG00000030327	6	protein_coding	Necap1
0.0346653	0.553774	0.519492	2.45936e-05	-0.0748681	0.444241	0.51924	0.000726867	0.51924	0.000726867	0.0193998	2033	11845	MF	HF	UP	ENSMUSG00000042487	9	protein_coding	Leo1
-0.020497	0.497744	0.518331	8.57792e-07	-0.22214	0.296101	0.518289	0.00051617	0.518289	0.00051617	0.0152089	2033	11845	MF	HF	UP	ENSMUSG00000038587	10	protein_coding	Akap12
0.0236621	0.541487	0.517923	6.43164e-06	-0.948254	-0.430429	0.517945	0.000898089	0.517945	0.000898089	0.0224571	2033	11845	MF	HF	UP	ENSMUSG00000024614	18	protein_coding	Tmx3
0.00183762	0.519543	0.517858	5.66857e-06	-2.54678	-2.02907	0.517928	0.00123044	0.517928	0.00123044	0.027902	2033	11845	MF	HF	UP	ENSMUSG00000031529	8	protein_coding	Tnks
-0.0666201	0.450971	0.517928	1.39494e-05	0.46251	0.9801	0.51754	0.000612668	0.51754	0.000612668	0.0172817	2033	11845	MF	HF	UP	ENSMUSG00000027698	3	protein_coding	Nceh1
0.0448456	0.561209	0.516741	4.53889e-05	0.14439	0.660753	0.516626	0.000490511	0.516626	0.000490511	0.0147344	2033	11845	MF	HF	UP	ENSMUSG00000032540	9	protein_coding	Abhd5
-0.201324	0.314862	0.516988	0.000538149	0.697747	1.21393	0.516205	0.00165339	0.516205	0.00165339	0.0346612	2033	11845	MF	HF	UP	ENSMUSG00000001507	11	protein_coding	Itga3
-0.099604	0.41636	0.516195	1.55127e-05	-2.179	-1.66304	0.516176	0.00193635	0.516176	0.00193635	0.0380094	2033	11845	MF	HF	UP	ENSMUSG00000017677	11	protein_coding	Wsb1
-0.0631495	0.452641	0.516521	0.000122297	0.610093	1.12588	0.515803	0.000924204	0.515803	0.000924204	0.0227163	2033	11845	MF	HF	UP	ENSMUSG00000009647	10	protein_coding	Mcu
-0.127434	0.38792	0.515486	1.74126e-06	0.0220854	0.537439	0.515402	0.000739582	0.515402	0.000739582	0.0195876	2033	11845	MF	HF	UP	ENSMUSG00000026478	1	protein_coding	Lamc1
-0.0162091	0.498935	0.515608	7.75221e-06	2.10835	2.6235	0.515225	0.000114044	0.515225	0.000114044	0.0053651	2033	11845	MF	HF	UP	ENSMUSG00000026142	1	protein_coding	Rhbdd1
0.0859182	0.600561	0.515069	1.42188e-06	1.81575	2.33039	0.514816	6.01706e-05	0.514816	6.01706e-05	0.00363064	2033	11845	MF	HF	UP	ENSMUSG00000004069	16	protein_coding	Dnaja3
-0.17537	0.337798	0.513676	0.000111422	0.0496573	0.562825	0.513068	0.00179721	0.513068	0.00179721	0.0363193	2033	11845	MF	HF	UP	ENSMUSG00000025911	1	protein_coding	Adhfe1
-0.0312762	0.481643	0.513064	3.20669e-07	0.68521	1.19813	0.512891	0.000118462	0.512891	0.000118462	0.00551683	2033	11845	MF	HF	UP	ENSMUSG00000021039	12	protein_coding	Snw1
0.0226033	0.534787	0.512596	1.85855e-06	2.5378	3.04998	0.512317	1.65372e-05	0.512317	1.65372e-05	0.00137427	2033	11845	MF	HF	UP	ENSMUSG00000027944	3	protein_coding	Hax1
-0.0745238	0.437646	0.512702	0.00085154	0.850037	1.36221	0.512154	0.00131463	0.512154	0.00131463	0.0294266	2033	11845	MF	HF	UP	ENSMUSG00000039182	13	protein_coding	AW209491
0.00221594	0.514417	0.512307	1.88975e-06	-0.486304	0.0258969	0.51213	0.00033404	0.51213	0.00033404	0.0112793	2033	11845	MF	HF	UP	ENSMUSG00000030861	7	protein_coding	Acadsb
0.117629	0.629693	0.51236	3.68962e-07	1.59975	2.11182	0.511986	7.54448e-05	0.511986	7.54448e-05	0.00407402	2033	11845	MF	HF	UP	ENSMUSG00000026245	1	protein_coding	Farsb
0.039988	0.551931	0.512337	1.16556e-06	1.11725	1.62919	0.511966	5.79415e-05	0.511966	5.79415e-05	0.00355475	2033	11845	MF	HF	UP	ENSMUSG00000026377	1	protein_coding	Nifk
-0.0876178	0.420496	0.508804	0.000598862	0.999994	1.50811	0.508062	0.000866159	0.508062	0.000866159	0.0218159	2033	11845	MF	HF	UP	ENSMUSG00000010911	2	protein_coding	Apip
-0.0985554	0.409302	0.508138	6.74409e-05	-0.646238	-0.138381	0.508027	0.00113448	0.508027	0.00113448	0.0263283	2033	11845	MF	HF	UP	ENSMUSG00000040818	14	protein_coding	Dennd6a
0.0388085	0.54591	0.50734	1.92161e-06	0.473768	0.980869	0.507029	0.000200815	0.507029	0.000200815	0.00787738	2033	11845	MF	HF	UP	ENSMUSG00000021890	14	protein_coding	Eaf1
-0.182498	0.32382	0.506714	9.5987e-05	0.341629	0.847946	0.506334	0.00063621	0.506334	0.00063621	0.017837	2033	11845	MF	HF	UP	ENSMUSG00000019809	10	protein_coding	Pex3
0.0134562	0.519685	0.50635	4.81562e-05	-1.3088	-0.802575	0.506298	0.00251556	0.506298	0.00251556	0.04528	2033	11845	MF	HF	UP	ENSMUSG00000028180	3	protein_coding	Zranb2
-0.192472	0.313348	0.506266	0.000280496	0.822727	1.32855	0.505895	0.000720665	0.505895	0.000720665	0.0193998	2033	11845	MF	HF	UP	ENSMUSG00000016495	19	protein_coding	Plgrkt
0.0201903	0.526177	0.506659	0.000180906	0.154708	0.660695	0.505876	0.00189466	0.505876	0.00189466	0.0373496	2033	11845	MF	HF	UP	ENSMUSG00000028232	4	protein_coding	Tmem68
-0.240111	0.265193	0.505373	1.50652e-08	0.354993	0.860296	0.505401	1.21378e-05	0.505401	1.21378e-05	0.00112228	2033	11845	MF	HF	UP	ENSMUSG00000042671	1	protein_coding	Rgs8
-0.125305	0.379227	0.504858	2.83959e-06	1.12511	1.62964	0.504652	0.000448548	0.504652	0.000448548	0.013895	2033	11845	MF	HF	UP	ENSMUSG00000028633	4	protein_coding	Ctps
0.0922587	0.595794	0.50417	7.67228e-05	0.937252	1.44079	0.503508	0.000447137	0.503508	0.000447137	0.0138822	2033	11845	MF	HF	UP	ENSMUSG00000047407	17	protein_coding	Tgif1
0.0324415	0.535559	0.503799	0.00029417	0.583245	1.08636	0.503304	0.00121711	0.503304	0.00121711	0.0276903	2033	11845	MF	HF	UP	ENSMUSG00000029084	5	protein_coding	Cd38
-0.00345605	0.499708	0.503169	8.9055e-07	-0.384185	0.118979	0.503122	0.000300779	0.503122	0.000300779	0.0105144	2033	11845	MF	HF	UP	ENSMUSG00000027193	2	protein_coding	Api5
-0.120452	0.382063	0.502718	5.22665e-07	0.192147	0.694662	0.502658	8.33145e-05	0.502658	8.33145e-05	0.00433048	2033	11845	MF	HF	UP	ENSMUSG00000018001	5	protein_coding	Cyth3
-0.215035	0.287027	0.502246	2.83641e-05	-1.22688	-0.724814	0.502246	0.00166615	0.502246	0.00166615	0.0348756	2033	11845	MF	HF	UP	ENSMUSG00000025892	9	protein_coding	Gria4
-0.117782	0.383519	0.501561	8.19402e-08	0.920362	1.42166	0.50122	3.63475e-05	0.50122	3.63475e-05	0.00250357	2033	11845	MF	HF	UP	ENSMUSG00000039405	7	protein_coding	Prss23
0.0128442	0.513295	0.500965	0.000252838	0.602168	1.10262	0.500478	0.00186844	0.500478	0.00186844	0.0370962	2033	11845	MF	HF	UP	ENSMUSG00000039497	10	protein_coding	Dse
-0.0269667	0.472057	0.499303	7.53396e-06	-0.621686	-0.122663	0.499048	0.000611166	0.499048	0.000611166	0.0172817	2033	11845	MF	HF	UP	ENSMUSG00000053819	3	protein_coding	Camk2d
-0.0396169	0.45899	0.498951	0.000172363	0.221017	0.719624	0.498682	0.00239146	0.498682	0.00239146	0.0440753	2033	11845	MF	HF	UP	ENSMUSG00000039242	13	protein_coding	B3galnt2
0.0923648	0.590895	0.498788	4.37211e-05	0.534958	1.03349	0.498612	0.000969598	0.498612	0.000969598	0.0234399	2033	11845	MF	HF	UP	ENSMUSG00000030264	6	protein_coding	Thumpd3
-0.00999765	0.488165	0.498534	3.72738e-06	1.31545	1.81362	0.498072	0.000143678	0.498072	0.000143678	0.00625066	2033	11845	MF	HF	UP	ENSMUSG00000022471	15	protein_coding	Xrcc6
-0.0344678	0.463174	0.497841	4.00418e-06	-0.345735	0.151906	0.497752	0.000750977	0.497752	0.000750977	0.0197535	2033	11845	MF	HF	UP	ENSMUSG00000016382	X	protein_coding	Pls3
0.099294	0.596635	0.497483	2.13854e-05	-0.669383	-0.172042	0.497342	0.00141789	0.497342	0.00141789	0.0309395	2033	11845	MF	HF	UP	ENSMUSG00000039735	3	protein_coding	Fnbp1l
-0.0173819	0.479341	0.497195	4.70027e-05	-0.341151	0.155572	0.496889	0.00135567	0.496889	0.00135567	0.0301507	2033	11845	MF	HF	UP	ENSMUSG00000028035	3	protein_coding	Dnajb4
0.0442834	0.54096	0.497066	2.72104e-05	0.816745	1.31342	0.496578	0.000466202	0.496578	0.000466202	0.0141265	2033	11845	MF	HF	UP	ENSMUSG00000038806	1	protein_coding	Sde2
-0.0836916	0.412398	0.496353	1.99398e-05	-0.551018	-0.0549287	0.496065	0.000815638	0.496065	0.000815638	0.0208845	2033	11845	MF	HF	UP	ENSMUSG00000050730	9	protein_coding	Arhgap42
0.118002	0.614052	0.496264	2.04596e-07	1.36592	1.86197	0.496037	7.95218e-05	0.496037	7.95218e-05	0.00424463	2033	11845	MF	HF	UP	ENSMUSG00000027800	3	protein_coding	Tm4sf1
-0.0287049	0.465212	0.49433	5.84295e-06	0.787122	1.28104	0.493807	0.000375587	0.493807	0.000375587	0.0122644	2033	11845	MF	HF	UP	ENSMUSG00000022898	16	protein_coding	Vps26c
-0.0431426	0.450505	0.493792	4.12856e-07	0.161281	0.654928	0.493767	0.000181861	0.493767	0.000181861	0.00733682	2033	11845	MF	HF	UP	ENSMUSG00000026356	1	protein_coding	Dars
0.0186518	0.512197	0.493876	0.000378461	0.115852	0.609397	0.493751	0.00213079	0.493751	0.00213079	0.0403976	2033	11845	MF	HF	UP	ENSMUSG00000031523	8	protein_coding	Dlc1
0.0114545	0.504462	0.493307	5.9437e-06	0.0675496	0.560557	0.492913	0.000687631	0.492913	0.000687631	0.0188596	2033	11845	MF	HF	UP	ENSMUSG00000020664	12	protein_coding	Dld
0.0439028	0.536704	0.492876	1.75104e-07	0.261688	0.754489	0.492733	6.33511e-05	0.492733	6.33511e-05	0.0037517	2033	11845	MF	HF	UP	ENSMUSG00000033953	11	protein_coding	Ppp3r1
-0.0779381	0.414414	0.492617	4.00335e-06	0.601251	1.0936	0.492256	0.000276069	0.492256	0.000276069	0.00984908	2033	11845	MF	HF	UP	ENSMUSG00000032329	9	protein_coding	Hmg20a
-0.0176864	0.473612	0.49157	8.632e-07	0.348505	0.839804	0.49144	0.000315038	0.49144	0.000315038	0.010903	2033	11845	MF	HF	UP	ENSMUSG00000020964	12	protein_coding	Sel1l
-0.0222245	0.46834	0.49114	1.58093e-05	1.03651	1.52708	0.490672	0.000209091	0.490672	0.000209091	0.0081055	2033	11845	MF	HF	UP	ENSMUSG00000028907	4	protein_coding	Utp11
-0.0749914	0.415236	0.490159	9.03564e-06	-2.94056	-2.45034	0.490111	0.00115084	0.490111	0.00115084	0.026619	2033	11845	MF	HF	UP	ENSMUSG00000034160	X	protein_coding	Ogt
-0.0334191	0.456134	0.489548	9.59189e-07	1.27985	1.7694	0.489534	0.000400835	0.489534	0.000400835	0.0129367	2033	11845	MF	HF	UP	ENSMUSG00000026475	1	protein_coding	Rgs16
-0.00170208	0.487657	0.489506	3.80519e-06	-0.524618	-0.0352596	0.489506	0.000673294	0.489506	0.000673294	0.0186135	2033	11845	MF	HF	UP	ENSMUSG00000028273	3	protein_coding	Pdlim5
-0.0157196	0.473335	0.489355	1.2573e-05	0.663863	1.15292	0.489218	0.000924824	0.489218	0.000924824	0.0227163	2033	11845	MF	HF	UP	ENSMUSG00000021149	13	protein_coding	Gtpbp4
-0.134154	0.353708	0.48824	2.37702e-05	-0.265482	0.22238	0.487953	0.000711301	0.487953	0.000711301	0.019316	2033	11845	MF	HF	UP	ENSMUSG00000029207	5	protein_coding	Apbb2
0.102548	0.589447	0.487167	6.08952e-05	0.922894	1.40979	0.487088	0.00163747	0.487088	0.00163747	0.0344838	2033	11845	MF	HF	UP	ENSMUSG00000032849	14	protein_coding	Abcc4
-0.0619192	0.424599	0.487004	7.12034e-06	1.0951	1.58162	0.486453	0.000236134	0.486453	0.000236134	0.00878571	2033	11845	MF	HF	UP	ENSMUSG00000026000	1	protein_coding	Lancl1
-0.0348348	0.451293	0.486396	4.65721e-05	-1.44929	-0.963165	0.486249	0.00220419	0.486249	0.00220419	0.0414495	2033	11845	MF	HF	UP	ENSMUSG00000038729	4	protein_coding	Pakap
0.00013238	0.485891	0.486012	9.35202e-05	0.188769	0.674528	0.485832	0.00214989	0.485832	0.00214989	0.0406487	2033	11845	MF	HF	UP	ENSMUSG00000048222	2	protein_coding	Mfap1b
-0.0184322	0.466872	0.485616	3.72804e-05	-0.725949	-0.240646	0.485403	0.00203102	0.485403	0.00203102	0.0393667	2033	11845	MF	HF	UP	ENSMUSG00000027309	2	protein_coding	4930402H24Rik
0.0604935	0.545684	0.485271	3.91723e-05	-0.753454	-0.268264	0.485309	0.00243272	0.485309	0.00243272	0.0444812	2033	11845	MF	HF	UP	ENSMUSG00000048264	13	protein_coding	Dip2c
-0.0153023	0.469904	0.485931	0.000290208	5.2657	5.75091	0.485274	0.000350634	0.485274	0.000350634	0.0117539	2033	11845	MF	HF	UP	ENSMUSG00000029752	6	protein_coding	Asns
-0.118607	0.36586	0.484639	9.95342e-06	-0.185193	0.299274	0.484507	0.000643946	0.484507	0.000643946	0.0179452	2033	11845	MF	HF	UP	ENSMUSG00000020076	10	protein_coding	Ddx50
0.0706626	0.55371	0.483313	0.000145419	0.889564	1.37261	0.482985	0.00059975	0.482985	0.00059975	0.017056	2033	11845	MF	HF	UP	ENSMUSG00000028708	4	protein_coding	Mknk1
-0.143912	0.339015	0.483143	1.60791e-05	-1.3355	-0.852575	0.48288	0.00125681	0.48288	0.00125681	0.028361	2033	11845	MF	HF	UP	ENSMUSG00000014496	14	protein_coding	Ankrd28
-0.0263513	0.456173	0.483074	0.000197984	-0.415976	0.0665484	0.482646	0.00272352	0.482646	0.00272352	0.0477607	2033	11845	MF	HF	UP	ENSMUSG00000033460	X	protein_coding	Armcx1
0.0675069	0.549961	0.482622	2.40919e-06	1.27874	1.76119	0.482452	0.000142807	0.482452	0.000142807	0.00625066	2033	11845	MF	HF	UP	ENSMUSG00000024150	17	protein_coding	Mcfd2
-0.133451	0.348076	0.481691	2.42243e-05	-0.894576	-0.413049	0.481592	0.00156194	0.481592	0.00156194	0.0331954	2033	11845	MF	HF	UP	ENSMUSG00000024074	17	protein_coding	Crim1
-0.0151823	0.466271	0.481827	8.02325e-06	1.62536	2.10681	0.481371	0.000108471	0.481371	0.000108471	0.00513777	2033	11845	MF	HF	UP	ENSMUSG00000094724	17	protein_coding	Rnaset2b
0.0666152	0.54803	0.481821	1.1272e-05	3.10241	3.58383	0.481365	8.8278e-05	0.481365	8.8278e-05	0.00451373	2033	11845	MF	HF	UP	ENSMUSG00000029446	5	protein_coding	Psph
0.0180035	0.499101	0.481484	0.000367092	0.780297	1.26139	0.481168	0.000957422	0.481168	0.000957422	0.0232699	2033	11845	MF	HF	UP	ENSMUSG00000059288	13	protein_coding	Cdyl
0.0251995	0.50551	0.480484	2.70803e-06	-0.447911	0.0323989	0.480285	0.000720157	0.480285	0.000720157	0.0193998	2033	11845	MF	HF	UP	ENSMUSG00000053907	6	protein_coding	Mat2a
-0.0796582	0.399744	0.479316	3.61155e-07	0.95869	1.43809	0.479511	0.000199399	0.479511	0.000199399	0.00786155	2033	11845	MF	HF	UP	ENSMUSG00000053931	3	protein_coding	Cnn3
-0.0106521	0.468601	0.479288	6.16199e-07	1.46435	1.9436	0.47918	0.000443614	0.47918	0.000443614	0.0138659	2033	11845	MF	HF	UP	ENSMUSG00000020427	11	protein_coding	Igfbp3
-0.0925316	0.385483	0.478638	0.000242706	0.106021	0.584036	0.47819	0.00207975	0.47819	0.00207975	0.0397523	2033	11845	MF	HF	UP	ENSMUSG00000046862	4	protein_coding	Pramef8
-0.045768	0.432132	0.478353	4.14361e-05	1.88388	2.36178	0.477966	0.000389349	0.477966	0.000389349	0.0125953	2033	11845	MF	HF	UP	ENSMUSG00000033096	2	protein_coding	Apmap
-0.0127268	0.464663	0.477407	9.80169e-07	-0.276906	0.200483	0.477563	0.000326637	0.477563	0.000326637	0.0111378	2033	11845	MF	HF	UP	ENSMUSG00000021756	13	protein_coding	Il6st
0.0417271	0.518811	0.477519	0.000122101	-0.123305	0.353779	0.477333	0.00188863	0.477333	0.00188863	0.0372836	2033	11845	MF	HF	UP	ENSMUSG00000022125	14	protein_coding	Cln5
0.017616	0.493778	0.476545	3.48947e-05	-0.343807	0.132355	0.476111	0.00142175	0.476111	0.00142175	0.0309749	2033	11845	MF	HF	UP	ENSMUSG00000029772	6	protein_coding	Ahcyl2
0.014054	0.487146	0.473611	7.15616e-05	1.90274	2.37583	0.473009	0.000420779	0.473009	0.000420779	0.0133629	2033	11845	MF	HF	UP	ENSMUSG00000001627	12	protein_coding	Ifrd1
-0.173687	0.298114	0.472212	0.000745949	0.448036	0.919837	0.471874	0.0022762	0.471874	0.0022762	0.042573	2033	11845	MF	HF	UP	ENSMUSG00000004462	16	protein_coding	Tbccd1
-0.0589533	0.412971	0.472192	5.74205e-06	1.00585	1.47778	0.471859	0.000325023	0.471859	0.000325023	0.0111375	2033	11845	MF	HF	UP	ENSMUSG00000024997	19	protein_coding	Prdx3
0.0655266	0.537026	0.471609	5.38081e-07	-0.0788768	0.392623	0.471522	0.000214279	0.471522	0.000214279	0.00823651	2033	11845	MF	HF	UP	ENSMUSG00000035770	8	protein_coding	Dync1li2
-0.0444058	0.426926	0.471497	4.95823e-05	-0.843486	-0.372154	0.471446	0.00159876	0.471446	0.00159876	0.0337197	2033	11845	MF	HF	UP	ENSMUSG00000026623	1	protein_coding	Lpgat1
0.0414609	0.51187	0.470507	1.83745e-05	-0.156353	0.314056	0.470332	0.00110604	0.470332	0.00110604	0.0257913	2033	11845	MF	HF	UP	ENSMUSG00000030061	6	protein_coding	Uba3
-0.106859	0.363069	0.470569	0.000676801	0.486148	0.956076	0.469798	0.00284207	0.469798	0.00284207	0.0490575	2033	11845	MF	HF	UP	ENSMUSG00000021040	12	protein_coding	Slirp
-0.0602267	0.409297	0.469991	4.71982e-05	0.460929	0.930453	0.469379	0.00169869	0.469379	0.00169869	0.035205	2033	11845	MF	HF	UP	ENSMUSG00000038170	3	protein_coding	Pde4dip
0.0202032	0.488332	0.468125	4.37535e-06	1.24441	1.71254	0.468043	0.000733017	0.468043	0.000733017	0.0194881	2033	11845	MF	HF	UP	ENSMUSG00000028138	3	protein_coding	Adh5
0.0238184	0.489533	0.466342	9.06723e-05	2.16859	2.63431	0.465738	0.000308826	0.465738	0.000308826	0.0107147	2033	11845	MF	HF	UP	ENSMUSG00000025190	19	protein_coding	Got1
0.0353812	0.50041	0.464951	9.69055e-07	0.50948	0.974509	0.465011	0.000519403	0.465011	0.000519403	0.0152718	2033	11845	MF	HF	UP	ENSMUSG00000025809	8	protein_coding	Itgb1
0.0805143	0.54549	0.465032	7.39203e-06	0.760589	1.22556	0.464979	0.00136516	0.464979	0.00136516	0.030189	2033	11845	MF	HF	UP	ENSMUSG00000020097	10	protein_coding	Sgpl1
0.0342918	0.498096	0.463983	4.17423e-06	0.702292	1.1661	0.463833	0.000984065	0.463833	0.000984065	0.0236983	2033	11845	MF	HF	UP	ENSMUSG00000025613	16	protein_coding	Cct8
-0.0207828	0.442372	0.463414	0.000136671	-0.04491	0.418244	0.463069	0.0020079	0.463069	0.0020079	0.0390822	2033	11845	MF	HF	UP	ENSMUSG00000031878	8	protein_coding	Nae1
-0.0448729	0.417109	0.462269	0.000190359	0.217471	0.679453	0.462188	0.00155347	0.462188	0.00155347	0.0330659	2033	11845	MF	HF	UP	ENSMUSG00000020397	11	protein_coding	Med7
0.0110958	0.4725	0.461861	0.000145818	0.547596	1.009	0.461383	0.00195561	0.461383	0.00195561	0.0382688	2033	11845	MF	HF	UP	ENSMUSG00000038187	7	protein_coding	Btbd10
-0.0289279	0.432239	0.461269	1.56064e-06	-0.0507867	0.41038	0.461058	0.000549948	0.461058	0.000549948	0.0159336	2033	11845	MF	HF	UP	ENSMUSG00000024501	18	protein_coding	Dpysl3
-0.0216868	0.438894	0.461279	0.000792426	1.26938	1.72996	0.460547	0.00148914	0.460547	0.00148914	0.0320905	2033	11845	MF	HF	UP	ENSMUSG00000050846	15	protein_coding	Zfp623
0.0305862	0.49096	0.460632	7.58363e-05	0.00295787	0.463332	0.460521	0.00170956	0.460521	0.00170956	0.035205	2033	11845	MF	HF	UP	ENSMUSG00000030850	7	protein_coding	Ate1
-0.0225573	0.43615	0.458868	1.94968e-05	-0.0238535	0.434854	0.458872	0.00129471	0.458872	0.00129471	0.0291056	2033	11845	MF	HF	UP	ENSMUSG00000056537	X	protein_coding	Rlim
-0.0195336	0.438667	0.458215	9.84665e-06	0.005882	0.464082	0.458149	0.00114409	0.458149	0.00114409	0.026507	2033	11845	MF	HF	UP	ENSMUSG00000027276	2	protein_coding	Jag1
0.0387872	0.4967	0.458121	0.000108082	-0.434409	0.0235042	0.458017	0.00205006	0.458017	0.00205006	0.0396353	2033	11845	MF	HF	UP	ENSMUSG00000026005	1	protein_coding	Rpe
0.0961938	0.554069	0.457877	3.62928e-06	-0.223709	0.234166	0.457777	0.000541363	0.457777	0.000541363	0.0157373	2033	11845	MF	HF	UP	ENSMUSG00000033813	1	protein_coding	Tcea1
0.0642773	0.521971	0.457782	7.61829e-05	0.00125721	0.458951	0.457623	0.00236281	0.457623	0.00236281	0.0437797	2033	11845	MF	HF	UP	ENSMUSG00000026753	2	protein_coding	Ppp6c
-0.0466837	0.410919	0.458065	0.00010744	0.645582	1.10318	0.457612	0.00207104	0.457612	0.00207104	0.0397523	2033	11845	MF	HF	UP	ENSMUSG00000021810	14	protein_coding	Ecd
0.11374	0.571041	0.4575	7.26469e-06	0.478026	0.935327	0.457371	0.000447006	0.457371	0.000447006	0.0138822	2033	11845	MF	HF	UP	ENSMUSG00000058407	1	protein_coding	Txndc9
0.0342479	0.490078	0.455975	0.000127418	-1.12691	-0.671082	0.455928	0.00230724	0.455928	0.00230724	0.0430375	2033	11845	MF	HF	UP	ENSMUSG00000021327	13	protein_coding	Zkscan3
-0.105528	0.349927	0.455456	1.70575e-06	-0.974328	-0.518873	0.455614	0.000463782	0.455614	0.000463782	0.014084	2033	11845	MF	HF	UP	ENSMUSG00000041417	13	protein_coding	Pik3r1
0.0906409	0.54537	0.454895	8.01086e-05	-0.854154	-0.399425	0.454694	0.00252904	0.454694	0.00252904	0.0454637	2033	11845	MF	HF	UP	ENSMUSG00000024759	19	protein_coding	Atl3
0.0242414	0.478129	0.454099	5.52599e-06	1.01179	1.46567	0.453963	0.000780363	0.453963	0.000780363	0.0203469	2033	11845	MF	HF	UP	ENSMUSG00000030884	7	protein_coding	Uqcrc2
-0.0661958	0.387551	0.454213	0.000545476	0.192596	0.646343	0.453841	0.00288643	0.453841	0.00288643	0.049638	2033	11845	MF	HF	UP	ENSMUSG00000022722	16	protein_coding	Arl6
0.0391697	0.492679	0.453753	1.42695e-05	0.915888	1.3694	0.453585	0.00137653	0.453585	0.00137653	0.0302271	2033	11845	MF	HF	UP	ENSMUSG00000031591	8	protein_coding	Asah1
-0.132057	0.321549	0.454189	0.00131477	1.17573	1.62933	0.453458	0.00185644	0.453458	0.00185644	0.0370167	2033	11845	MF	HF	UP	ENSMUSG00000040112	6	protein_coding	Mrps35
0.0473412	0.500462	0.453434	4.10699e-05	0.811786	1.26491	0.453205	0.0007269	0.453205	0.0007269	0.0193998	2033	11845	MF	HF	UP	ENSMUSG00000031007	X	protein_coding	Atp6ap2
-0.0311887	0.420827	0.452375	4.33224e-05	0.156304	0.608319	0.452075	0.0013215	0.452075	0.0013215	0.0295327	2033	11845	MF	HF	UP	ENSMUSG00000018433	11	protein_coding	Nol11
0.0684766	0.520219	0.451901	5.87969e-06	2.4625	2.91424	0.451712	0.000753494	0.451712	0.000753494	0.0197675	2033	11845	MF	HF	UP	ENSMUSG00000024587	18	protein_coding	Nars
-0.0306195	0.419398	0.450063	6.92974e-05	-1.08797	-0.637952	0.449927	0.00171484	0.449927	0.00171484	0.035205	2033	11845	MF	HF	UP	ENSMUSG00000025626	X	protein_coding	Phf6
0.0665162	0.516046	0.450105	0.000311215	0.650297	1.09983	0.449667	0.0026181	0.449667	0.0026181	0.0467354	2033	11845	MF	HF	UP	ENSMUSG00000040289	3	protein_coding	Hey1
0.0682522	0.517108	0.449025	2.9855e-06	0.305185	0.754041	0.448712	0.000883311	0.448712	0.000883311	0.0222076	2033	11845	MF	HF	UP	ENSMUSG00000025980	1	protein_coding	Hspd1
0.142552	0.590151	0.447972	4.53063e-05	0.259635	0.707233	0.447564	0.00101629	0.447564	0.00101629	0.0243594	2033	11845	MF	HF	UP	ENSMUSG00000057561	18	protein_coding	Eif1a
-0.190334	0.256656	0.44748	0.000470428	0.576648	1.02364	0.447166	0.001881	0.447166	0.001881	0.0372391	2033	11845	MF	HF	UP	ENSMUSG00000025921	1	protein_coding	Rdh10
-0.0533643	0.390372	0.443928	8.68657e-06	0.206085	0.649821	0.443821	0.000457343	0.443821	0.000457343	0.0139813	2033	11845	MF	HF	UP	ENSMUSG00000037104	17	protein_coding	Socs5
0.0452881	0.488952	0.443656	2.34142e-05	-0.629772	-0.186108	0.443778	0.00205345	0.443778	0.00205345	0.0396353	2033	11845	MF	HF	UP	ENSMUSG00000022201	15	protein_coding	Zfr
-0.0289264	0.414604	0.443635	2.17407e-05	-1.36604	-0.922508	0.443435	0.00170641	0.443435	0.00170641	0.035205	2033	11845	MF	HF	UP	ENSMUSG00000024472	18	protein_coding	Dcp2
-0.0758298	0.367089	0.443255	3.94266e-05	0.46935	0.91227	0.443027	0.000902105	0.443027	0.000902105	0.0225169	2033	11845	MF	HF	UP	ENSMUSG00000027247	2	protein_coding	Arhgap1
-0.128754	0.313869	0.442648	1.61399e-06	0.290219	0.732842	0.442746	0.000363658	0.442746	0.000363658	0.0120163	2033	11845	MF	HF	UP	ENSMUSG00000054808	7	protein_coding	Actn4
-0.0854842	0.356098	0.441986	4.61636e-05	0.837097	1.27868	0.441548	0.000724888	0.441548	0.000724888	0.0193998	2033	11845	MF	HF	UP	ENSMUSG00000031585	8	protein_coding	Gtf2e2
-0.0370442	0.403063	0.440252	7.98711e-05	-0.167073	0.273034	0.440133	0.00268466	0.440133	0.00268466	0.0474621	2033	11845	MF	HF	UP	ENSMUSG00000042211	18	protein_coding	Fbxo38
-0.329814	0.110039	0.440001	0.000959873	0.163081	0.602934	0.439738	0.00279343	0.439738	0.00279343	0.0487026	2033	11845	MF	HF	UP	ENSMUSG00000020032	10	protein_coding	Nuak1
0.0500808	0.489255	0.439339	4.81013e-06	1.63203	2.0712	0.439205	0.000642149	0.439205	0.000642149	0.0179452	2033	11845	MF	HF	UP	ENSMUSG00000008892	8	protein_coding	Vdac3
0.102215	0.541005	0.439149	0.000144083	0.836177	1.27497	0.4389	0.00105423	0.4389	0.00105423	0.024967	2033	11845	MF	HF	UP	ENSMUSG00000020528	11	protein_coding	Prpsap2
0.0958738	0.532973	0.437275	5.17601e-06	0.458637	0.895736	0.437052	0.000941239	0.437052	0.000941239	0.022957	2033	11845	MF	HF	UP	ENSMUSG00000028249	4	protein_coding	Sdcbp
0.0207618	0.457403	0.43669	2.11328e-06	-1.05558	-0.61894	0.436713	0.000676854	0.436713	0.000676854	0.0186747	2033	11845	MF	HF	UP	ENSMUSG00000020719	11	protein_coding	Ddx5
-0.185985	0.250253	0.436374	5.58257e-06	1.23801	1.67425	0.436351	0.000436984	0.436351	0.000436984	0.0137516	2033	11845	MF	HF	UP	ENSMUSG00000004665	10	protein_coding	Cnn2
-0.0649926	0.370352	0.435919	0.000225944	0.858955	1.2943	0.435521	0.00123357	0.435521	0.00123357	0.0279274	2033	11845	MF	HF	UP	ENSMUSG00000040822	14	protein_coding	1700123O20Rik
0.0868474	0.52128	0.434562	1.68525e-05	2.29435	2.72879	0.434428	0.00214223	0.434428	0.00214223	0.0405592	2033	11845	MF	HF	UP	ENSMUSG00000024359	18	protein_coding	Hspa9
0.00612658	0.440347	0.43453	2.74624e-05	-0.051474	0.382747	0.434399	0.00100639	0.434399	0.00100639	0.0241638	2033	11845	MF	HF	UP	ENSMUSG00000037643	3	protein_coding	Prkci
-0.0286928	0.404382	0.43322	0.000112602	-0.473465	-0.0403903	0.433106	0.00272564	0.433106	0.00272564	0.0477607	2033	11845	MF	HF	UP	ENSMUSG00000037287	9	protein_coding	Tbcel
-0.0375348	0.395411	0.432917	8.82845e-06	-1.08085	-0.647903	0.432935	0.00122884	0.432935	0.00122884	0.027902	2033	11845	MF	HF	UP	ENSMUSG00000049470	11	protein_coding	Aff4
-0.0378723	0.394392	0.43253	5.27959e-05	-0.0377565	0.394508	0.432197	0.0011293	0.432197	0.0011293	0.0262521	2033	11845	MF	HF	UP	ENSMUSG00000010392	11	protein_coding	Gosr1
0.0133751	0.445524	0.432242	7.51461e-06	-0.14642	0.285729	0.432124	0.000802546	0.432124	0.000802546	0.0207026	2033	11845	MF	HF	UP	ENSMUSG00000043131	6	protein_coding	Mob1a
0.00552613	0.43725	0.432064	0.000256044	0.61626	1.04798	0.431802	0.00152536	0.431802	0.00152536	0.0325175	2033	11845	MF	HF	UP	ENSMUSG00000020248	10	protein_coding	Nfyb
0.0388922	0.470105	0.431299	7.82887e-06	-0.199315	0.231897	0.431081	0.000936915	0.431081	0.000936915	0.022933	2033	11845	MF	HF	UP	ENSMUSG00000016534	X	protein_coding	Lamp2
0.0637074	0.493177	0.429885	0.00062057	0.945577	1.37505	0.429413	0.00250571	0.429413	0.00250571	0.0451614	2033	11845	MF	HF	UP	ENSMUSG00000057572	4	protein_coding	Zbtb8os
-0.148999	0.280271	0.430073	0.00146681	1.60923	2.0385	0.429386	0.00276077	0.429386	0.00276077	0.0483152	2033	11845	MF	HF	UP	ENSMUSG00000010067	9	protein_coding	Rassf1
-0.038638	0.390181	0.429476	0.00103358	2.23876	2.66758	0.42883	0.00202223	0.42883	0.00202223	0.0392511	2033	11845	MF	HF	UP	ENSMUSG00000060519	1	protein_coding	Tor3a
0.0113914	0.440027	0.429147	0.000183092	0.920737	1.34937	0.428806	0.00272421	0.428806	0.00272421	0.0477607	2033	11845	MF	HF	UP	ENSMUSG00000063800	4	protein_coding	Prpf38a
-0.0165142	0.411954	0.428746	1.85603e-05	1.05144	1.47991	0.428571	0.000420312	0.428571	0.000420312	0.0133629	2033	11845	MF	HF	UP	ENSMUSG00000055044	19	protein_coding	Pdlim1
-0.0193643	0.408341	0.427875	2.38166e-05	-0.147734	0.279971	0.427714	0.0019575	0.427714	0.0019575	0.0382688	2033	11845	MF	HF	UP	ENSMUSG00000021703	13	protein_coding	Serinc5
0.0501579	0.477282	0.427221	0.000119213	-0.712264	-0.28514	0.427062	0.00280144	0.427062	0.00280144	0.0487115	2033	11845	MF	HF	UP	ENSMUSG00000022800	16	protein_coding	Fyttd1
-0.00704374	0.419095	0.426265	5.98254e-06	-0.643708	-0.21757	0.426123	0.000726676	0.426123	0.000726676	0.0193998	2033	11845	MF	HF	UP	ENSMUSG00000033960	18	protein_coding	Jcad
-0.118938	0.306987	0.426192	6.54283e-05	0.156135	0.58206	0.425865	0.00233427	0.425865	0.00233427	0.0433668	2033	11845	MF	HF	UP	ENSMUSG00000020598	12	protein_coding	Nrcam
0.0296089	0.454763	0.425511	8.21906e-05	-0.304558	0.120596	0.425118	0.00186204	0.425118	0.00186204	0.0370221	2033	11845	MF	HF	UP	ENSMUSG00000020078	10	protein_coding	Vps26a
0.0461931	0.470538	0.424542	2.38164e-05	1.43809	1.86244	0.424366	0.0024279	0.424366	0.0024279	0.0444516	2033	11845	MF	HF	UP	ENSMUSG00000030738	7	protein_coding	Eif3c
-0.0727178	0.350341	0.423219	2.63973e-05	1.20083	1.62389	0.422908	0.00171329	0.422908	0.00171329	0.035205	2033	11845	MF	HF	UP	ENSMUSG00000024924	19	protein_coding	Vldlr
-0.0366452	0.383866	0.420896	4.58157e-05	1.03725	1.45776	0.420497	0.00074918	0.420497	0.00074918	0.0197535	2033	11845	MF	HF	UP	ENSMUSG00000055943	2	protein_coding	Emc7
0.18004	0.600216	0.420185	6.22234e-06	1.08031	1.50048	0.420248	0.000409258	0.420248	0.000409258	0.0131474	2033	11845	MF	HF	UP	ENSMUSG00000026547	1	protein_coding	Tagln2
0.0845162	0.502889	0.41857	7.6474e-05	0.161803	0.580176	0.41843	0.00188677	0.41843	0.00188677	0.0372836	2033	11845	MF	HF	UP	ENSMUSG00000005656	12	protein_coding	Snx6
0.0133966	0.431123	0.418346	0.000494082	1.54143	1.95915	0.417703	0.00170044	0.417703	0.00170044	0.035205	2033	11845	MF	HF	UP	ENSMUSG00000002326	14	protein_coding	Gmpr2
0.0699919	0.487264	0.417632	0.000316642	1.39766	1.81493	0.417322	0.00208733	0.417322	0.00208733	0.0397523	2033	11845	MF	HF	UP	ENSMUSG00000031711	8	protein_coding	Zfp330
-0.0408696	0.375175	0.416254	1.7754e-05	0.597667	1.01371	0.416198	0.00187264	0.416198	0.00187264	0.0371265	2033	11845	MF	HF	UP	ENSMUSG00000022892	16	protein_coding	App
0.0287229	0.444218	0.415609	9.16039e-05	0.268975	0.68447	0.415483	0.00269985	0.415483	0.00269985	0.0476587	2033	11845	MF	HF	UP	ENSMUSG00000029338	5	protein_coding	Antxr2
0.0434103	0.457556	0.414487	0.00029391	1.07278	1.48692	0.414023	0.00178331	0.414023	0.00178331	0.0361295	2033	11845	MF	HF	UP	ENSMUSG00000020009	10	protein_coding	Ifngr1
-0.00900064	0.403552	0.412825	1.69164e-05	1.00623	1.41878	0.41246	0.000912241	0.41246	0.000912241	0.0226073	2033	11845	MF	HF	UP	ENSMUSG00000009291	10	protein_coding	Pttg1ip
0.0589548	0.470391	0.411635	9.07171e-05	-0.622046	-0.210611	0.411426	0.00223218	0.411426	0.00223218	0.0419191	2033	11845	MF	HF	UP	ENSMUSG00000021733	14	protein_coding	Slc4a7
-0.10336	0.307593	0.411109	7.43384e-06	1.1483	1.55925	0.411036	0.00118121	0.411036	0.00118121	0.0270956	2033	11845	MF	HF	UP	ENSMUSG00000021939	14	protein_coding	Ctsb
0.0770458	0.487576	0.410796	1.78873e-05	2.97159	3.38212	0.410677	0.000985294	0.410677	0.000985294	0.0236983	2033	11845	MF	HF	UP	ENSMUSG00000042406	15	protein_coding	Atf4
0.0699605	0.480278	0.410347	4.02362e-05	-0.444349	-0.0340313	0.41032	0.0018504	0.41032	0.0018504	0.0370167	2033	11845	MF	HF	UP	ENSMUSG00000002222	6	protein_coding	Rmnd5a
0.017334	0.427146	0.40995	3.55509e-06	0.515361	0.925173	0.409712	0.000907535	0.409712	0.000907535	0.0225971	2033	11845	MF	HF	UP	ENSMUSG00000028495	4	protein_coding	Rps6
0.0876875	0.495319	0.407874	3.53885e-05	1.44533	1.85296	0.407575	0.000723867	0.407575	0.000723867	0.0193998	2033	11845	MF	HF	UP	ENSMUSG00000038722	5	protein_coding	Bud31
-0.0321583	0.373546	0.406026	7.43356e-05	0.575963	0.981668	0.405562	0.00219468	0.405562	0.00219468	0.0413267	2033	11845	MF	HF	UP	ENSMUSG00000002103	2	protein_coding	Acp2
0.036495	0.439407	0.403331	0.000261795	0.849213	1.25213	0.402967	0.00205308	0.402967	0.00205308	0.0396353	2033	11845	MF	HF	UP	ENSMUSG00000032733	9	protein_coding	Snx33
-0.0764682	0.324726	0.401144	2.17523e-05	-0.689034	-0.28784	0.4013	0.00185225	0.4013	0.00185225	0.0370167	2033	11845	MF	HF	UP	ENSMUSG00000032076	9	protein_coding	Cadm1
0.0512288	0.452196	0.401109	4.5559e-05	0.805779	1.20675	0.400969	0.00179841	0.400969	0.00179841	0.0363193	2033	11845	MF	HF	UP	ENSMUSG00000028932	5	protein_coding	Psmc2
0.0219469	0.420951	0.398987	1.71357e-05	-0.350255	0.0487488	0.398907	0.0013632	0.398907	0.0013632	0.030189	2033	11845	MF	HF	UP	ENSMUSG00000019818	10	protein_coding	Cd164
-0.00275715	0.394437	0.39741	9.48839e-05	0.969882	1.36708	0.397168	0.00151749	0.397168	0.00151749	0.0324516	2033	11845	MF	HF	UP	ENSMUSG00000014177	11	protein_coding	Tvp23b
0.0296495	0.41931	0.389793	5.82033e-06	0.278309	0.667969	0.389754	0.000782022	0.389754	0.000782022	0.0203469	2033	11845	MF	HF	UP	ENSMUSG00000056515	17	protein_coding	Rab31
0.0343443	0.420355	0.386088	6.51041e-06	0.539285	0.925296	0.385901	0.000821043	0.385901	0.000821043	0.0209072	2033	11845	MF	HF	UP	ENSMUSG00000018398	11	protein_coding	Septin8
-0.0659356	0.319916	0.386408	0.000820191	3.85855	4.2444	0.385879	0.00108597	0.385879	0.00108597	0.0255009	2033	11845	MF	HF	UP	ENSMUSG00000005667	6	protein_coding	Mthfd2
-0.183856	0.20155	0.385523	4.31962e-05	-0.559526	-0.17412	0.385454	0.00207615	0.385454	0.00207615	0.0397523	2033	11845	MF	HF	UP	ENSMUSG00000063564	11	protein_coding	Col23a1
-0.0387922	0.343139	0.382164	0.000113795	1.0494	1.43133	0.382024	0.00185619	0.382024	0.00185619	0.0370167	2033	11845	MF	HF	UP	ENSMUSG00000021760	13	protein_coding	Gpx8
0.0534321	0.434125	0.380711	3.50773e-05	1.24146	1.62216	0.380673	0.00167115	0.380673	0.00167115	0.0348756	2033	11845	MF	HF	UP	ENSMUSG00000015837	11	protein_coding	Sqstm1
0.0566903	0.437253	0.380671	6.54547e-05	0.607926	0.988488	0.380656	0.00185468	0.380656	0.00185468	0.0370167	2033	11845	MF	HF	UP	ENSMUSG00000021116	12	protein_coding	Eif2s1
-0.0142699	0.359091	0.373421	5.00752e-06	1.17395	1.54732	0.373432	0.000910203	0.373432	0.000910203	0.0225971	2033	11845	MF	HF	UP	ENSMUSG00000043716	1	protein_coding	Rpl7
-0.0249751	0.347915	0.373106	8.03525e-05	0.198665	0.571555	0.372838	0.00226022	0.372838	0.00226022	0.0423311	2033	11845	MF	HF	UP	ENSMUSG00000060450	18	protein_coding	Rnf14
-0.153612	0.218657	0.372246	4.96601e-05	0.267875	0.640143	0.372353	0.00241501	0.372353	0.00241501	0.0442742	2033	11845	MF	HF	UP	ENSMUSG00000022816	16	protein_coding	Fstl1
0.00706637	0.377281	0.370148	2.73175e-05	-0.18449	0.185724	0.370138	0.00206591	0.370138	0.00206591	0.0397523	2033	11845	MF	HF	UP	ENSMUSG00000022884	16	protein_coding	Eif4a2
-0.049296	-0.407165	-0.357725	0.000178577	0.565343	0.207473	-0.357938	0.00266171	-0.357938	0.00266171	0.0471766	2033	11845	MF	HF	DOWN	ENSMUSG00000005514	5	protein_coding	Por
0.138191	-0.235684	-0.373764	0.000201793	0.483892	0.110017	-0.373853	0.00237405	-0.373853	0.00237405	0.0439293	2033	11845	MF	HF	DOWN	ENSMUSG00000024381	18	protein_coding	Bin1
-0.0218921	-0.398658	-0.376836	1.65637e-05	0.246214	-0.130551	-0.376761	0.000751537	-0.376761	0.000751537	0.0197535	2033	11845	MF	HF	DOWN	ENSMUSG00000034994	10	protein_coding	Eef2
0.0260372	-0.355134	-0.381019	0.000121641	0.930698	0.549527	-0.381032	0.00231949	-0.381032	0.00231949	0.04315	2033	11845	MF	HF	DOWN	ENSMUSG00000021957	14	protein_coding	Tkt
0.00566823	-0.376607	-0.382215	0.000143632	0.452989	0.0707131	-0.382366	0.00271799	-0.382366	0.00271799	0.0477607	2033	11845	MF	HF	DOWN	ENSMUSG00000020737	11	protein_coding	Jpt1
0.0758028	-0.306687	-0.38219	0.000312432	3.59409	3.2116	-0.382631	0.000910047	-0.382631	0.000910047	0.0225971	2033	11845	MF	HF	DOWN	ENSMUSG00000023036	18	protein_coding	Pcdhgc4
-0.0563934	-0.447827	-0.391346	6.66737e-05	0.265612	-0.125821	-0.391319	0.00117682	-0.391319	0.00117682	0.0270397	2033	11845	MF	HF	DOWN	ENSMUSG00000061306	11	protein_coding	Slc38a10
0.145432	-0.246285	-0.391717	0.0002087	-0.467405	-0.859122	-0.391663	0.00260179	-0.391663	0.00260179	0.0465305	2033	11845	MF	HF	DOWN	ENSMUSG00000021087	12	protein_coding	Rtn1
0.053429	-0.341857	-0.395042	0.000171931	1.16842	0.773137	-0.395296	0.0023788	-0.395296	0.0023788	0.0439588	2033	11845	MF	HF	DOWN	ENSMUSG00000031708	8	protein_coding	Tecr
0.0663747	-0.331011	-0.396989	0.000383118	1.00867	0.611286	-0.397475	0.00215796	-0.397475	0.00215796	0.0407459	2033	11845	MF	HF	DOWN	ENSMUSG00000034659	19	protein_coding	Tmem109
-0.00451631	-0.405594	-0.400866	9.1161e-05	0.887877	0.486799	-0.400984	0.00145255	-0.400984	0.00145255	0.0314485	2033	11845	MF	HF	DOWN	ENSMUSG00000035478	10	protein_coding	Mbd3
0.0807055	-0.321576	-0.402168	0.000121614	-1.14176	-1.54404	-0.402247	0.00245651	-0.402247	0.00245651	0.044756	2033	11845	MF	HF	DOWN	ENSMUSG00000027715	3	protein_coding	Ccna2
-0.136475	-0.546728	-0.410057	0.000298904	0.149019	-0.261235	-0.410311	0.00278926	-0.410311	0.00278926	0.0486909	2033	11845	MF	HF	DOWN	ENSMUSG00000030410	7	protein_coding	Dmwd
0.191793	-0.224342	-0.416007	2.67559e-05	-0.444795	-0.860929	-0.416268	0.000856028	-0.416268	0.000856028	0.0216393	2033	11845	MF	HF	DOWN	ENSMUSG00000068923	3	protein_coding	Syt11
0.0916477	-0.326854	-0.418478	4.148e-05	-2.11266	-2.53117	-0.418406	0.00140555	-0.418406	0.00140555	0.0307668	2033	11845	MF	HF	DOWN	ENSMUSG00000032855	17	protein_coding	Pkd1
0.0932739	-0.325572	-0.418795	5.83226e-05	0.207641	-0.211206	-0.418756	0.000961061	-0.418756	0.000961061	0.0233175	2033	11845	MF	HF	DOWN	ENSMUSG00000026853	2	protein_coding	Crat
-0.0535285	-0.473665	-0.42005	8.76869e-05	0.239789	-0.180347	-0.420143	0.00103266	-0.420143	0.00103266	0.0246665	2033	11845	MF	HF	DOWN	ENSMUSG00000024940	19	protein_coding	Ltbp3
0.0608341	-0.362032	-0.422848	2.4206e-05	0.352078	-0.0707877	-0.422941	0.000799837	-0.422941	0.000799837	0.0207026	2033	11845	MF	HF	DOWN	ENSMUSG00000029472	5	protein_coding	Anapc5
0.0978191	-0.326798	-0.424443	5.18006e-05	0.690185	0.265568	-0.424699	0.000745436	-0.424699	0.000745436	0.0197051	2033	11845	MF	HF	DOWN	ENSMUSG00000037089	17	protein_coding	Slc35b2
0.0709978	-0.360079	-0.430759	0.000568898	0.930056	0.498979	-0.430986	0.00254896	-0.430986	0.00254896	0.0457626	2033	11845	MF	HF	DOWN	ENSMUSG00000024181	17	protein_coding	Mrpl28
0.154884	-0.279031	-0.433849	3.9992e-05	-0.0524078	-0.486322	-0.434035	0.0013661	-0.434035	0.0013661	0.030189	2033	11845	MF	HF	DOWN	ENSMUSG00000045136	13	protein_coding	Tubb2b
0.127992	-0.307603	-0.435307	0.000129444	-0.23975	-0.675345	-0.435555	0.00170647	-0.435555	0.00170647	0.035205	2033	11845	MF	HF	DOWN	ENSMUSG00000041729	9	protein_coding	Coro2b
0.0716548	-0.365363	-0.436944	0.000168657	-0.0292038	-0.466222	-0.437213	0.00262837	-0.437213	0.00262837	0.0467648	2033	11845	MF	HF	DOWN	ENSMUSG00000024213	17	protein_coding	Nudt3
-0.0273376	-0.468648	-0.441034	0.000220302	-0.47425	-0.915561	-0.441371	0.00259892	-0.441371	0.00259892	0.0465305	2033	11845	MF	HF	DOWN	ENSMUSG00000028854	4	protein_coding	Slc9a1
0.168137	-0.2746	-0.442658	0.000115602	-0.0272572	-0.469995	-0.442678	0.00173947	-0.442678	0.00173947	0.0355005	2033	11845	MF	HF	DOWN	ENSMUSG00000039830	16	protein_coding	Olig2
0.167642	-0.276665	-0.443904	0.000264421	0.263773	-0.180534	-0.444285	0.00225375	-0.444285	0.00225375	0.042267	2033	11845	MF	HF	DOWN	ENSMUSG00000039328	8	protein_coding	Rnf122
-0.080387	-0.530047	-0.449436	5.51295e-05	-0.152705	-0.602365	-0.449798	0.000858677	-0.449798	0.000858677	0.0216668	2033	11845	MF	HF	DOWN	ENSMUSG00000022568	15	protein_coding	Scrib
-0.177718	-0.637971	-0.460002	0.000156765	0.580145	0.119892	-0.46026	0.00137299	-0.46026	0.00137299	0.0302271	2033	11845	MF	HF	DOWN	ENSMUSG00000033152	6	protein_coding	Podxl2
0.0355806	-0.426499	-0.46163	0.000403985	0.536024	0.0739439	-0.462201	0.00282938	-0.462201	0.00282938	0.0488992	2033	11845	MF	HF	DOWN	ENSMUSG00000016637	15	protein_coding	Ift27
0.0109826	-0.453501	-0.464379	7.11565e-05	0.375491	-0.0889922	-0.464703	0.00135228	-0.464703	0.00135228	0.0301234	2033	11845	MF	HF	DOWN	ENSMUSG00000031827	8	protein_coding	Cotl1
-0.0388391	-0.504129	-0.465337	2.97257e-07	-0.971363	-1.43665	-0.46537	5.73204e-05	-0.46537	5.73204e-05	0.00353552	2033	11845	MF	HF	DOWN	ENSMUSG00000013236	17	protein_coding	Ptprs
-0.108462	-0.574533	-0.465788	0.000252612	0.620731	0.15466	-0.466004	0.00243708	-0.466004	0.00243708	0.0445024	2033	11845	MF	HF	DOWN	ENSMUSG00000035027	10	protein_coding	Map2k2
0.0793564	-0.387286	-0.466523	0.000225511	0.196616	-0.270027	-0.46681	0.00216252	-0.46681	0.00216252	0.0407763	2033	11845	MF	HF	DOWN	ENSMUSG00000029570	5	protein_coding	Lfng
0.104875	-0.363022	-0.467729	5.31831e-06	-0.0180596	-0.485957	-0.467901	0.000182705	-0.467901	0.000182705	0.00734358	2033	11845	MF	HF	DOWN	ENSMUSG00000008734	7	protein_coding	Gprc5b
-0.0824208	-0.553498	-0.470904	6.7835e-05	0.785383	0.314305	-0.471082	0.00080696	-0.471082	0.00080696	0.0207773	2033	11845	MF	HF	DOWN	ENSMUSG00000000738	8	protein_coding	Spg7
0.00498285	-0.466459	-0.471462	9.16325e-05	-0.149839	-0.62128	-0.47146	0.00207674	-0.47146	0.00207674	0.0397523	2033	11845	MF	HF	DOWN	ENSMUSG00000032485	9	protein_coding	Scap
0.118542	-0.35746	-0.475723	0.000148484	0.420842	-0.0551612	-0.47609	0.0017371	-0.47609	0.0017371	0.0355005	2033	11845	MF	HF	DOWN	ENSMUSG00000004558	14	protein_coding	Ndrg2
0.0500232	-0.426227	-0.476067	2.54647e-05	-0.0672857	-0.543536	-0.476414	0.000506578	-0.476414	0.000506578	0.0150865	2033	11845	MF	HF	DOWN	ENSMUSG00000037936	5	protein_coding	Scarb1
-0.0761191	-0.55365	-0.477373	4.12565e-05	-0.890481	-1.36801	-0.477513	0.000895487	-0.477513	0.000895487	0.022456	2033	11845	MF	HF	DOWN	ENSMUSG00000026944	2	protein_coding	Abca2
0.0271771	-0.451283	-0.478448	4.65152e-05	0.113028	-0.365432	-0.478616	0.00105226	-0.478616	0.00105226	0.0249627	2033	11845	MF	HF	DOWN	ENSMUSG00000017386	11	protein_coding	Traf4
0.144044	-0.335241	-0.478824	0.000502717	0.666378	0.187093	-0.479459	0.00185223	-0.479459	0.00185223	0.0370167	2033	11845	MF	HF	DOWN	ENSMUSG00000024939	19	protein_coding	Fam89b
-0.0201603	-0.501269	-0.48073	0.000378426	0.0989235	-0.382185	-0.481169	0.00246522	-0.481169	0.00246522	0.0447847	2033	11845	MF	HF	DOWN	ENSMUSG00000047181	11	protein_coding	Samd14
-0.0137238	-0.495081	-0.481048	0.00011849	0.204799	-0.276558	-0.48157	0.00102695	-0.48157	0.00102695	0.0245725	2033	11845	MF	HF	DOWN	ENSMUSG00000024442	18	protein_coding	Dele1
-0.0183975	-0.500418	-0.481634	4.84588e-05	0.916166	0.434146	-0.482177	0.000534459	-0.482177	0.000534459	0.0156482	2033	11845	MF	HF	DOWN	ENSMUSG00000030605	7	protein_coding	Mfge8
0.00517941	-0.478501	-0.483569	0.000102342	0.14252	-0.341161	-0.483716	0.000896426	-0.483716	0.000896426	0.022456	2033	11845	MF	HF	DOWN	ENSMUSG00000029436	5	protein_coding	Mmp17
-0.0408174	-0.526084	-0.485276	7.67779e-06	-0.379868	-0.865135	-0.485282	0.000270143	-0.485282	0.000270143	0.0097175	2033	11845	MF	HF	DOWN	ENSMUSG00000022594	15	protein_coding	Lynx1
-0.011677	-0.497836	-0.485743	0.000229983	0.619381	0.133222	-0.486253	0.0012961	-0.486253	0.0012961	0.0291056	2033	11845	MF	HF	DOWN	ENSMUSG00000026519	1	protein_coding	Tmem63a
-0.101282	-0.587749	-0.486117	0.000159127	-0.105759	-0.592226	-0.486634	0.00265046	-0.486634	0.00265046	0.0470373	2033	11845	MF	HF	DOWN	ENSMUSG00000020167	10	protein_coding	Tcf3
-0.00608676	-0.492543	-0.486474	5.15959e-05	-0.376397	-0.862854	-0.486661	0.00148381	-0.486661	0.00148381	0.0320254	2033	11845	MF	HF	DOWN	ENSMUSG00000035242	10	protein_coding	Oaz1
0.0824518	-0.404738	-0.48721	0.000353424	-0.47523	-0.962421	-0.487502	0.00247781	-0.487502	0.00247781	0.0448908	2033	11845	MF	HF	DOWN	ENSMUSG00000035279	7	protein_coding	Ssc5d
-0.0174085	-0.504666	-0.487218	4.96043e-05	0.00840613	-0.478851	-0.487504	0.000921404	-0.487504	0.000921404	0.0227163	2033	11845	MF	HF	DOWN	ENSMUSG00000079553	17	protein_coding	Kifc1
0.0675886	-0.420203	-0.487614	6.86791e-06	0.0997091	-0.388083	-0.487957	0.00028596	-0.487957	0.00028596	0.0101498	2033	11845	MF	HF	DOWN	ENSMUSG00000033720	6	protein_coding	Sfxn5
0.0420115	-0.446192	-0.488155	2.38786e-05	-0.0289812	-0.517185	-0.488049	0.00106032	-0.488049	0.00106032	0.0250683	2033	11845	MF	HF	DOWN	ENSMUSG00000037071	19	protein_coding	Scd1
-0.0097703	-0.497945	-0.488221	5.49646e-07	-0.68634	-1.17452	-0.488289	6.95907e-05	-0.488289	6.95907e-05	0.00380228	2033	11845	MF	HF	DOWN	ENSMUSG00000022463	15	protein_coding	Srebf2
0.0645955	-0.424208	-0.488834	2.82805e-05	-0.355934	-0.844737	-0.488815	0.000840635	-0.488815	0.000840635	0.0212889	2033	11845	MF	HF	DOWN	ENSMUSG00000042109	15	protein_coding	Csdc2
-0.0373304	-0.52671	-0.489221	3.84844e-05	0.205752	-0.283628	-0.489609	0.000537939	-0.489609	0.000537939	0.0156839	2033	11845	MF	HF	DOWN	ENSMUSG00000008855	11	protein_coding	Hdac5
0.0173415	-0.472505	-0.489578	0.000364623	-0.25218	-0.742026	-0.490013	0.00239085	-0.490013	0.00239085	0.0440753	2033	11845	MF	HF	DOWN	ENSMUSG00000020156	10	protein_coding	Pwwp3a
0.0258879	-0.464874	-0.490575	1.02382e-05	0.376866	-0.113896	-0.490702	0.000270419	-0.490702	0.000270419	0.0097175	2033	11845	MF	HF	DOWN	ENSMUSG00000072949	12	protein_coding	Acot1
0.00835922	-0.482322	-0.49056	2.30347e-06	-0.398753	-0.889434	-0.490849	0.000138987	-0.490849	0.000138987	0.00612338	2033	11845	MF	HF	DOWN	ENSMUSG00000020536	11	protein_coding	Llgl1
-0.117355	-0.608664	-0.491112	0.0001102	-0.498545	-0.989854	-0.491362	0.00134825	-0.491362	0.00134825	0.030082	2033	11845	MF	HF	DOWN	ENSMUSG00000038406	7	protein_coding	Scaf1
0.100296	-0.394048	-0.494114	1.78126e-05	0.091039	-0.403305	-0.49453	0.000277196	-0.49453	0.000277196	0.00986391	2033	11845	MF	HF	DOWN	ENSMUSG00000030539	7	protein_coding	Sema4b
0.0927578	-0.404007	-0.496555	1.7289e-05	-0.0737497	-0.570514	-0.496872	0.000456036	-0.496872	0.000456036	0.0139813	2033	11845	MF	HF	DOWN	ENSMUSG00000030428	7	protein_coding	Ttyh1
-0.0836149	-0.581761	-0.498232	2.03131e-05	-1.90766	-2.4058	-0.49819	0.000814377	-0.49819	0.000814377	0.0208845	2033	11845	MF	HF	DOWN	ENSMUSG00000029478	5	protein_coding	Ncor2
0.101981	-0.39787	-0.499436	5.7376e-05	0.555986	0.056135	-0.4999	0.000611491	-0.4999	0.000611491	0.0172817	2033	11845	MF	HF	DOWN	ENSMUSG00000025171	19	protein_coding	Ubtd1
0.0178125	-0.482313	-0.499868	0.0002489	-0.582232	-1.08236	-0.500265	0.00231893	-0.500265	0.00231893	0.04315	2033	11845	MF	HF	DOWN	ENSMUSG00000063455	6	protein_coding	D630045J12Rik
-0.0639541	-0.566753	-0.502704	2.4247e-05	-1.02049	-1.52329	-0.50289	0.000605132	-0.50289	0.000605132	0.0171739	2033	11845	MF	HF	DOWN	ENSMUSG00000015944	5	protein_coding	Castor2
-0.00784758	-0.512408	-0.504451	2.36621e-06	-0.936959	-1.44152	-0.504657	0.00017493	-0.504657	0.00017493	0.00711927	2033	11845	MF	HF	DOWN	ENSMUSG00000000631	11	protein_coding	Myo18a
0.0258448	-0.478926	-0.50464	0.000356168	-0.465452	-0.970223	-0.504937	0.00282927	-0.504937	0.00282927	0.0488992	2033	11845	MF	HF	DOWN	ENSMUSG00000048537	9	protein_coding	Phldb1
0.0494305	-0.458387	-0.507756	1.0037e-05	0.083275	-0.424543	-0.507801	0.000412027	-0.507801	0.000412027	0.0131979	2033	11845	MF	HF	DOWN	ENSMUSG00000037373	5	protein_coding	Ctbp1
0.0788307	-0.429481	-0.50826	2.92951e-05	0.0307089	-0.477603	-0.50846	0.00045403	-0.50846	0.00045403	0.0139813	2033	11845	MF	HF	DOWN	ENSMUSG00000031790	8	protein_coding	Mmp15
0.0342783	-0.474501	-0.508647	1.74604e-05	-0.610309	-1.11909	-0.508895	0.000564688	-0.508895	0.000564688	0.0161938	2033	11845	MF	HF	DOWN	ENSMUSG00000001517	6	protein_coding	Foxm1
0.0610117	-0.451645	-0.512394	2.22491e-05	-0.330892	-0.843549	-0.512769	0.000510274	-0.512769	0.000510274	0.015164	2033	11845	MF	HF	DOWN	ENSMUSG00000001403	2	protein_coding	Ube2c
-0.0342053	-0.548559	-0.514201	0.000149047	-0.282071	-0.796425	-0.514398	0.00280297	-0.514398	0.00280297	0.0487115	2033	11845	MF	HF	DOWN	ENSMUSG00000056394	7	protein_coding	Lig1
0.0313976	-0.484224	-0.515476	2.64958e-06	1.0221	0.50648	-0.515687	5.81445e-05	-0.515687	5.81445e-05	0.00355475	2033	11845	MF	HF	DOWN	ENSMUSG00000079056	2	protein_coding	Kcnip3
0.0411176	-0.475725	-0.516676	0.000205134	0.105794	-0.411049	-0.517127	0.00263973	-0.517127	0.00263973	0.0469068	2033	11845	MF	HF	DOWN	ENSMUSG00000006782	11	protein_coding	Cnp
0.0192204	-0.497758	-0.516696	0.000242776	0.283698	-0.23328	-0.517144	0.00282522	-0.517144	0.00282522	0.0488992	2033	11845	MF	HF	DOWN	ENSMUSG00000058454	7	protein_coding	Dhcr7
0.192208	-0.325039	-0.517144	2.43418e-06	0.116688	-0.400559	-0.517211	0.000162895	-0.517211	0.000162895	0.00682977	2033	11845	MF	HF	DOWN	ENSMUSG00000058672	13	protein_coding	Tubb2a
-0.0311155	-0.548676	-0.517255	4.11967e-05	0.15531	-0.36225	-0.517536	0.000515206	-0.517536	0.000515206	0.0152089	2033	11845	MF	HF	DOWN	ENSMUSG00000050288	11	protein_coding	Fzd2
0.0582427	-0.460506	-0.518388	3.81456e-05	0.328441	-0.190308	-0.518817	0.000368258	-0.518817	0.000368258	0.012082	2033	11845	MF	HF	DOWN	ENSMUSG00000023353	5	protein_coding	Agap3
0.0572111	-0.464088	-0.521181	5.03733e-07	0.305493	-0.215806	-0.521309	6.38555e-05	-0.521309	6.38555e-05	0.0037517	2033	11845	MF	HF	DOWN	ENSMUSG00000024012	17	protein_coding	Mtch1
-0.0674819	-0.590228	-0.522475	0.000244302	0.265909	-0.256837	-0.522816	0.00116815	-0.522816	0.00116815	0.0269294	2033	11845	MF	HF	DOWN	ENSMUSG00000024308	17	protein_coding	Tapbp
0.0878009	-0.43577	-0.52325	3.39977e-05	0.0800608	-0.44351	-0.523586	0.000442902	-0.523586	0.000442902	0.0138659	2033	11845	MF	HF	DOWN	ENSMUSG00000003644	4	protein_coding	Rps6ka1
0.0322678	-0.49447	-0.526573	7.74045e-06	0.0292902	-0.497448	-0.526947	0.000235814	-0.526947	0.000235814	0.00878571	2033	11845	MF	HF	DOWN	ENSMUSG00000029710	5	protein_coding	Ephb4
-0.0828046	-0.611834	-0.528703	0.000119298	0.412438	-0.116591	-0.529202	0.000836893	-0.529202	0.000836893	0.0212329	2033	11845	MF	HF	DOWN	ENSMUSG00000071711	15	protein_coding	Mpst
-0.132419	-0.663154	-0.530369	0.000390279	0.359343	-0.171392	-0.530853	0.00149447	-0.530853	0.00149447	0.0321057	2033	11845	MF	HF	DOWN	ENSMUSG00000045045	19	protein_coding	Lrfn4
-0.0698618	-0.601561	-0.531459	4.0087e-05	-0.159075	-0.690774	-0.531619	0.00110762	-0.531619	0.00110762	0.0257913	2033	11845	MF	HF	DOWN	ENSMUSG00000026879	2	protein_coding	Gsn
-0.0476923	-0.580807	-0.533011	2.14506e-06	0.680864	0.147749	-0.533352	4.62646e-05	-0.533352	4.62646e-05	0.00302858	2033	11845	MF	HF	DOWN	ENSMUSG00000071547	14	protein_coding	Nt5dc2
-0.0141846	-0.549073	-0.53497	1.43652e-05	-1.30114	-1.83603	-0.53489	0.000572192	-0.53489	0.000572192	0.0163729	2033	11845	MF	HF	DOWN	ENSMUSG00000014602	1	protein_coding	Kif1a
-0.115403	-0.650779	-0.53531	6.40235e-05	-1.01886	-1.55424	-0.535585	0.00106533	-0.535585	0.00106533	0.0251012	2033	11845	MF	HF	DOWN	ENSMUSG00000032363	9	protein_coding	Adamts7
-0.0932199	-0.628785	-0.535338	0.000109986	-0.353383	-0.888948	-0.535609	0.00109851	-0.535609	0.00109851	0.0256653	2033	11845	MF	HF	DOWN	ENSMUSG00000034413	17	protein_coding	Neurl1b
-0.0279816	-0.566	-0.538074	2.1131e-07	0.65469	0.116672	-0.53791	3.17038e-05	-0.53791	3.17038e-05	0.00229159	2033	11845	MF	HF	DOWN	ENSMUSG00000007097	1	protein_coding	Atp1a2
0.0737079	-0.463901	-0.537115	0.00231599	1.03147	0.493863	-0.537917	0.0026756	-0.537917	0.0026756	0.0473622	2033	11845	MF	HF	DOWN	ENSMUSG00000044303	4	protein_coding	Cdkn2a
0.0777363	-0.460863	-0.538324	6.66074e-06	-0.00368387	-0.542283	-0.538786	0.00020277	-0.538786	0.00020277	0.00792686	2033	11845	MF	HF	DOWN	ENSMUSG00000020897	11	protein_coding	Aurkb
0.0446928	-0.496736	-0.541366	3.45619e-05	-0.257969	-0.799397	-0.541439	0.000542041	-0.541439	0.000542041	0.0157373	2033	11845	MF	HF	DOWN	ENSMUSG00000034863	8	protein_coding	Ano8
-0.00195696	-0.543197	-0.540976	1.27214e-05	0.717695	0.176455	-0.54151	0.000166894	-0.54151	0.000166894	0.00697635	2033	11845	MF	HF	DOWN	ENSMUSG00000024579	18	protein_coding	Pcyox1l
0.122929	-0.41864	-0.541597	2.70177e-06	-1.28481	-1.82638	-0.541723	0.000241433	-0.541723	0.000241433	0.00893495	2033	11845	MF	HF	DOWN	ENSMUSG00000004891	3	protein_coding	Nes
0.0410954	-0.503381	-0.544127	0.000139297	-0.640199	-1.18468	-0.544417	0.00210956	-0.544417	0.00210956	0.0401048	2033	11845	MF	HF	DOWN	ENSMUSG00000034902	10	protein_coding	Pip5k1c
-0.126467	-0.674195	-0.547223	0.000375676	0.631209	0.0834814	-0.547869	0.0028681	-0.547869	0.0028681	0.049384	2033	11845	MF	HF	DOWN	ENSMUSG00000057863	17	protein_coding	Rpl36
0.0370971	-0.511807	-0.548834	5.49888e-08	0.452874	-0.0960299	-0.548909	1.40246e-05	-0.548909	1.40246e-05	0.0012089	2033	11845	MF	HF	DOWN	ENSMUSG00000047945	4	protein_coding	Marcksl1
-0.229511	-0.779683	-0.549818	5.63629e-05	0.292304	-0.257868	-0.55058	0.000408499	-0.55058	0.000408499	0.0131474	2033	11845	MF	HF	DOWN	ENSMUSG00000042078	5	protein_coding	Svop
-0.151683	-0.704133	-0.552041	0.000198116	-0.439392	-0.991843	-0.552816	0.00200408	-0.552816	0.00200408	0.0390627	2033	11845	MF	HF	DOWN	ENSMUSG00000038644	7	protein_coding	Pold1
0.0302033	-0.522924	-0.553114	7.02913e-06	-0.680799	-1.23393	-0.553266	0.00035655	-0.553266	0.00035655	0.0118662	2033	11845	MF	HF	DOWN	ENSMUSG00000068267	2	protein_coding	Cenpb
0.00690292	-0.546395	-0.553291	0.000132002	-1.2923	-1.8456	-0.553359	0.00247882	-0.553359	0.00247882	0.0448908	2033	11845	MF	HF	DOWN	ENSMUSG00000072082	17	protein_coding	Ccnf
0.0323464	-0.523146	-0.555097	9.15343e-06	0.899705	0.344212	-0.555423	7.25459e-05	-0.555423	7.25459e-05	0.00393278	2033	11845	MF	HF	DOWN	ENSMUSG00000039533	5	protein_coding	Mmd2
0.0459589	-0.510097	-0.555952	1.21586e-06	-0.0551576	-0.611214	-0.556154	6.51209e-05	-0.556154	6.51209e-05	0.0037517	2033	11845	MF	HF	DOWN	ENSMUSG00000034926	4	protein_coding	Dhcr24
-0.131007	-0.686939	-0.555558	0.000142477	-0.588334	-1.14427	-0.556308	0.0018599	-0.556308	0.0018599	0.0370221	2033	11845	MF	HF	DOWN	ENSMUSG00000037679	12	protein_coding	Inf2
-0.0660647	-0.622737	-0.556319	0.000205686	0.875041	0.318369	-0.556634	0.000915577	-0.556634	0.000915577	0.0226495	2033	11845	MF	HF	DOWN	ENSMUSG00000020150	10	protein_coding	Gamt
0.0467813	-0.511411	-0.558108	1.30531e-05	-0.244437	-0.802629	-0.558523	0.000232584	-0.558523	0.000232584	0.0087238	2033	11845	MF	HF	DOWN	ENSMUSG00000040488	7	protein_coding	Ltbp4
0.0353233	-0.525656	-0.56091	3.76934e-05	-0.83053	-1.39151	-0.561372	0.000697729	-0.561372	0.000697729	0.0190612	2033	11845	MF	HF	DOWN	ENSMUSG00000029177	5	protein_coding	Cenpa
0.0078847	-0.556743	-0.564522	1.13145e-06	-0.112389	-0.677017	-0.564641	7.85901e-05	-0.564641	7.85901e-05	0.00422742	2033	11845	MF	HF	DOWN	ENSMUSG00000031963	9	protein_coding	Bmper
0.13361	-0.431364	-0.564941	5.09334e-07	0.0110709	-0.553903	-0.565036	6.67564e-05	-0.565036	6.67564e-05	0.0037517	2033	11845	MF	HF	DOWN	ENSMUSG00000046160	16	protein_coding	Olig1
-0.0410576	-0.609161	-0.567781	3.17588e-06	0.464965	-0.103138	-0.568099	6.29173e-05	-0.568099	6.29173e-05	0.0037517	2033	11845	MF	HF	DOWN	ENSMUSG00000010047	9	protein_coding	Hyal2
0.0591318	-0.510354	-0.569297	7.80059e-06	-0.171556	-0.741042	-0.569626	0.00019868	-0.569626	0.00019868	0.0078555	2033	11845	MF	HF	DOWN	ENSMUSG00000018909	7	protein_coding	Arrb1
-0.0852225	-0.655657	-0.570418	5.40975e-06	0.378892	-0.191542	-0.570524	0.00026001	-0.570524	0.00026001	0.00947636	2033	11845	MF	HF	DOWN	ENSMUSG00000002274	17	protein_coding	Metrn
0.0409196	-0.529826	-0.570474	2.57986e-05	0.793748	0.223002	-0.570948	0.000185665	-0.570948	0.000185665	0.00742552	2033	11845	MF	HF	DOWN	ENSMUSG00000006369	15	protein_coding	Fbln1
-0.176357	-0.747952	-0.571542	1.21206e-05	-0.379203	-0.950798	-0.571831	0.000328247	-0.571831	0.000328247	0.0111479	2033	11845	MF	HF	DOWN	ENSMUSG00000030035	6	protein_coding	Wbp1
-0.0343983	-0.605829	-0.571052	0.000371744	0.110306	-0.461125	-0.57184	0.00180315	-0.57184	0.00180315	0.0363195	2033	11845	MF	HF	DOWN	ENSMUSG00000025145	11	protein_coding	Lrrc45
0.0954839	-0.476727	-0.572007	7.14111e-06	0.579165	0.00695393	-0.572302	0.000188705	-0.572302	0.000188705	0.00752541	2033	11845	MF	HF	DOWN	ENSMUSG00000020814	11	protein_coding	Mxra7
0.0429322	-0.530464	-0.572873	0.000192166	0.437987	-0.135409	-0.573482	0.000715501	-0.573482	0.000715501	0.0193562	2033	11845	MF	HF	DOWN	ENSMUSG00000002871	6	protein_coding	Tpra1
-0.0665595	-0.640931	-0.574418	1.30854e-09	0.0126591	-0.561713	-0.574409	1.07132e-06	-0.574409	1.07132e-06	0.000167053	2033	11845	MF	HF	DOWN	ENSMUSG00000003534	17	protein_coding	Ddr1
0.00112571	-0.574817	-0.575856	2.09137e-06	0.00291821	-0.573025	-0.575889	9.99239e-05	-0.575889	9.99239e-05	0.00487992	2033	11845	MF	HF	DOWN	ENSMUSG00000032193	9	protein_coding	Ldlr
0.0881057	-0.490133	-0.578128	0.000118239	-0.673588	-1.25183	-0.578423	0.00158773	-0.578423	0.00158773	0.0336405	2033	11845	MF	HF	DOWN	ENSMUSG00000048644	8	protein_coding	Ctxn1
-0.0450429	-0.623624	-0.578181	0.000328095	0.311726	-0.266855	-0.578906	0.00137017	-0.578906	0.00137017	0.0302271	2033	11845	MF	HF	DOWN	ENSMUSG00000006575	11	protein_coding	Rundc3a
0.0575235	-0.521185	-0.578391	0.000820478	-0.00219493	-0.580904	-0.579237	0.00277626	-0.579237	0.00277626	0.0485251	2033	11845	MF	HF	DOWN	ENSMUSG00000024851	19	protein_coding	Pitpnm1
0.210804	-0.368446	-0.579254	5.59074e-08	-1.70395	-2.2832	-0.579261	1.77416e-05	-0.579261	1.77416e-05	0.00145691	2033	11845	MF	HF	DOWN	ENSMUSG00000036862	7	protein_coding	Dchs1
0.137463	-0.442102	-0.579087	0.000529757	0.363667	-0.215898	-0.579912	0.00146015	-0.579912	0.00146015	0.0315638	2033	11845	MF	HF	DOWN	ENSMUSG00000019823	10	protein_coding	Mical1
0.13309	-0.446626	-0.579488	0.000156047	0.118077	-0.461639	-0.579932	0.00104918	-0.579932	0.00104918	0.0249325	2033	11845	MF	HF	DOWN	ENSMUSG00000024426	17	protein_coding	Atat1
0.130017	-0.454774	-0.58443	0.000134184	0.740333	0.155542	-0.585092	0.000415828	-0.585092	0.000415828	0.0132664	2033	11845	MF	HF	DOWN	ENSMUSG00000044030	7	protein_coding	Irf2bp1
0.0228605	-0.562129	-0.584823	8.01532e-06	0.474155	-0.110835	-0.585218	0.00014834	-0.585218	0.00014834	0.00637358	2033	11845	MF	HF	DOWN	ENSMUSG00000004054	19	protein_coding	Map3k11
0.150747	-0.435626	-0.586033	9.735e-06	0.615096	0.0287232	-0.586568	0.000161056	-0.586568	0.000161056	0.00678773	2033	11845	MF	HF	DOWN	ENSMUSG00000030701	7	protein_coding	Plekhb1
0.00715457	-0.579878	-0.587031	1.07709e-05	-0.0725331	-0.659566	-0.58695	0.000483392	-0.58695	0.000483392	0.0146155	2033	11845	MF	HF	DOWN	ENSMUSG00000006398	4	protein_coding	Cdc20
-0.122526	-0.710088	-0.586984	7.22729e-05	0.609925	0.0223628	-0.587993	0.000378907	-0.587993	0.000378907	0.0123438	2033	11845	MF	HF	DOWN	ENSMUSG00000036111	7	protein_coding	Lmo1
0.0475556	-0.540542	-0.587894	1.43428e-05	-0.587886	-1.17598	-0.588068	0.000451189	-0.588068	0.000451189	0.0139457	2033	11845	MF	HF	DOWN	ENSMUSG00000002835	17	protein_coding	Chaf1a
-0.0559256	-0.644837	-0.588713	9.17323e-06	-1.83298	-2.42189	-0.588822	0.000560424	-0.588822	0.000560424	0.0161696	2033	11845	MF	HF	DOWN	ENSMUSG00000025153	11	protein_coding	Fasn
0.056047	-0.534459	-0.590303	6.18708e-06	0.079134	-0.511372	-0.59062	0.000134247	-0.59062	0.000134247	0.00599063	2033	11845	MF	HF	DOWN	ENSMUSG00000050410	17	protein_coding	Tcf19
0.0296704	-0.56328	-0.592671	1.24695e-05	0.57854	-0.0144106	-0.593277	9.45288e-05	-0.593277	9.45288e-05	0.00472809	2033	11845	MF	HF	DOWN	ENSMUSG00000022561	15	protein_coding	Gpaa1
-0.0731017	-0.66698	-0.593759	8.3803e-08	0.737069	0.14319	-0.593988	6.78909e-06	-0.593988	6.78909e-06	0.000698171	2033	11845	MF	HF	DOWN	ENSMUSG00000067071	1	protein_coding	Hes6
-0.113453	-0.70937	-0.595903	8.46562e-06	-1.71412	-2.31004	-0.59588	0.000460618	-0.59588	0.000460618	0.0140493	2033	11845	MF	HF	DOWN	ENSMUSG00000068740	3	protein_coding	Celsr2
0.0433546	-0.554328	-0.597387	4.95102e-06	-0.00919545	-0.606879	-0.597815	0.000124783	-0.597815	0.000124783	0.0057153	2033	11845	MF	HF	DOWN	ENSMUSG00000027227	2	protein_coding	Sord
-0.0720599	-0.670091	-0.597924	7.47613e-11	1.0271	0.429067	-0.597999	1.68694e-07	-0.597999	1.68694e-07	3.44286e-05	2033	11845	MF	HF	DOWN	ENSMUSG00000001270	12	protein_coding	Ckb
-0.0299676	-0.629969	-0.59974	2.86465e-06	0.0987895	-0.501212	-0.60008	6.5341e-05	-0.60008	6.5341e-05	0.0037517	2033	11845	MF	HF	DOWN	ENSMUSG00000022614	15	protein_coding	Lmf2
-0.00847853	-0.610025	-0.601465	2.75763e-05	-0.683258	-1.2848	-0.601752	0.000712626	-0.601752	0.000712626	0.019316	2033	11845	MF	HF	DOWN	ENSMUSG00000041164	11	protein_coding	Zmiz2
0.0960773	-0.506139	-0.601976	3.24245e-07	-0.0417675	-0.643984	-0.602331	3.55484e-05	-0.602331	3.55484e-05	0.00250357	2033	11845	MF	HF	DOWN	ENSMUSG00000052957	13	protein_coding	Gas1
0.112281	-0.491929	-0.604054	2.01283e-06	0.41645	-0.18776	-0.604169	8.02187e-05	-0.604169	8.02187e-05	0.00426542	2033	11845	MF	HF	DOWN	ENSMUSG00000020935	11	protein_coding	Dcakd
0.0714105	-0.53527	-0.606635	1.26185e-09	0.331661	-0.27502	-0.606765	1.00186e-06	-0.606765	1.00186e-06	0.000159814	2033	11845	MF	HF	DOWN	ENSMUSG00000032172	9	protein_coding	Olfm2
0.400804	-0.207789	-0.607934	0.00114236	1.21948	0.610886	-0.608829	0.00136118	-0.608829	0.00136118	0.030189	2033	11845	MF	HF	DOWN	ENSMUSG00000035493	13	protein_coding	Tgfbi
0.0156059	-0.59337	-0.608679	0.000553776	1.09317	0.484199	-0.609381	0.000584485	-0.609381	0.000584485	0.016656	2033	11845	MF	HF	DOWN	ENSMUSG00000028108	3	protein_coding	Ecm1
-0.0943212	-0.70355	-0.609157	2.70772e-05	-1.38048	-1.98971	-0.609416	0.000802564	-0.609416	0.000802564	0.0207026	2033	11845	MF	HF	DOWN	ENSMUSG00000028068	3	protein_coding	Iqgap3
0.0595592	-0.551131	-0.610153	0.000165931	0.642725	0.0320352	-0.611032	0.00045738	-0.611032	0.00045738	0.0139813	2033	11845	MF	HF	DOWN	ENSMUSG00000059791	17	protein_coding	Nrm
0.0363143	-0.575033	-0.61102	0.00010781	-0.216177	-0.827525	-0.611474	0.00106312	-0.611474	0.00106312	0.0250918	2033	11845	MF	HF	DOWN	ENSMUSG00000058886	7	protein_coding	Deaf1
0.00177934	-0.610147	-0.611633	0.000561429	0.076192	-0.535735	-0.612138	0.00190345	-0.612138	0.00190345	0.0374541	2033	11845	MF	HF	DOWN	ENSMUSG00000025207	19	protein_coding	Sema4g
0.0140819	-0.599946	-0.613624	0.000228298	0.0846013	-0.529427	-0.614331	0.00159393	-0.614331	0.00159393	0.033669	2033	11845	MF	HF	DOWN	ENSMUSG00000066278	5	protein_coding	Vps37b
0.0600515	-0.555179	-0.615077	5.70748e-05	-0.19117	-0.8064	-0.615545	0.000642983	-0.615545	0.000642983	0.0179452	2033	11845	MF	HF	DOWN	ENSMUSG00000017861	2	protein_coding	Mybl2
-0.0316785	-0.647959	-0.616009	3.85498e-05	-0.780495	-1.39678	-0.616574	0.000564612	-0.616574	0.000564612	0.0161938	2033	11845	MF	HF	DOWN	ENSMUSG00000035268	2	protein_coding	Pkig
0.0285558	-0.591173	-0.619538	8.33366e-07	0.275124	-0.344605	-0.619622	6.58839e-05	-0.619622	6.58839e-05	0.0037517	2033	11845	MF	HF	DOWN	ENSMUSG00000067786	2	protein_coding	Nnat
0.0762327	-0.543039	-0.618784	0.000121723	0.420046	-0.199226	-0.619644	0.000578237	-0.619644	0.000578237	0.0165119	2033	11845	MF	HF	DOWN	ENSMUSG00000028066	3	protein_coding	Pmf1
0.0161574	-0.603398	-0.619236	1.43495e-07	0.375552	-0.244003	-0.619685	8.1049e-06	-0.619685	8.1049e-06	0.000786572	2033	11845	MF	HF	DOWN	ENSMUSG00000029122	5	protein_coding	Evc
-0.27166	-0.89115	-0.61899	1.02386e-05	0.405301	-0.214189	-0.619867	0.000152455	-0.619867	0.000152455	0.00649632	2033	11845	MF	HF	DOWN	ENSMUSG00000036622	4	protein_coding	Atp13a2
-0.00174175	-0.623723	-0.621734	1.54617e-09	0.280693	-0.341288	-0.621905	6.23566e-07	-0.621905	6.23566e-07	0.000105535	2033	11845	MF	HF	DOWN	ENSMUSG00000038502	7	protein_coding	Ptov1
0.0624378	-0.5628	-0.625132	1.76789e-09	-0.685603	-1.31084	-0.625168	1.74337e-06	-0.625168	1.74337e-06	0.00023264	2033	11845	MF	HF	DOWN	ENSMUSG00000025743	4	protein_coding	Sdc3
-0.00482692	-0.629885	-0.624695	3.98641e-05	-0.172799	-0.797858	-0.625323	0.000388185	-0.625323	0.000388185	0.012587	2033	11845	MF	HF	DOWN	ENSMUSG00000013833	10	protein_coding	Med16
0.0040111	-0.622427	-0.626073	6.20431e-06	0.273623	-0.352816	-0.626576	0.000100215	-0.626576	0.000100215	0.00487992	2033	11845	MF	HF	DOWN	ENSMUSG00000022199	14	protein_coding	Slc22a17
0.0582498	-0.569811	-0.62808	7.07558e-06	-1.30537	-1.93343	-0.627962	0.000454667	-0.627962	0.000454667	0.0139813	2033	11845	MF	HF	DOWN	ENSMUSG00000004099	9	protein_coding	Dnmt1
0.00517298	-0.623611	-0.628366	7.15306e-05	0.69136	0.0625758	-0.628883	0.00022294	-0.628883	0.00022294	0.00847661	2033	11845	MF	HF	DOWN	ENSMUSG00000006585	8	protein_coding	Cdt1
-0.0198153	-0.651267	-0.631209	6.9324e-06	-1.21134	-1.84279	-0.631819	0.000240695	-0.631819	0.000240695	0.00893147	2033	11845	MF	HF	DOWN	ENSMUSG00000031284	X	protein_coding	Pak3
0.00248518	-0.630387	-0.63272	1.8601e-07	-0.335234	-0.968106	-0.63287	1.45575e-05	-0.63287	1.45575e-05	0.00123189	2033	11845	MF	HF	DOWN	ENSMUSG00000020747	11	protein_coding	Tmem94
-0.336434	-0.969241	-0.632445	0.00025836	-0.486446	-1.11925	-0.633644	0.00143729	-0.633644	0.00143729	0.0312154	2033	11845	MF	HF	DOWN	ENSMUSG00000063239	17	protein_coding	Grm4
0.0203891	-0.614593	-0.634816	1.99676e-08	-1.02672	-1.6617	-0.635192	7.35765e-06	-0.635192	7.35765e-06	0.000722264	2033	11845	MF	HF	DOWN	ENSMUSG00000036565	5	protein_coding	Ttyh3
0.153603	-0.484721	-0.637851	0.000399126	0.558934	-0.0793907	-0.63842	0.00195784	-0.63842	0.00195784	0.0382688	2033	11845	MF	HF	DOWN	ENSMUSG00000044337	1	protein_coding	Ackr3
-0.0795622	-0.717926	-0.637839	0.000315225	-0.48005	-1.11841	-0.63862	0.00241412	-0.63862	0.00241412	0.0442742	2033	11845	MF	HF	DOWN	ENSMUSG00000041939	5	protein_coding	Mvk
-0.0131954	-0.657156	-0.643717	0.000581013	-0.125451	-0.769412	-0.644547	0.00239909	-0.644547	0.00239909	0.0441573	2033	11845	MF	HF	DOWN	ENSMUSG00000089832	7	protein_coding	Shkbp1
0.0411547	-0.603271	-0.644399	3.1699e-06	-0.785714	-1.43014	-0.644793	0.000122566	-0.644793	0.000122566	0.00565105	2033	11845	MF	HF	DOWN	ENSMUSG00000042978	7	protein_coding	Sbk1
-0.0336907	-0.678832	-0.644895	8.81684e-06	-0.185287	-0.830429	-0.645055	0.000355116	-0.645055	0.000355116	0.0118573	2033	11845	MF	HF	DOWN	ENSMUSG00000003345	10	protein_coding	Csnk1g2
0.0751197	-0.571362	-0.646501	7.11482e-09	0.463431	-0.18305	-0.646625	4.11412e-06	-0.646625	4.11412e-06	0.000471866	2033	11845	MF	HF	DOWN	ENSMUSG00000035805	15	protein_coding	Mlc1
0.014197	-0.632302	-0.645928	0.00045047	-0.183824	-0.830322	-0.646958	0.00207501	-0.646958	0.00207501	0.0397523	2033	11845	MF	HF	DOWN	ENSMUSG00000025384	11	protein_coding	Faap100
-0.25059	-0.898162	-0.647471	0.000467048	-1.09915	-1.74672	-0.64814	0.00249851	-0.64814	0.00249851	0.0450902	2033	11845	MF	HF	DOWN	ENSMUSG00000043557	17	protein_coding	Mdga1
0.149361	-0.49947	-0.648744	2.0519e-08	-0.425235	-1.07407	-0.64879	4.43397e-06	-0.64879	4.43397e-06	0.000500282	2033	11845	MF	HF	DOWN	ENSMUSG00000002341	8	protein_coding	Ncan
0.0118051	-0.637472	-0.649104	0.000550889	-0.264595	-0.913872	-0.649926	0.00208633	-0.649926	0.00208633	0.0397523	2033	11845	MF	HF	DOWN	ENSMUSG00000022469	15	protein_coding	Rapgef3
-0.157179	-0.807535	-0.649945	0.000452172	0.52249	-0.127866	-0.650983	0.00109829	-0.650983	0.00109829	0.0256653	2033	11845	MF	HF	DOWN	ENSMUSG00000019261	8	protein_coding	Map1s
0.157843	-0.498121	-0.655579	8.00277e-05	0.6762	0.020236	-0.656429	0.000234611	-0.656429	0.000234611	0.00877611	2033	11845	MF	HF	DOWN	ENSMUSG00000033589	14	protein_coding	Reep4
-0.0174173	-0.674505	-0.656728	1.81406e-07	1.16502	0.507935	-0.657313	6.00205e-06	-0.657313	6.00205e-06	0.000635344	2033	11845	MF	HF	DOWN	ENSMUSG00000032997	1	protein_coding	Chpf
-0.0383853	-0.697974	-0.659487	2.56429e-09	-0.0700069	-0.729596	-0.65981	9.24266e-07	-0.65981	9.24266e-07	0.000152702	2033	11845	MF	HF	DOWN	ENSMUSG00000034675	13	protein_coding	Dbn1
-0.0481919	-0.707682	-0.659179	0.000156928	-0.550952	-1.21044	-0.659824	0.00125169	-0.659824	0.00125169	0.0282914	2033	11845	MF	HF	DOWN	ENSMUSG00000026227	1	protein_coding	2810459M11Rik
0.0530546	-0.611588	-0.664663	1.86648e-09	0.346065	-0.318578	-0.664585	1.26571e-06	-0.664585	1.26571e-06	0.00019093	2033	11845	MF	HF	DOWN	ENSMUSG00000054452	10	protein_coding	Tle5
-0.132123	-0.798715	-0.666451	1.04625e-06	-0.204205	-0.870797	-0.666667	1.27737e-05	-0.666667	1.27737e-05	0.00115865	2033	11845	MF	HF	DOWN	ENSMUSG00000028919	4	protein_coding	Arhgef19
-0.0273171	-0.694084	-0.666487	1.27497e-06	0.0580852	-0.608682	-0.667084	2.16211e-05	-0.667084	2.16211e-05	0.00171461	2033	11845	MF	HF	DOWN	ENSMUSG00000024968	19	protein_coding	Rcor2
0.0082526	-0.667477	-0.675689	2.78311e-11	-0.0257618	-0.701492	-0.675851	4.87511e-08	-0.675851	4.87511e-08	1.2529e-05	2033	11845	MF	HF	DOWN	ENSMUSG00000027298	2	protein_coding	Tyro3
-0.0303865	-0.709081	-0.678576	8.71838e-10	0.982646	0.303952	-0.678758	9.4624e-08	-0.678758	9.4624e-08	2.26412e-05	2033	11845	MF	HF	DOWN	ENSMUSG00000059991	5	protein_coding	Nptx2
-0.00415016	-0.682902	-0.678462	5.06846e-05	0.542861	-0.135891	-0.679047	0.000220039	-0.679047	0.000220039	0.00838927	2033	11845	MF	HF	DOWN	ENSMUSG00000030401	7	protein_coding	Rtn2
0.17213	-0.507054	-0.678925	1.4856e-05	-0.14066	-0.819843	-0.67956	0.000189391	-0.67956	0.000189391	0.00753113	2033	11845	MF	HF	DOWN	ENSMUSG00000079657	17	protein_coding	Rab26
0.0202248	-0.659668	-0.679723	9.66189e-10	1.18581	0.505913	-0.67999	9.9444e-08	-0.67999	9.9444e-08	2.32638e-05	2033	11845	MF	HF	DOWN	ENSMUSG00000038034	1	protein_coding	Igsf8
-0.0455988	-0.72644	-0.679991	5.90371e-05	0.996448	0.315608	-0.681156	0.000248559	-0.681156	0.000248559	0.00914986	2033	11845	MF	HF	DOWN	ENSMUSG00000007721	8	protein_coding	Ccdc124
0.00700058	-0.675959	-0.682596	1.79522e-07	0.0349181	-0.648042	-0.683081	1.13588e-05	-0.683081	1.13588e-05	0.00106512	2033	11845	MF	HF	DOWN	ENSMUSG00000031451	8	protein_coding	Gas6
0.028393	-0.655135	-0.683181	8.88991e-06	-0.0652795	-0.748808	-0.683807	0.000206158	-0.683807	0.000206158	0.00801416	2033	11845	MF	HF	DOWN	ENSMUSG00000003346	10	protein_coding	Abhd17a
0.029379	-0.655891	-0.685042	1.26148e-05	0.0739965	-0.611273	-0.685418	0.000183087	-0.685418	0.000183087	0.00734358	2033	11845	MF	HF	DOWN	ENSMUSG00000029703	5	protein_coding	Lrwd1
0.0115381	-0.674373	-0.685648	8.81459e-07	-1.4549	-2.14081	-0.686243	6.7043e-05	-0.686243	6.7043e-05	0.0037517	2033	11845	MF	HF	DOWN	ENSMUSG00000022565	15	protein_coding	Plec
-0.0501621	-0.736573	-0.686121	0.000467538	-0.562452	-1.24886	-0.686967	0.00245742	-0.686967	0.00245742	0.044756	2033	11845	MF	HF	DOWN	ENSMUSG00000073418	17	protein_coding	C4b
-0.0619953	-0.754529	-0.69205	1.43525e-06	0.344536	-0.347998	-0.692884	3.55867e-05	-0.692884	3.55867e-05	0.00250357	2033	11845	MF	HF	DOWN	ENSMUSG00000028782	4	protein_coding	Adgrb2
0.118478	-0.575715	-0.694011	4.60684e-05	-0.348734	-1.04293	-0.694408	0.000782911	-0.694408	0.000782911	0.0203469	2033	11845	MF	HF	DOWN	ENSMUSG00000049932	9	protein_coding	H2ax
0.0603966	-0.634905	-0.694713	0.00033387	-0.0631588	-0.758461	-0.695775	0.00228717	-0.695775	0.00228717	0.0427204	2033	11845	MF	HF	DOWN	ENSMUSG00000022602	15	protein_coding	Arc
-0.0780881	-0.774322	-0.69563	6.54012e-05	-0.169523	-0.865757	-0.696725	0.000810528	-0.696725	0.000810528	0.0208306	2033	11845	MF	HF	DOWN	ENSMUSG00000024220	17	protein_coding	Zfp523
-0.0436396	-0.74468	-0.70099	3.30692e-11	1.82163	1.12059	-0.701211	2.26063e-08	-0.701211	2.26063e-08	6.27462e-06	2033	11845	MF	HF	DOWN	ENSMUSG00000002985	7	protein_coding	Apoe
-0.111238	-0.816403	-0.705163	2.33783e-06	-0.560855	-1.26602	-0.705579	6.76601e-05	-0.705579	6.76601e-05	0.00377103	2033	11845	MF	HF	DOWN	ENSMUSG00000031765	8	protein_coding	Mt1
-0.0531048	-0.760906	-0.707434	5.56634e-06	-1.04462	-1.75242	-0.708124	0.000178316	-0.708124	0.000178316	0.00723586	2033	11845	MF	HF	DOWN	ENSMUSG00000029547	5	protein_coding	Ints1
-0.0842966	-0.792431	-0.708012	1.43677e-07	-0.260146	-0.96828	-0.708225	5.97372e-06	-0.708225	5.97372e-06	0.000635344	2033	11845	MF	HF	DOWN	ENSMUSG00000020052	10	protein_coding	Ascl1
-0.0541689	-0.763225	-0.70876	5.76365e-11	0.747607	0.0385502	-0.709202	3.15548e-08	-0.709202	3.15548e-08	8.42149e-06	2033	11845	MF	HF	DOWN	ENSMUSG00000024736	19	protein_coding	Tmem132a
0.194975	-0.515295	-0.709785	2.00168e-05	0.613589	-0.0966803	-0.710439	8.31922e-05	-0.710439	8.31922e-05	0.00433048	2033	11845	MF	HF	DOWN	ENSMUSG00000042178	7	protein_coding	Armc5
0.10007	-0.614096	-0.713796	0.000456118	0.553548	-0.160619	-0.714707	0.00104308	-0.714707	0.00104308	0.02483	2033	11845	MF	HF	DOWN	ENSMUSG00000020829	11	protein_coding	Slc46a1
-0.0711878	-0.797004	-0.725079	7.05293e-05	0.60582	-0.119997	-0.726138	0.000259033	-0.726138	0.000259033	0.00947636	2033	11845	MF	HF	DOWN	ENSMUSG00000041736	15	protein_coding	Tspo
-0.259686	-0.993592	-0.733869	0.000628096	-0.600952	-1.33486	-0.734915	0.00255714	-0.734915	0.00255714	0.04585	2033	11845	MF	HF	DOWN	ENSMUSG00000027577	2	protein_coding	Chrna4
0.235617	-0.503347	-0.738672	2.21849e-08	0.256078	-0.482886	-0.739024	1.64061e-06	-0.739024	1.64061e-06	0.000223724	2033	11845	MF	HF	DOWN	ENSMUSG00000023000	15	protein_coding	Dhh
-0.180524	-0.925094	-0.744121	1.45183e-07	-0.0290592	-0.77363	-0.744734	1.35208e-05	-0.744734	1.35208e-05	0.00118081	2033	11845	MF	HF	DOWN	ENSMUSG00000007950	8	protein_coding	Abhd8
-0.0837284	-0.828504	-0.743769	0.000613582	0.807368	0.0625923	-0.745292	0.00103609	-0.745292	0.00103609	0.0247059	2033	11845	MF	HF	DOWN	ENSMUSG00000049551	5	protein_coding	Fzd9
0.275942	-0.469068	-0.744793	7.27209e-05	-1.22871	-1.97372	-0.745324	0.0011541	-0.745324	0.0011541	0.0266499	2033	11845	MF	HF	DOWN	ENSMUSG00000055254	13	protein_coding	Ntrk2
0.0289897	-0.719102	-0.747819	2.12992e-07	-0.545936	-1.29403	-0.748236	2.70986e-05	-0.748236	2.70986e-05	0.00206634	2033	11845	MF	HF	DOWN	ENSMUSG00000030867	7	protein_coding	Plk1
-0.00775223	-0.767916	-0.760145	1.32407e-08	-0.49427	-1.25443	-0.760138	3.21068e-06	-0.760138	3.21068e-06	0.000390858	2033	11845	MF	HF	DOWN	ENSMUSG00000027223	2	protein_coding	Mapk8ip1
0.0769126	-0.690255	-0.766884	0.000169175	-0.189146	-0.956313	-0.767687	0.000836884	-0.767687	0.000836884	0.0212329	2033	11845	MF	HF	DOWN	ENSMUSG00000051517	4	protein_coding	Arhgef39
0.0420823	-0.729902	-0.771232	0.000226126	1.16464	0.392659	-0.772354	0.000374138	-0.772354	0.000374138	0.012246	2033	11845	MF	HF	DOWN	ENSMUSG00000041556	4	protein_coding	Fbxo2
0.141729	-0.632071	-0.773329	1.32374e-06	0.382335	-0.391464	-0.773964	1.33956e-05	-0.773964	1.33956e-05	0.00118081	2033	11845	MF	HF	DOWN	ENSMUSG00000027459	2	protein_coding	Fam110a
0.151284	-0.623971	-0.775189	0.000687039	0.203307	-0.571948	-0.77569	0.00159094	-0.77569	0.00159094	0.033657	2033	11845	MF	HF	DOWN	ENSMUSG00000034758	10	protein_coding	Tle6
0.0477186	-0.729764	-0.777081	1.72284e-05	0.178987	-0.598495	-0.777736	0.000174367	-0.777736	0.000174367	0.00711927	2033	11845	MF	HF	DOWN	ENSMUSG00000039244	5	protein_coding	E130309D02Rik
0.364459	-0.414784	-0.779036	0.000137772	-0.221744	-1.00099	-0.779771	0.00106911	-0.779771	0.00106911	0.0251477	2033	11845	MF	HF	DOWN	ENSMUSG00000020037	10	protein_coding	Rfx4
-0.129082	-0.908411	-0.778845	3.32496e-05	-1.03715	-1.81647	-0.780068	0.000564763	-0.780068	0.000564763	0.0161938	2033	11845	MF	HF	DOWN	ENSMUSG00000047085	7	protein_coding	Lrrc4b
0.134017	-0.647633	-0.781271	8.43e-11	0.85375	0.0720998	-0.781594	1.81216e-08	-0.781594	1.81216e-08	5.5887e-06	2033	11845	MF	HF	DOWN	ENSMUSG00000022382	15	protein_coding	Wnt7b
-0.0431365	-0.834858	-0.791532	1.53375e-12	0.413668	-0.378054	-0.791695	6.78189e-09	-0.791695	6.78189e-09	2.41331e-06	2033	11845	MF	HF	DOWN	ENSMUSG00000030122	6	protein_coding	Ptms
0.136167	-0.662163	-0.798402	0.000414715	-0.295162	-1.09349	-0.799231	0.00151759	-0.799231	0.00151759	0.0324516	2033	11845	MF	HF	DOWN	ENSMUSG00000039713	4	protein_coding	Plekhg5
0.23473	-0.566503	-0.801056	0.000347669	-0.260629	-1.06186	-0.802155	0.00143645	-0.802155	0.00143645	0.0312154	2033	11845	MF	HF	DOWN	ENSMUSG00000034684	9	protein_coding	Sema3f
-0.073105	-0.87736	-0.803617	0.000127792	0.084757	-0.719498	-0.805131	0.000502519	-0.805131	0.000502519	0.0149978	2033	11845	MF	HF	DOWN	ENSMUSG00000036599	5	protein_coding	Chst12
-0.0193788	-0.824746	-0.804979	2.04186e-05	-0.613979	-1.41935	-0.806132	0.000260842	-0.806132	0.000260842	0.00947636	2033	11845	MF	HF	DOWN	ENSMUSG00000032783	15	protein_coding	Troap
0.17226	-0.633697	-0.805442	0.000265342	0.85978	0.0538228	-0.806528	0.000385711	-0.806528	0.000385711	0.0125361	2033	11845	MF	HF	DOWN	ENSMUSG00000023143	16	protein_coding	Nagpa
0.0199754	-0.790674	-0.810311	5.85178e-08	0.924471	0.113821	-0.810759	1.64432e-06	-0.810759	1.64432e-06	0.000223724	2033	11845	MF	HF	DOWN	ENSMUSG00000021136	12	protein_coding	Smoc1
0.279402	-0.533108	-0.812914	2.3164e-05	-0.673737	-1.48625	-0.812914	2.32062e-05	-0.812914	2.32062e-05	0.00181953	2033	11845	MF	HF	DOWN	ENSMUSG00000030088	6	protein_coding	Aldh1l1
-0.0614862	-0.881469	-0.819851	1.88538e-13	0.13427	-0.685713	-0.820008	3.36444e-09	-0.820008	3.36444e-09	1.37328e-06	2033	11845	MF	HF	DOWN	ENSMUSG00000020538	11	protein_coding	Srebf1
-0.0748812	-0.903087	-0.827741	1.03701e-07	-0.0847608	-0.912966	-0.828532	5.67156e-06	-0.828532	5.67156e-06	0.000614921	2033	11845	MF	HF	DOWN	ENSMUSG00000000632	11	protein_coding	Sez6
0.170761	-0.658614	-0.82859	0.00126706	0.788221	-0.0411538	-0.830081	0.00141524	-0.830081	0.00141524	0.0309303	2033	11845	MF	HF	DOWN	ENSMUSG00000007216	6	protein_coding	Zfp775
-0.0652186	-0.903047	-0.837479	2.91624e-07	-0.530906	-1.36873	-0.838379	1.33556e-05	-0.838379	1.33556e-05	0.00118081	2033	11845	MF	HF	DOWN	ENSMUSG00000014773	17	protein_coding	Dll1
-0.0383042	-0.894416	-0.85558	3.71569e-05	0.109781	-0.746331	-0.856835	0.000203842	-0.856835	0.000203842	0.00794639	2033	11845	MF	HF	DOWN	ENSMUSG00000034171	4	protein_coding	Faah
-0.0776828	-0.935177	-0.857065	3.97854e-06	-0.457603	-1.3151	-0.858004	8.20106e-05	-0.858004	8.20106e-05	0.00429488	2033	11845	MF	HF	DOWN	ENSMUSG00000076437	2	protein_coding	Selenoh
0.0415359	-0.824104	-0.865297	8.26344e-05	0.00207251	-0.863568	-0.866625	0.000489148	-0.866625	0.000489148	0.0147254	2033	11845	MF	HF	DOWN	ENSMUSG00000039781	11	protein_coding	Cep131
-0.0124981	-0.879822	-0.867042	2.71242e-09	-0.676034	-1.54336	-0.867641	4.5845e-07	-0.867641	4.5845e-07	8.15688e-05	2033	11845	MF	HF	DOWN	ENSMUSG00000041911	2	protein_coding	Dlx1
-0.171888	-1.04519	-0.873448	6.64143e-05	-1.14276	-2.01607	-0.874631	0.000694259	-0.874631	0.000694259	0.0190038	2033	11845	MF	HF	DOWN	ENSMUSG00000030739	7	protein_coding	Myh14
0.242069	-0.632633	-0.874609	6.23336e-06	-0.677346	-1.55205	-0.875127	0.000125652	-0.875127	0.000125652	0.00571736	2033	11845	MF	HF	DOWN	ENSMUSG00000040612	1	protein_coding	Ildr2
0.074825	-0.808188	-0.882891	1.44951e-11	-0.918744	-1.80176	-0.883244	2.12943e-08	-0.883244	2.12943e-08	6.06082e-06	2033	11845	MF	HF	DOWN	ENSMUSG00000028613	4	protein_coding	Lrp8
0.308286	-0.595098	-0.90314	1.25939e-06	-0.055025	-0.958409	-0.903746	1.89351e-05	-0.903746	1.89351e-05	0.00153673	2033	11845	MF	HF	DOWN	ENSMUSG00000044576	5	protein_coding	Garem2
-0.0224857	-0.926092	-0.903653	1.35309e-06	-0.852971	-1.75658	-0.904333	3.95764e-05	-0.904333	3.95764e-05	0.00266622	2033	11845	MF	HF	DOWN	ENSMUSG00000023391	2	protein_coding	Dlx2
0.10974	-0.796989	-0.906319	5.25784e-05	0.942173	0.0354443	-0.907364	5.39144e-05	-0.907364	5.39144e-05	0.00339907	2033	11845	MF	HF	DOWN	ENSMUSG00000015090	2	protein_coding	Ptgds
0.372061	-0.544576	-0.916455	5.69922e-08	-0.0537882	-0.970425	-0.916993	2.1276e-06	-0.916993	2.1276e-06	0.000273996	2033	11845	MF	HF	DOWN	ENSMUSG00000004105	2	protein_coding	Angptl2
-0.00846259	-0.926762	-0.91773	2.67704e-07	0.256688	-0.661611	-0.918827	5.78829e-06	-0.918827	5.78829e-06	0.000622712	2033	11845	MF	HF	DOWN	ENSMUSG00000028444	4	protein_coding	Cntfr
0.13368	-0.792246	-0.925396	0.000601371	-0.268046	-1.19397	-0.927426	0.00234735	-0.927426	0.00234735	0.0435516	2033	11845	MF	HF	DOWN	ENSMUSG00000049600	7	protein_coding	Zbtb45
0.0706789	-0.877712	-0.948044	1.09342e-07	-0.139741	-1.08813	-0.948899	3.58895e-06	-0.948899	3.58895e-06	0.000425705	2033	11845	MF	HF	DOWN	ENSMUSG00000033819	15	protein_coding	Ppp1r16a
0.0293747	-0.929175	-0.958468	2.91077e-07	-0.51159	-1.47014	-0.958894	1.35285e-05	-0.958894	1.35285e-05	0.00118081	2033	11845	MF	HF	DOWN	ENSMUSG00000022456	15	protein_coding	Septin3
0.0939765	-0.882983	-0.976472	1.63589e-06	-0.386374	-1.36333	-0.97791	3.22413e-05	-0.97791	3.22413e-05	0.00230641	2033	11845	MF	HF	DOWN	ENSMUSG00000037466	12	protein_coding	Tedc1
0.066162	-0.919672	-0.985369	0.000969737	0.662615	-0.323219	-0.987342	0.0010881	-0.987342	0.0010881	0.0255079	2033	11845	MF	HF	DOWN	ENSMUSG00000036856	4	protein_coding	Wnt4
0.219988	-0.770301	-0.989659	1.36553e-05	-0.201194	-1.19148	-0.990802	0.000149833	-0.990802	0.000149833	0.00641783	2033	11845	MF	HF	DOWN	ENSMUSG00000029778	6	protein_coding	Adcyap1r1
0.0465709	-0.960906	-1.00744	0.000491279	-0.958833	-1.96631	-1.00944	0.00281549	-1.00944	0.00281549	0.0488417	2033	11845	MF	HF	DOWN	ENSMUSG00000006576	1	protein_coding	Slc4a3
-0.181974	-1.19879	-1.01675	1.11487e-06	-1.36481	-2.38163	-1.01845	3.6436e-05	-1.01845	3.6436e-05	0.00250357	2033	11845	MF	HF	DOWN	ENSMUSG00000020135	10	protein_coding	Apc2
-0.0487163	-1.07103	-1.02181	3.20014e-05	-0.0111879	-1.03351	-1.0235	0.000196623	-1.0235	0.000196623	0.00779639	2033	11845	MF	HF	DOWN	ENSMUSG00000028931	4	protein_coding	Kcnab2
-0.22352	-1.28345	-1.05933	0.000210166	1.0186	-0.0413378	-1.06165	0.000134681	-1.05933	0.000210166	0.00812446	2033	11845	MF	HF	DOWN	ENSMUSG00000003436	7	protein_coding	Dll3
0.109848	-0.975908	-1.08572	1.15395e-18	-0.930291	-2.01605	-1.08612	2.36893e-13	-1.08612	2.36893e-13	2.98873e-10	2033	11845	MF	HF	DOWN	ENSMUSG00000058975	7	protein_coding	Kcnc1
-0.161535	-1.25524	-1.09322	6.37925e-08	0.576816	-0.516884	-1.09444	3.65888e-07	-1.09444	3.65888e-07	6.59454e-05	2033	11845	MF	HF	DOWN	ENSMUSG00000018169	15	protein_coding	Mfng
-0.0837425	-1.1799	-1.09582	1.98244e-10	1.31361	0.217461	-1.09666	2.96623e-10	-1.09666	2.96623e-10	1.7898e-07	2033	11845	MF	HF	DOWN	ENSMUSG00000021453	13	protein_coding	Gadd45g
0.403591	-0.765743	-1.16946	3.36117e-06	-0.489635	-1.65897	-1.17034	5.64843e-05	-1.17034	5.64843e-05	0.0035152	2033	11845	MF	HF	DOWN	ENSMUSG00000004892	3	protein_coding	Bcan
-0.136108	-1.32752	-1.19189	0.00103735	0.270747	-0.920662	-1.19513	0.00172654	-1.19513	0.00172654	0.0353927	2033	11845	MF	HF	DOWN	ENSMUSG00000052135	4	protein_coding	Foxo6
0.19441	-1.00475	-1.19892	4.66607e-10	0.872671	-0.326489	-1.20002	2.63214e-09	-1.20002	2.63214e-09	1.17835e-06	2033	11845	MF	HF	DOWN	ENSMUSG00000000202	11	protein_coding	Btbd17
0.194939	-1.12894	-1.32421	4.64219e-06	-1.07907	-2.40295	-1.32674	9.37878e-05	-1.32674	9.37878e-05	0.00472809	2033	11845	MF	HF	DOWN	ENSMUSG00000031285	X	protein_coding	Dcx
0.118806	-1.21908	-1.33784	0.000211028	-1.49262	-2.83051	-1.34195	0.00168522	-1.34195	0.00168522	0.0351163	2033	11845	MF	HF	DOWN	ENSMUSG00000026787	2	protein_coding	Gad2
0.099132	-1.33129	-1.43213	0.000676986	-0.407759	-1.83818	-1.43679	0.00208816	-1.43679	0.00208816	0.0397523	2033	11845	MF	HF	DOWN	ENSMUSG00000035277	X	protein_coding	Arx
0.444631	-1.05454	-1.49964	0.000155362	-0.32756	-1.82673	-1.5029	0.000793244	-1.5029	0.000793244	0.0205769	2033	11845	MF	HF	DOWN	ENSMUSG00000055675	8	protein_coding	Kbtbd11
0.894132	-0.893882	-1.78903	1.08768e-06	1.75572	-0.0322914	-1.78953	9.04202e-08	-1.78903	1.08768e-06	0.00016772	2033	11845	MF	HF	DOWN	ENSMUSG00000035215	10	protein_coding	Lsm7
0.082858	-2.54945	-2.64628	5.47442e-05	0.118962	-2.51334	-2.65671	0.000112955	-2.65671	0.000112955	0.00533194	2033	11845	MF	HF	DOWN	ENSMUSG00000078202	2	protein_coding	Nrarp
0.737589	-2.42847	-3.20477	0.00205856	2.12888	-1.03718	-3.21163	0.000837859	-3.20477	0.00205856	0.0396788	2033	11845	MF	HF	DOWN	ENSMUSG00000026304	1	protein_coding	Rab17
4.08473	-0.742475	-4.83684	6.75238e-09	3.87575	-0.951458	-4.83537	6.7231e-09	-4.83684	6.75238e-09	2.41331e-06	2033	11845	MF	HF	DOWN	ENSMUSG00000090625	2	protein_coding	Gm20721
6.32225	-0.129157	-6.45841	0.000179307	7.53376	1.08235	-6.45561	2.93204e-05	-6.45841	0.000179307	0.00725487	2033	11845	MF	HF	DOWN	ENSMUSG00000029477	5	protein_coding	Morn3
6.55022	-1.51093	-7.88353	0.000114625	7.68882	-0.372322	-7.88806	5.85582e-05	-7.88353	0.000114625	0.0053742	2033	11845	MF	HF	DOWN	ENSMUSG00000071724	15	protein_coding	Smpd5
6.81887	-0.722329	-7.91458	0.000820539	6.90675	-0.634481	-7.58151	0.000307527	-7.91458	0.000820539	0.0209072	2033	11845	MF	HF	DOWN	ENSMUSG00000028217	4	protein_coding	Cdh17
