# Supplementary material for: Folate regulates RNA m5C modification and translation in neural stem cells
Source: BMC Biol. 2022 Nov 23;20:261. doi: 10.1186/s12915-022-01467-0 (PMC9686110; doi:10.1186/s12915-022-01467-0)
Supplement: Supplementary file 6 — Additional file 6: Table 5. List of high-confidence m5C sites in mouse NSCs. [file 12915_2022_1467_MOESM6_ESM.xlsx]

## Sheet: allm5C_UnionConditions
Table S4. List of high-confidence m5C site in mouse NSCs
							LF						MF						HF						pLF						pMF						pHF
							Replicate 1			Replicate 2			Replicate 1			Replicate 2			Replicate 1			Replicate 2			Replicate 1			Replicate 2			Replicate 1			Replicate 2			Replicate 1			Replicate 2
Chromosome	Position	Strand	Sequence context	type	Gene id	Gene name	Coverage	m5C count	m5C level	Coverage	m5C count	m5C level	Coverage	m5C count	m5C level	Coverage	m5C count	m5C level	Coverage	m5C count	m5C level	Coverage	m5C count	m5C level	Coverage	m5C count	m5C level	Coverage	m5C count	m5C level	Coverage	m5C count	m5C level	Coverage	m5C count	m5C level	Coverage	m5C count	m5C level	Coverage	m5C count	m5C level
1	43980602	+	cacactgtttCagagggtact	NA	NA	NA	26	9	0.346	NA	NA	NA	34	7	0.206	36	8	0.222	NA	NA	NA	NA	NA	NA	NA	NA	NA	NA	NA	NA	NA	NA	NA	NA	NA	NA	NA	NA	NA	NA	NA	NA
1	57377887	+	gctgacatccCgggaaggaga	exon	ENSMUSG00000038323	1700066M21Rik	NA	NA	NA	NA	NA	NA	31	8	0.258	27	7	0.259	36	6	0.167	NA	NA	NA	NA	NA	NA	45	10	0.222	32	8	0.25	NA	NA	NA	NA	NA	NA	55	9	0.164
1	59718084	+	ggatcctctgCaagagcaaca	3UTR	ENSMUSG00000026020	Nop58	NA	NA	NA	NA	NA	NA	NA	NA	NA	NA	NA	NA	NA	NA	NA	NA	NA	NA	NA	NA	NA	65	9	0.138	41	9	0.22	32	9	0.281	31	7	0.226	71	13	0.183
1	71593087	-	gtggtcatttCagatgcgatt	3UTR	ENSMUSG00000026193	Fn1	NA	NA	NA	NA	NA	NA	NA	NA	NA	NA	NA	NA	NA	NA	NA	NA	NA	NA	1997	253	0.127	2432	285	0.117	1868	206	0.11	NA	NA	NA	NA	NA	NA	5036	514	0.102
1	75247363	-	cctgctttatCcatgctagaa	3UTR	ENSMUSG00000026204	Ptprn	38	7	0.184	NA	NA	NA	34	10	0.294	NA	NA	NA	42	7	0.167	NA	NA	NA	431	94	0.218	450	95	0.211	384	88	0.229	338	70	0.207	404	93	0.231	549	117	0.214
1	75251753	-	tggacttccgCaggtgagcaa	exon	ENSMUSG00000026204	Ptprn	NA	NA	NA	NA	NA	NA	NA	NA	NA	NA	NA	NA	NA	NA	NA	NA	NA	NA	1623	167	0.103	1466	153	0.104	1605	224	0.14	1709	206	0.121	1712	232	0.136	2910	365	0.125
1	85012598	+	gctgaggctcCcaggtctaag	exon	ENSMUSG00000064281	Rpl19-ps1	48	7	0.175	48	7	0.184	29	6	0.286	NA	NA	NA	37	7	0.318	45	6	0.162	91	12	0.188	236	22	0.136	108	13	0.167	102	14	0.171	150	14	0.124	229	21	0.191
1	85907834	+	gctgatctttCaggtgggagg	3UTR	ENSMUSG00000026223	Itm2c	NA	NA	NA	NA	NA	NA	NA	NA	NA	NA	NA	NA	NA	NA	NA	NA	NA	NA	124	15	0.121	NA	NA	NA	243	27	0.111	199	27	0.136	200	25	0.125	248	29	0.117
1	92469865	-	ctgctgagcaCaggtatggct	5UTR	ENSMUSG00000026260	Ndufa10	NA	NA	NA	NA	NA	NA	NA	NA	NA	NA	NA	NA	NA	NA	NA	NA	NA	NA	406	51	0.126	746	78	0.105	461	51	0.111	522	57	0.109	NA	NA	NA	1040	147	0.141
1	93600018	+	tacagctgagCagggtgcatc	exon	ENSMUSG00000034066	Farp2	51	10	0.196	59	11	0.186	59	7	0.119	59	7	0.119	69	8	0.116	69	12	0.174	NA	NA	NA	NA	NA	NA	36	10	0.278	29	7	0.241	NA	NA	NA	NA	NA	NA
1	119837159	-	catctcgccgCgaggtgcgag	5UTR	ENSMUSG00000026384	Ptpn4	108	32	0.296	96	30	0.312	62	21	0.339	107	35	0.327	88	29	0.33	52	21	0.404	NA	NA	NA	NA	NA	NA	NA	NA	NA	NA	NA	NA	NA	NA	NA	NA	NA	NA
1	133007889	-	gaagagcaatCtgggctctta	NA	NA	NA	NA	NA	NA	63	8	0.127	104	13	0.125	104	21	0.202	108	13	0.12	102	20	0.196	NA	NA	NA	NA	NA	NA	NA	NA	NA	NA	NA	NA	NA	NA	NA	NA	NA	NA
1	135263123	-	acagggaaagCagaagtacac	exon	ENSMUSG00000041926	Rnpep	NA	NA	NA	NA	NA	NA	NA	NA	NA	NA	NA	NA	NA	NA	NA	NA	NA	NA	NA	NA	NA	NA	NA	NA	1008	122	0.121	NA	NA	NA	501	61	0.122	1167	141	0.121
1	152766104	-	atgcccagctCggaactagtg	5UTR	ENSMUSG00000026482	Rgl1	NA	NA	NA	NA	NA	NA	68	8	0.118	NA	NA	NA	83	9	0.108	69	14	0.203	61	9	0.148	87	14	0.161	NA	NA	NA	NA	NA	NA	NA	NA	NA	NA	NA	NA
1	155132384	-	ctgtggtcgcCaaatggttct	3UTR	ENSMUSG00000026471	Mr1	NA	NA	NA	NA	NA	NA	NA	NA	NA	NA	NA	NA	NA	NA	NA	NA	NA	NA	59	10	0.169	186	28	0.151	98	12	0.122	106	11	0.104	105	24	0.229	NA	NA	NA
1	162675693	-	gctcgtttgcCacatgtagcc	exon	ENSMUSG00000040225	Prrc2c	NA	NA	NA	NA	NA	NA	NA	NA	NA	NA	NA	NA	NA	NA	NA	NA	NA	NA	91	31	0.341	166	20	0.12	131	19	0.145	138	26	0.188	NA	NA	NA	NA	NA	NA
1	171256665	+	gtgagggccgCcggactcgct	exon	ENSMUSG00000006403	Adamts4	NA	NA	NA	NA	NA	NA	NA	NA	NA	NA	NA	NA	NA	NA	NA	NA	NA	NA	45	7	0.156	41	8	0.195	NA	NA	NA	NA	NA	NA	NA	NA	NA	NA	NA	NA
1	181919353	-	gctgcaattgCgggagcaaaa	exon	ENSMUSG00000022995	Enah	NA	NA	NA	NA	NA	NA	NA	NA	NA	NA	NA	NA	NA	NA	NA	NA	NA	NA	NA	NA	NA	NA	NA	NA	NA	NA	NA	NA	NA	NA	64	7	0.109	56	13	0.232
1	189896676	-	agctagacaaCgagaagaaag	exon	ENSMUSG00000026603	Smyd2	NA	NA	NA	NA	NA	NA	NA	NA	NA	NA	NA	NA	NA	NA	NA	NA	NA	NA	435	49	0.113	794	108	0.136	547	56	0.102	433	60	0.139	437	66	0.151	883	140	0.159
2	16022715	-	ttcccttaagCgaggaaacac	NA	NA	NA	101	16	0.158	132	18	0.136	83	9	0.108	121	17	0.14	83	17	0.205	79	14	0.177	41	7	0.171	58	12	0.207	63	17	0.27	44	7	0.159	NA	NA	NA	52	27	0.519
2	25203183	-	catcaccaagCagagaaacaa	exon	ENSMUSG00000013465	Nelfb	361	51	0.141	413	57	0.138	NA	NA	NA	406	54	0.133	386	60	0.155	434	57	0.131	112	34	0.304	121	17	0.14	70	8	0.114	85	20	0.235	107	36	0.343	129	36	0.279
2	25443232	+	cccacagagaCgtggacgtcg	exon	ENSMUSG00000026944	Abca2	NA	NA	NA	NA	NA	NA	179	24	0.135	NA	NA	NA	NA	NA	NA	NA	NA	NA	73	11	0.151	70	10	0.143	NA	NA	NA	NA	NA	NA	31	8	0.258	75	15	0.2
2	26920697	-	agagaacagaCagacttagaa	3UTR	ENSMUSG00000014867	Surf4	NA	NA	NA	NA	NA	NA	NA	NA	NA	NA	NA	NA	NA	NA	NA	NA	NA	NA	1031	170	0.165	1330	218	0.164	1025	136	0.133	1088	175	0.161	961	155	0.161	1403	218	0.155
2	30283903	-	tccaggatagCcagggctaca	NA	NA	NA	207	25	0.121	238	34	0.143	224	30	0.134	276	42	0.152	237	29	0.122	247	39	0.158	NA	NA	NA	120	23	0.192	56	9	0.161	50	10	0.2	56	13	0.232	150	27	0.18
2	57289895	+	agcctgtgaaCagggaacctc	exon	ENSMUSG00000026827	Gpd2	NA	NA	NA	NA	NA	NA	NA	NA	NA	NA	NA	NA	NA	NA	NA	NA	NA	NA	NA	NA	NA	74	13	0.176	NA	NA	NA	52	11	0.212	90	14	0.156	153	25	0.163
2	101586456	-	ataatgtggcCaaatggggag	exon	ENSMUSG00000027165	B230118H07Rik	NA	NA	NA	NA	NA	NA	809	84	0.104	NA	NA	NA	NA	NA	NA	765	80	0.105	122	18	0.148	NA	NA	NA	92	17	0.185	137	16	0.117	145	20	0.138	268	55	0.206
2	104292294	+	tgtgttcgtcCtggatctgac	exon	ENSMUSG00000081721	Gm13882	NA	NA	NA	NA	NA	NA	NA	NA	NA	NA	NA	NA	NA	NA	NA	NA	NA	NA	NA	NA	NA	99	11	0.159	84	16	0.254	NA	NA	NA	48	6	0.188	126	43	0.531
2	122111789	-	gagagtgtctCaggacttgga	exon	ENSMUSG00000033396	Spg11	80	11	0.138	93	16	0.172	120	17	0.142	NA	NA	NA	NA	NA	NA	NA	NA	NA	NA	NA	NA	NA	NA	NA	NA	NA	NA	NA	NA	NA	NA	NA	NA	NA	NA	NA
2	125321622	-	ccccactgagCcagatggtaa	exon	ENSMUSG00000027204	Fbn1	924	108	0.117	858	87	0.102	875	89	0.102	1043	109	0.105	NA	NA	NA	NA	NA	NA	352	66	0.188	459	125	0.272	392	94	0.24	429	105	0.245	422	96	0.227	1104	249	0.226
2	127436616	-	actctttaccCaggggacctc	exon	ENSMUSG00000027371	Fahd2a	139	20	0.144	NA	NA	NA	NA	NA	NA	NA	NA	NA	110	11	0.1	113	15	0.133	57	13	0.228	132	48	0.364	79	11	0.139	66	8	0.121	67	14	0.209	NA	NA	NA
2	146223533	+	gctttctacgCggggcccgac	exon	ENSMUSG00000068154	Insm1	NA	NA	NA	NA	NA	NA	NA	NA	NA	NA	NA	NA	NA	NA	NA	NA	NA	NA	NA	NA	NA	NA	NA	NA	NA	NA	NA	NA	NA	NA	218	27	0.125	437	57	0.13
2	152280170	+	gagccactatCtccagtgaac	3UTR	ENSMUSG00000074698	Csnk2a1	NA	NA	NA	NA	NA	NA	NA	NA	NA	NA	NA	NA	NA	NA	NA	NA	NA	NA	73	15	0.205	151	47	0.311	42	10	0.238	48	14	0.292	109	22	0.202	66	14	0.212
2	158446182	+	cattggttgcCaaatggaaat	exon	ENSMUSG00000027652	Ralgapb	NA	NA	NA	NA	NA	NA	NA	NA	NA	NA	NA	NA	NA	NA	NA	NA	NA	NA	NA	NA	NA	NA	NA	NA	36	9	0.25	NA	NA	NA	94	15	0.16	132	17	0.129
2	162934825	+	agttactcttCcgagtttata	3UTR	ENSMUSG00000016921	Srsf6	313	91	0.291	392	130	0.332	437	140	0.32	446	138	0.309	408	122	0.299	550	152	0.276	36	11	0.306	88	33	0.375	65	20	0.308	53	23	0.434	59	19	0.322	119	50	0.42
2	181306567	-	gctccttaggCaggagatatg	3UTR	ENSMUSG00000027581	Stmn3	NA	NA	NA	NA	NA	NA	125	13	0.104	NA	NA	NA	NA	NA	NA	NA	NA	NA	56	14	0.25	160	29	0.181	83	18	0.217	61	19	0.311	65	13	0.2	110	34	0.309
2	181355471	+	ggcatacaaaCaggatgatga	exon	ENSMUSG00000038685	Rtel1	147	15	0.102	NA	NA	NA	NA	NA	NA	NA	NA	NA	NA	NA	NA	NA	NA	NA	NA	NA	NA	355	38	0.107	NA	NA	NA	NA	NA	NA	155	19	0.123	222	33	0.149
3	34649838	+	ccgcgcggttCggggcacagc	NA	NA	NA	NA	NA	NA	NA	NA	NA	41	6	0.146	58	6	0.103	NA	NA	NA	NA	NA	NA	NA	NA	NA	NA	NA	NA	NA	NA	NA	NA	NA	NA	NA	NA	NA	NA	NA	NA
3	87914991	+	ggcctgcaaaCtgggaaccct	3UTR	ENSMUSG00000004897	Hdgf	1414	142	0.1	NA	NA	NA	NA	NA	NA	1770	186	0.105	NA	NA	NA	1605	160	0.1	369	49	0.133	553	62	0.112	399	45	0.113	335	67	0.2	357	41	0.115	1049	154	0.147
3	89209300	+	tgccactgagCagggcatagc	3UTR	ENSMUSG00000064068	Mtx1	NA	NA	NA	NA	NA	NA	NA	NA	NA	NA	NA	NA	NA	NA	NA	NA	NA	NA	NA	NA	NA	63	7	0.111	47	9	0.191	36	9	0.25	NA	NA	NA	NA	NA	NA
3	89217880	+	gccccgatccCtccagcagag	exon	ENSMUSG00000028047	Thbs3	858	118	0.138	787	129	0.164	868	115	0.132	881	119	0.135	724	104	0.144	845	132	0.156	300	132	0.44	330	147	0.445	322	152	0.472	257	108	0.42	260	121	0.465	457	177	0.387
3	89402579	-	agatgcccttCgaggcactgg	3UTR	ENSMUSG00000042642	Flad1	36	12	0.333	64	12	0.188	NA	NA	NA	NA	NA	NA	37	7	0.189	NA	NA	NA	NA	NA	NA	NA	NA	NA	NA	NA	NA	NA	NA	NA	20	8	0.4	37	16	0.432
3	90251701	+	gttccccttgCaagagttcat	exon	ENSMUSG00000052310	Slc39a1	NA	NA	NA	NA	NA	NA	NA	NA	NA	NA	NA	NA	NA	NA	NA	NA	NA	NA	966	129	0.134	972	108	0.111	705	73	0.104	598	60	0.1	NA	NA	NA	1090	152	0.139
3	107756658	-	acactgtagcCacatgattgg	exon	ENSMUSG00000014599	Csf1	NA	NA	NA	NA	NA	NA	77	14	0.182	94	12	0.128	NA	NA	NA	NA	NA	NA	158	28	0.177	173	22	0.127	NA	NA	NA	95	20	0.211	169	31	0.183	188	42	0.223
3	130729132	-	cccctggcaaCaggattgttt	exon	ENSMUSG00000062006	Rpl34	NA	NA	NA	NA	NA	NA	NA	NA	NA	NA	NA	NA	NA	NA	NA	NA	NA	NA	NA	NA	NA	438	45	0.103	NA	NA	NA	NA	NA	NA	252	28	0.111	832	105	0.126
3	144434226	-	cttacattgcCtaaaatacac	3UTR	ENSMUSG00000040151	Hs2st1	NA	NA	NA	NA	NA	NA	NA	NA	NA	NA	NA	NA	NA	NA	NA	NA	NA	NA	217	22	0.101	415	43	0.104	NA	NA	NA	NA	NA	NA	195	25	0.128	NA	NA	NA
4	38985913	+	agaataagtaCaagaagaaga	NA	NA	NA	152	40	0.482	62	26	0.419	95	45	0.479	66	27	0.415	69	39	0.565	79	31	0.397	NA	NA	NA	NA	NA	NA	NA	NA	NA	NA	NA	NA	NA	NA	NA	NA	NA	NA
4	38986168	+	agaagaagaaCaagaagaaga	NA	NA	NA	86	75	0.893	26	25	0.962	51	49	0.961	32	30	0.938	57	51	0.911	71	66	0.943	NA	NA	NA	NA	NA	NA	NA	NA	NA	NA	NA	NA	NA	NA	NA	NA	NA	NA
4	41518020	-	cttccaagtcCaaggagagca	3UTR	ENSMUSG00000028439	Fam219a	98	17	0.173	99	13	0.131	91	10	0.11	118	14	0.119	99	11	0.111	83	13	0.157	159	28	0.176	177	39	0.22	82	15	0.183	115	21	0.183	125	49	0.392	88	18	0.205
4	43022190	-	ttccaggagcCggaggttatt	exon	ENSMUSG00000028454	Pigo	82	19	0.232	57	15	0.263	42	12	0.286	65	9	0.138	59	12	0.203	42	10	0.238	37	14	0.378	34	12	0.353	44	13	0.295	26	7	0.269	NA	NA	NA	40	14	0.35
4	43495356	+	acagctggtgCagctgacaca	exon	ENSMUSG00000028461	Ccdc107	NA	NA	NA	NA	NA	NA	NA	NA	NA	NA	NA	NA	NA	NA	NA	NA	NA	NA	1106	275	0.249	1584	477	0.301	990	269	0.272	1043	305	0.292	1289	449	0.348	1537	523	0.34
4	45398952	-	cggggcatctCaggctcattc	3UTR	ENSMUSG00000045973	Slc25a51	436	44	0.101	NA	NA	NA	NA	NA	NA	NA	NA	NA	NA	NA	NA	NA	NA	NA	179	19	0.106	451	47	0.104	NA	NA	NA	NA	NA	NA	NA	NA	NA	NA	NA	NA
4	83505455	-	cccctggcaaCaggattgttt	exon	ENSMUSG00000066116	Gm10154	45	6	0.133	NA	NA	NA	50	8	0.16	63	11	0.175	NA	NA	NA	NA	NA	NA	35	8	0.229	91	13	0.144	48	11	0.229	44	6	0.136	46	10	0.217	128	21	0.164
4	107359682	+	ccagcatcagCaggaaactga	3UTR	ENSMUSG00000057375	Yipf1	NA	NA	NA	NA	NA	NA	NA	NA	NA	NA	NA	NA	NA	NA	NA	NA	NA	NA	NA	NA	NA	408	55	0.135	NA	NA	NA	NA	NA	NA	193	21	0.109	425	47	0.111
4	117883261	-	gctgctggagCcgggatccct	5UTR	ENSMUSG00000028541	B4galt2	NA	NA	NA	NA	NA	NA	NA	NA	NA	NA	NA	NA	NA	NA	NA	NA	NA	NA	74	14	0.189	94	14	0.149	37	8	0.216	45	7	0.156	NA	NA	NA	NA	NA	NA
4	126082943	+	ttgccagtgtCggggcctgtt	exon	ENSMUSG00000042616	Oscp1	NA	NA	NA	NA	NA	NA	NA	NA	NA	NA	NA	NA	NA	NA	NA	NA	NA	NA	325	44	0.135	648	73	0.113	NA	NA	NA	NA	NA	NA	NA	NA	NA	552	56	0.101
4	130073114	+	gccgggcccgCaggtgtgtgt	exon	ENSMUSG00000040690	Col16a1	NA	NA	NA	NA	NA	NA	NA	NA	NA	NA	NA	NA	NA	NA	NA	NA	NA	NA	89	21	0.236	91	10	0.11	69	7	0.101	NA	NA	NA	NA	NA	NA	222	44	0.198
4	130086244	+	ccaggcttccCaggcccaccg	3UTR	ENSMUSG00000040690	Col16a1	NA	NA	NA	NA	NA	NA	NA	NA	NA	127	14	0.11	NA	NA	NA	NA	NA	NA	NA	NA	NA	NA	NA	NA	218	22	0.101	NA	NA	NA	183	23	0.126	317	36	0.114
4	130824055	+	ggacacgtgtCtccaaagtgc	3UTR	ENSMUSG00000025743	Sdc3	944	366	0.388	1085	420	0.387	1131	414	0.366	1201	497	0.414	1125	384	0.341	1104	368	0.333	651	311	0.478	467	250	0.535	475	229	0.482	389	216	0.555	335	193	0.576	660	342	0.518
4	139648956	+	cagtggtagcCagggagagct	3UTR	ENSMUSG00000028737	Aldh4a1	NA	NA	NA	NA	NA	NA	NA	NA	NA	NA	NA	NA	NA	NA	NA	NA	NA	NA	NA	NA	NA	NA	NA	NA	261	29	0.111	271	32	0.118	204	24	0.118	286	44	0.154
4	148436102	-	agtgcagaagCcagagactga	3UTR	ENSMUSG00000047719	Ubiad1	161	17	0.106	NA	NA	NA	161	17	0.106	NA	NA	NA	NA	NA	NA	NA	NA	NA	NA	NA	NA	182	34	0.187	86	17	0.198	93	10	0.108	123	18	0.146	99	22	0.222
4	149499123	+	ccctctgttaCagagcctgct	NA	NA	NA	40	6	0.15	74	8	0.108	NA	NA	NA	89	14	0.157	NA	NA	NA	97	13	0.134	NA	NA	NA	22	9	0.409	NA	NA	NA	NA	NA	NA	NA	NA	NA	NA	NA	NA
4	152303530	+	ccaggatgctCgggagaggtg	3UTR	ENSMUSG00000039662	Icmt	NA	NA	NA	230	31	0.135	NA	NA	NA	NA	NA	NA	223	23	0.103	NA	NA	NA	213	34	0.16	172	25	0.145	115	20	0.174	93	15	0.161	104	16	0.154	185	28	0.152
4	155769701	-	gccttcctgcCcaggacctgc	3UTR	ENSMUSG00000042116	Vwa1	NA	NA	NA	NA	NA	NA	NA	NA	NA	NA	NA	NA	NA	NA	NA	NA	NA	NA	56	7	0.125	47	8	0.17	NA	NA	NA	NA	NA	NA	NA	NA	NA	NA	NA	NA
5	33821450	+	ccgcgcctcaCagggcgcgct	NA	NA	NA	NA	NA	NA	NA	NA	NA	22	7	0.318	24	10	0.417	NA	NA	NA	NA	NA	NA	NA	NA	NA	NA	NA	NA	NA	NA	NA	NA	NA	NA	NA	NA	NA	NA	NA	NA
5	34635681	-	gaggcatcagCaaggggaacg	5UTR	ENSMUSG00000001082	Mfsd10	NA	NA	NA	NA	NA	NA	NA	NA	NA	NA	NA	NA	NA	NA	NA	NA	NA	NA	132	25	0.189	224	77	0.344	137	26	0.19	138	31	0.225	127	35	0.276	232	58	0.25
5	35552658	-	gccacgtgagCagggaggtgg	NA	NA	NA	NA	NA	NA	31	10	0.323	NA	NA	NA	25	10	0.4	20	8	0.4	32	11	0.344	NA	NA	NA	NA	NA	NA	NA	NA	NA	25	17	0.68	NA	NA	NA	NA	NA	NA
5	36018128	-	gagcgaggccCgggtgtctca	3UTR	ENSMUSG00000029093	Sorcs2	NA	NA	NA	353	37	0.105	NA	NA	NA	NA	NA	NA	366	38	0.104	NA	NA	NA	116	35	0.302	159	57	0.358	142	62	0.437	100	44	0.44	121	40	0.331	249	76	0.305
5	64105789	+	gaagttcgtgCacacctctgt	exon	ENSMUSG00000029171	Pgm1	NA	NA	NA	NA	NA	NA	NA	NA	NA	NA	NA	NA	NA	NA	NA	NA	NA	NA	56	8	0.143	86	45	0.523	52	11	0.212	57	17	0.298	47	16	0.34	126	32	0.254
5	103588150	+	ccgcacgctgCagggcttgct	exon	ENSMUSG00000034573	Ptpn13	NA	NA	NA	NA	NA	NA	NA	NA	NA	NA	NA	NA	NA	NA	NA	NA	NA	NA	73	9	0.123	166	17	0.102	118	15	0.127	NA	NA	NA	75	14	0.187	NA	NA	NA
5	112217279	-	gggacgcggaCaaggctcagg	exon	ENSMUSG00000097767	Miat	29	6	0.207	40	14	0.368	NA	NA	NA	24	11	0.458	NA	NA	NA	NA	NA	NA	NA	NA	NA	NA	NA	NA	NA	NA	NA	NA	NA	NA	NA	NA	NA	NA	NA	NA
5	112257463	+	gccccatccaCagggccagcc	exon	ENSMUSG00000029343	Crybb1	NA	NA	NA	NA	NA	NA	NA	NA	NA	NA	NA	NA	21	8	0.381	22	7	0.318	108	36	0.333	196	48	0.245	141	51	0.362	104	35	0.337	49	19	0.388	136	23	0.169
5	135376301	+	gctcacacacCgaggctactc	3UTR	ENSMUSG00000000916	Nsun5	NA	NA	NA	NA	NA	NA	NA	NA	NA	NA	NA	NA	NA	NA	NA	NA	NA	NA	NA	NA	NA	58	10	0.172	34	8	0.235	38	7	0.184	NA	NA	NA	NA	NA	NA
5	137663500	-	tggcggatatCgggggagacc	exon	ENSMUSG00000029722	Agfg2	NA	NA	NA	NA	NA	NA	NA	NA	NA	NA	NA	NA	NA	NA	NA	NA	NA	NA	NA	NA	NA	NA	NA	NA	26	12	0.462	28	7	0.25	NA	NA	NA	NA	NA	NA
5	142961220	+	cgccctggaaCagagctgcgc	exon	ENSMUSG00000029581	Fscn1	NA	NA	NA	NA	NA	NA	NA	NA	NA	NA	NA	NA	NA	NA	NA	NA	NA	NA	13462	2440	0.181	11757	2228	0.19	7657	1462	0.191	7145	1468	0.205	9124	2328	0.255	14140	3292	0.233
5	146948843	+	atgcgttcgtCggggcctgtg	exon	ENSMUSG00000016503	Gtf3a	NA	NA	NA	NA	NA	NA	NA	NA	NA	NA	NA	NA	NA	NA	NA	NA	NA	NA	710	87	0.123	1211	188	0.155	535	65	0.122	621	79	0.127	600	90	0.15	683	106	0.156
5	150554362	+	ggtacgctgtCagggcccagc	exon	ENSMUSG00000041147	Brca2	107	15	0.14	123	20	0.163	NA	NA	NA	122	14	0.115	NA	NA	NA	81	9	0.111	NA	NA	NA	NA	NA	NA	NA	NA	NA	32	7	0.219	36	7	0.194	NA	NA	NA
6	4518517	+	ccaggtcaagCagtgagtatt	exon	ENSMUSG00000029661	Col1a2	NA	NA	NA	NA	NA	NA	NA	NA	NA	NA	NA	NA	NA	NA	NA	NA	NA	NA	NA	NA	NA	NA	NA	NA	NA	NA	NA	NA	NA	NA	3328	336	0.101	6153	637	0.104
6	29164588	-	tgactttattCgtgggccgtc	exon	ENSMUSG00000029701	Rbm28	NA	NA	NA	NA	NA	NA	NA	NA	NA	NA	NA	NA	NA	NA	NA	NA	NA	NA	105	12	0.114	296	33	0.111	117	19	0.162	146	19	0.13	NA	NA	NA	NA	NA	NA
6	48845990	+	cagcctatatCagggttccat	NA	NA	NA	NA	NA	NA	NA	NA	NA	NA	NA	NA	NA	NA	NA	NA	NA	NA	NA	NA	NA	106	14	0.132	165	28	0.17	NA	NA	NA	NA	NA	NA	120	13	0.108	NA	NA	NA
6	56878833	+	taaaggttaaCaggagtctcc	3UTR	ENSMUSG00000029781	Fkbp9	NA	NA	NA	NA	NA	NA	NA	NA	NA	555	59	0.106	478	48	0.1	569	66	0.116	100	10	0.1	NA	NA	NA	NA	NA	NA	160	19	0.119	160	22	0.138	237	51	0.216
6	66875663	-	ctgtgatcaaCtgtgcagaca	NA	NA	NA	NA	NA	NA	NA	NA	NA	NA	NA	NA	NA	NA	NA	NA	NA	NA	NA	NA	NA	6255	683	0.109	11879	1389	0.117	5133	581	0.113	5809	687	0.118	6165	837	0.136	8687	1033	0.119
6	71124693	+	cccctggcaaCaggattgttt	exon	ENSMUSG00000068396	Rpl34-ps1	213	26	0.122	NA	NA	NA	NA	NA	NA	195	27	0.138	NA	NA	NA	179	27	0.151	NA	NA	NA	308	56	0.182	160	24	0.15	131	17	0.13	87	20	0.23	NA	NA	NA
6	83350946	+	gggctctaagCcagtgagagc	NA	NA	NA	NA	NA	NA	NA	NA	NA	24	13	0.542	25	11	0.44	NA	NA	NA	NA	NA	NA	NA	NA	NA	NA	NA	NA	NA	NA	NA	NA	NA	NA	NA	NA	NA	NA	NA	NA
6	88503789	-	tggggagtgtCaggcctggag	3UTR	ENSMUSG00000030082	Sec61a1	839	153	0.182	901	146	0.162	761	166	0.218	973	191	0.196	876	156	0.178	733	134	0.183	3685	1064	0.289	6157	2034	0.33	4193	1387	0.331	4257	1290	0.303	3868	1247	0.322	5856	1918	0.328
6	91268545	+	cagatgtgaaCgagtgcgaga	exon	ENSMUSG00000064080	Fbln2	5731	715	0.125	5215	658	0.126	6873	875	0.127	7071	885	0.125	7184	922	0.128	6257	794	0.127	4441	1431	0.322	3952	1327	0.336	3470	1163	0.335	3487	1176	0.338	2991	1264	0.423	5282	1919	0.363
6	113492889	+	agggcttcatCaagggtagat	exon	ENSMUSG00000030284	Creld1	NA	NA	NA	NA	NA	NA	NA	NA	NA	NA	NA	NA	NA	NA	NA	NA	NA	NA	NA	NA	NA	NA	NA	NA	1065	112	0.105	1037	109	0.105	1030	121	0.117	1539	206	0.134
6	113531530	-	gagccgaaagCcgggaggaac	5UTR	ENSMUSG00000030286	Emc3	65	7	0.108	63	13	0.206	36	8	0.222	55	6	0.109	33	9	0.273	57	9	0.158	384	93	0.242	626	154	0.246	404	104	0.257	312	69	0.221	419	109	0.26	699	210	0.3
6	124745645	-	agctggagcgCagtgtggtga	exon	ENSMUSG00000004263	Atn1	NA	NA	NA	NA	NA	NA	NA	NA	NA	NA	NA	NA	NA	NA	NA	NA	NA	NA	NA	NA	NA	3362	359	0.107	NA	NA	NA	1566	171	0.109	2243	318	0.142	2613	349	0.134
6	131388170	-	cccccggaccCcgcgcctaag	exon	ENSMUSG00000030189	Ybx3	746	88	0.118	NA	NA	NA	786	79	0.101	866	99	0.114	737	81	0.11	866	92	0.106	1679	204	0.122	1899	296	0.156	936	168	0.179	1237	188	0.152	1584	282	0.178	1526	250	0.164
7	4751948	-	gcagatcaagCagggaacttt	3UTR	ENSMUSG00000051811	Cox6b2	NA	NA	NA	NA	NA	NA	NA	NA	NA	80	9	0.113	NA	NA	NA	85	10	0.118	130	15	0.115	247	26	0.105	141	24	0.17	164	26	0.159	115	13	0.113	133	17	0.128
7	19076395	+	acgcgacgcgCaggtcgggcc	exon	ENSMUSG00000030410	Dmwd	NA	NA	NA	NA	NA	NA	NA	NA	NA	NA	NA	NA	NA	NA	NA	NA	NA	NA	NA	NA	NA	365	37	0.101	238	31	0.13	240	26	0.108	160	18	0.113	401	49	0.122
7	19431787	-	tccttgttgcCaaatggcaaa	exon	ENSMUSG00000030397	Mark4	NA	NA	NA	NA	NA	NA	NA	NA	NA	NA	NA	NA	NA	NA	NA	NA	NA	NA	74	18	0.243	NA	NA	NA	NA	NA	NA	NA	NA	NA	50	9	0.18	63	9	0.143
7	19756562	-	tgggcatcatCggaggaccgg	3UTR	ENSMUSG00000002980	Bcam	NA	NA	NA	NA	NA	NA	NA	NA	NA	NA	NA	NA	NA	NA	NA	NA	NA	NA	65	8	0.123	106	15	0.142	96	11	0.115	NA	NA	NA	NA	NA	NA	68	13	0.191
7	27174770	-	aggtcggtgaCgcggagttat	3UTR	ENSMUSG00000095538	Gm21983	NA	NA	NA	NA	NA	NA	NA	NA	NA	NA	NA	NA	NA	NA	NA	NA	NA	NA	NA	NA	NA	1777	194	0.109	918	95	0.104	NA	NA	NA	1193	123	0.103	1362	180	0.132
7	27330216	-	ttgcattcttCgggggcccgg	exon	ENSMUSG00000040488	Ltbp4	NA	NA	NA	NA	NA	NA	NA	NA	NA	NA	NA	NA	NA	NA	NA	NA	NA	NA	NA	NA	NA	NA	NA	NA	NA	NA	NA	NA	NA	NA	46	9	0.196	119	18	0.151
7	45382267	-	gcatatggatCcaggtggaaa	NA	NA	NA	264	39	0.148	254	37	0.146	236	35	0.148	290	49	0.169	233	35	0.15	196	29	0.148	57	11	0.193	NA	NA	NA	NA	NA	NA	NA	NA	NA	NA	NA	NA	NA	NA	NA
7	46068765	+	tgggagacttCaaggcttatg	exon	ENSMUSG00000030835	Nomo1	NA	NA	NA	NA	NA	NA	NA	NA	NA	NA	NA	NA	NA	NA	NA	NA	NA	NA	NA	NA	NA	2602	267	0.103	NA	NA	NA	2266	261	0.115	2283	267	0.117	3379	492	0.146
7	46924807	-	atacagtagcCaaatgtcatg	3UTR	ENSMUSG00000043262	Uevld	NA	NA	NA	NA	NA	NA	NA	NA	NA	NA	NA	NA	NA	NA	NA	NA	NA	NA	NA	NA	NA	165	19	0.115	112	12	0.107	109	13	0.119	109	14	0.128	178	33	0.185
7	68003926	+	cgaggactacCgaagctaccg	exon	ENSMUSG00000005533	Igf1r	420	64	0.152	NA	NA	NA	485	56	0.115	552	82	0.149	501	55	0.11	526	70	0.133	NA	NA	NA	NA	NA	NA	43	17	0.395	NA	NA	NA	NA	NA	NA	NA	NA	NA
7	79922819	-	ccaggacagtCagggctacac	NA	NA	NA	NA	NA	NA	NA	NA	NA	NA	NA	NA	NA	NA	NA	182	20	0.11	NA	NA	NA	69	15	0.217	64	8	0.125	NA	NA	NA	NA	NA	NA	NA	NA	NA	61	7	0.115
7	98717700	+	tagatcctgtCagggcagaag	3UTR	ENSMUSG00000030753	Prkrir	NA	NA	NA	NA	NA	NA	NA	NA	NA	NA	NA	NA	191	26	0.136	NA	NA	NA	NA	NA	NA	437	56	0.128	246	40	0.163	270	41	0.152	209	34	0.163	314	48	0.153
7	130936384	+	accgtctgtcCcgagcactgc	exon	ENSMUSG00000006205	Htra1	538	57	0.106	NA	NA	NA	469	54	0.115	718	73	0.102	NA	NA	NA	NA	NA	NA	929	132	0.142	746	78	0.105	484	56	0.116	627	73	0.116	656	85	0.13	1161	154	0.133
8	4493486	+	ggctctgtagCgaggagtttc	5UTR	ENSMUSG00000008206	Cers4	123	20	0.163	91	16	0.176	93	19	0.204	95	14	0.147	73	11	0.151	95	24	0.253	NA	NA	NA	100	21	0.21	75	11	0.147	55	9	0.164	43	6	0.14	75	8	0.107
8	13176097	-	tgcagagattCaaggaacaaa	NA	NA	NA	NA	NA	NA	NA	NA	NA	NA	NA	NA	58	8	0.138	59	9	0.153	54	10	0.185	NA	NA	NA	25	11	0.44	NA	NA	NA	NA	NA	NA	NA	NA	NA	NA	NA	NA
8	25158649	-	tctgctgcccCggtgtttgga	3UTR	ENSMUSG00000065954	Tacc1	90	34	0.378	85	19	0.224	77	21	0.273	94	31	0.333	101	25	0.248	91	29	0.319	27	7	0.259	30	13	0.433	NA	NA	NA	NA	NA	NA	25	6	0.24	36	11	0.306
8	27140340	-	aggctggtgaCagggagagcc	3UTR	ENSMUSG00000031488	Rab11fip1	NA	NA	NA	NA	NA	NA	NA	NA	NA	NA	NA	NA	NA	NA	NA	NA	NA	NA	44	22	0.5	57	28	0.491	29	13	0.448	45	17	0.378	49	11	0.224	55	15	0.273
8	46209134	-	actgtctcacCaagatcttca	exon	ENSMUSG00000031633	Slc25a4	NA	NA	NA	NA	NA	NA	NA	NA	NA	NA	NA	NA	NA	NA	NA	NA	NA	NA	3433	349	0.102	6779	768	0.113	3813	397	0.104	3405	440	0.129	3546	495	0.14	6011	765	0.127
8	47828373	-	taacatgtgcCcggtgtctgc	3UTR	ENSMUSG00000031563	Wwc2	NA	NA	NA	NA	NA	NA	NA	NA	NA	NA	NA	NA	NA	NA	NA	NA	NA	NA	161	22	0.137	235	25	0.106	NA	NA	NA	NA	NA	NA	NA	NA	NA	241	26	0.108
8	48342414	-	acgggcaataCtccaagggcc	exon	ENSMUSG00000031561	Tenm3	444	111	0.25	446	97	0.217	452	88	0.195	490	81	0.165	500	77	0.154	388	76	0.196	NA	NA	NA	27	10	0.37	25	7	0.28	21	6	0.286	21	9	0.429	48	19	0.396
8	60912348	-	cagggaaaatCtggaggtgtg	3UTR	ENSMUSG00000004319	Clcn3	NA	NA	NA	NA	NA	NA	NA	NA	NA	NA	NA	NA	NA	NA	NA	NA	NA	NA	47	16	0.34	144	27	0.188	89	24	0.27	116	17	0.147	104	33	0.317	301	49	0.163
8	70382668	-	gtggccataaCtccagaggcc	3UTR	ENSMUSG00000003575	Crtc1	NA	NA	NA	NA	NA	NA	NA	NA	NA	NA	NA	NA	NA	NA	NA	84	12	0.143	NA	NA	NA	NA	NA	NA	NA	NA	NA	NA	NA	NA	117	13	0.111	172	26	0.151
8	70455581	-	tggcctcctgCagggcctggc	exon	ENSMUSG00000055707	Klhl26	318	85	0.267	335	86	0.257	328	55	0.168	342	78	0.228	286	80	0.28	290	66	0.228	243	88	0.362	81	35	0.438	85	20	0.235	78	37	0.474	76	37	0.487	200	107	0.535
8	70792357	-	caggccgaatCcggccgatct	5UTR	ENSMUSG00000031833	Mast3	NA	NA	NA	24	11	0.458	NA	NA	NA	27	13	0.481	40	28	0.7	21	11	0.524	32	21	0.656	NA	NA	NA	NA	NA	NA	NA	NA	NA	NA	NA	NA	27	12	0.444
8	71369173	+	cagtcagcatCcgagctagac	exon	ENSMUSG00000002395	Use1	NA	NA	NA	1457	154	0.106	NA	NA	NA	1390	169	0.122	NA	NA	NA	NA	NA	NA	1861	237	0.127	3768	503	0.134	1912	215	0.112	1911	275	0.144	2046	296	0.145	2710	402	0.148
8	71489661	+	tgattgttgcCaaatgtgaac	NA	NA	NA	27	8	0.296	20	12	0.6	NA	NA	NA	NA	NA	NA	NA	NA	NA	NA	NA	NA	NA	NA	NA	NA	NA	NA	NA	NA	NA	NA	NA	NA	NA	NA	NA	NA	NA	NA
8	72234473	+	ggtgcattggCcgggaaacag	NA	NA	NA	NA	NA	NA	NA	NA	NA	30	7	0.233	33	9	0.273	NA	NA	NA	NA	NA	NA	NA	NA	NA	NA	NA	NA	NA	NA	NA	NA	NA	NA	NA	NA	NA	NA	NA	NA
8	72240809	+	ccaggacagaCagggctatac	NA	NA	NA	32	6	0.188	NA	NA	NA	21	9	0.429	NA	NA	NA	23	7	0.304	27	12	0.444	NA	NA	NA	NA	NA	NA	NA	NA	NA	NA	NA	NA	NA	NA	NA	NA	NA	NA
8	84559447	+	cgcgccaaagCcggggacgcg	exon	ENSMUSG00000034656	Cacna1a	511	55	0.108	483	62	0.128	450	57	0.127	503	64	0.127	NA	NA	NA	418	44	0.105	137	22	0.161	NA	NA	NA	68	13	0.191	NA	NA	NA	68	15	0.221	106	11	0.104
8	95095673	+	gtcaccaggaCgggaactgtg	exon	ENSMUSG00000031787	Katnb1	NA	NA	NA	NA	NA	NA	NA	NA	NA	NA	NA	NA	NA	NA	NA	NA	NA	NA	269	28	0.104	323	44	0.136	NA	NA	NA	212	36	0.17	161	36	0.224	286	34	0.119
8	110635121	+	gattacctgcCagagatccta	exon	ENSMUSG00000010936	Vac14	NA	NA	NA	NA	NA	NA	NA	NA	NA	NA	NA	NA	NA	NA	NA	NA	NA	NA	NA	NA	NA	NA	NA	NA	222	25	0.113	161	17	0.106	160	19	0.119	NA	NA	NA
8	111155350	-	ccaggacagcCagggttacag	3UTR	ENSMUSG00000003316	Glg1	1304	288	0.221	1188	241	0.203	1269	321	0.253	1510	329	0.218	1347	336	0.249	1304	264	0.202	195	48	0.246	264	99	0.375	194	74	0.381	229	85	0.371	165	68	0.412	400	151	0.378
8	111156493	-	tcccctttggCgagtttgggc	3UTR	ENSMUSG00000003316	Glg1	NA	NA	NA	1053	118	0.112	NA	NA	NA	NA	NA	NA	NA	NA	NA	NA	NA	NA	921	177	0.193	2099	395	0.189	1521	264	0.174	1522	263	0.173	1291	260	0.201	1894	332	0.176
8	114706227	+	gtgtgtaatgCagggacgttt	exon	ENSMUSG00000004637	Wwox	NA	NA	NA	NA	NA	NA	NA	NA	NA	NA	NA	NA	NA	NA	NA	NA	NA	NA	117	24	0.205	NA	NA	NA	NA	NA	NA	NA	NA	NA	101	15	0.149	213	57	0.268
8	119809704	-	ctctggtagaCactgcttggc	3UTR	ENSMUSG00000031827	Cotl1	2457	278	0.113	3153	353	0.112	NA	NA	NA	NA	NA	NA	3639	370	0.102	4135	417	0.101	2326	613	0.264	2714	694	0.256	1736	440	0.253	2283	516	0.226	1457	450	0.309	2335	549	0.235
8	121605458	-	gccggctcacCagctgccccg	exon	ENSMUSG00000061410	Zcchc14	NA	NA	NA	NA	NA	NA	NA	NA	NA	NA	NA	NA	NA	NA	NA	NA	NA	NA	248	33	0.133	218	27	0.124	NA	NA	NA	NA	NA	NA	NA	NA	NA	193	26	0.135
8	122025795	+	gaaggcgcctCagggttggag	3UTR	ENSMUSG00000025316	Banp	NA	NA	NA	NA	NA	NA	NA	NA	NA	NA	NA	NA	NA	NA	NA	NA	NA	NA	NA	NA	NA	458	50	0.109	347	41	0.118	NA	NA	NA	243	32	0.132	482	58	0.12
8	122466976	-	tgtcatcaagCaggaccacca	3UTR	ENSMUSG00000014470	Rnf166	347	52	0.15	NA	NA	NA	259	26	0.1	NA	NA	NA	NA	NA	NA	NA	NA	NA	376	63	0.168	367	75	0.204	251	30	0.12	310	40	0.129	303	76	0.252	319	63	0.197
8	122502216	-	caaccaaacgCaggctgtggc	exon	ENSMUSG00000014444	Piezo1	1368	140	0.102	1435	149	0.104	1419	168	0.118	NA	NA	NA	1303	144	0.111	NA	NA	NA	449	59	0.131	290	37	0.128	276	46	0.167	172	22	0.129	264	31	0.117	650	100	0.154
8	123501322	+	agctcttcgaCcgcatgtgta	exon	ENSMUSG00000031967	Afg3l1	NA	NA	NA	NA	NA	NA	NA	NA	NA	NA	NA	NA	NA	NA	NA	NA	NA	NA	1144	139	0.122	1877	304	0.162	1304	224	0.172	1437	245	0.17	1310	264	0.202	2294	436	0.19
8	124636478	-	ttttcctcccCatgggtctac	3UTR	ENSMUSG00000031983	2310022B05Rik	NA	NA	NA	NA	NA	NA	NA	NA	NA	NA	NA	NA	NA	NA	NA	NA	NA	NA	NA	NA	NA	630	73	0.116	401	46	0.115	350	39	0.111	395	47	0.119	552	70	0.127
9	14561502	-	ggtgttacccCagggctgtgc	NA	NA	NA	78	19	0.244	42	15	0.357	73	8	0.11	74	33	0.446	57	17	0.298	77	24	0.312	NA	NA	NA	NA	NA	NA	NA	NA	NA	NA	NA	NA	NA	NA	NA	NA	NA	NA
9	23223285	+	gtgcgggagcCggagctcagc	5UTR	ENSMUSG00000031963	Bmper	NA	NA	NA	NA	NA	NA	54	9	0.167	83	11	0.133	78	14	0.179	NA	NA	NA	NA	NA	NA	NA	NA	NA	NA	NA	NA	NA	NA	NA	NA	NA	NA	NA	NA	NA
9	45900201	-	tgtaagtagcCaaatgataac	5UTR	ENSMUSG00000042790	Rnf214	285	30	0.105	347	40	0.115	NA	NA	NA	NA	NA	NA	NA	NA	NA	NA	NA	NA	NA	NA	NA	44	23	0.523	NA	NA	NA	NA	NA	NA	NA	NA	NA	42	13	0.31
9	53667154	-	ccgcggcctgCggggtcctgc	exon	ENSMUSG00000032030	Cul5	NA	NA	NA	NA	NA	NA	NA	NA	NA	NA	NA	NA	NA	NA	NA	NA	NA	NA	NA	NA	NA	22	7	0.318	NA	NA	NA	28	10	0.357	53	6	0.113	119	24	0.202
9	65215230	+	tggcgggaccCgagaggcgac	NA	NA	NA	NA	NA	NA	NA	NA	NA	NA	NA	NA	NA	NA	NA	NA	NA	NA	NA	NA	NA	33	6	0.182	23	7	0.304	NA	NA	NA	NA	NA	NA	NA	NA	NA	NA	NA	NA
9	66592957	-	tgcccagtgcCgggtcagaag	5UTR	ENSMUSG00000032376	Usp3	33	7	0.212	30	8	0.267	28	8	0.286	34	9	0.265	NA	NA	NA	40	11	0.275	26	15	0.577	NA	NA	NA	NA	NA	NA	20	16	0.8	NA	NA	NA	39	19	0.487
9	80310366	+	accagggagtCagggtctcac	3UTR	ENSMUSG00000033577	Myo6	148	60	0.405	134	54	0.403	273	120	0.44	199	76	0.382	221	85	0.385	176	84	0.477	26	11	0.423	73	54	0.74	47	19	0.404	64	33	0.516	37	23	0.622	118	45	0.381
9	106199113	-	cgcgctccagCccggtgccct	exon	ENSMUSG00000020253	Ppm1m	136	29	0.213	150	23	0.153	115	23	0.2	166	22	0.133	104	20	0.192	110	15	0.136	133	34	0.256	187	38	0.203	154	50	0.325	140	53	0.379	126	36	0.286	181	51	0.282
9	107685411	-	gtggtccgtaCaggcgctccc	3UTR	ENSMUSG00000034684	Sema3f	NA	NA	NA	NA	NA	NA	NA	NA	NA	NA	NA	NA	519	52	0.1	NA	NA	NA	229	50	0.218	NA	NA	NA	148	27	0.182	168	30	0.179	156	20	0.128	179	24	0.134
9	108047224	+	acctggtggcCaaatgattca	3UTR	ENSMUSG00000032594	Ip6k1	NA	NA	NA	NA	NA	NA	NA	NA	NA	NA	NA	NA	NA	NA	NA	NA	NA	NA	140	17	0.121	118	18	0.153	105	14	0.133	116	17	0.147	NA	NA	NA	136	20	0.147
9	114390233	-	gcgctgcaagCagggcctgcc	exon	ENSMUSG00000032431	Crtap	NA	NA	NA	NA	NA	NA	NA	NA	NA	NA	NA	NA	NA	NA	NA	NA	NA	NA	NA	NA	NA	NA	NA	NA	284	30	0.106	230	32	0.139	247	34	0.138	597	110	0.185
9	119925427	+	cgtggacctgCaggctgccac	3UTR	ENSMUSG00000032512	Wdr48	136	45	0.331	217	66	0.304	282	52	0.184	315	61	0.194	NA	NA	NA	333	46	0.138	136	50	0.368	209	92	0.44	113	48	0.425	150	60	0.4	109	38	0.349	325	111	0.342
10	5724533	+	ttcccttaagCgaggaaacac	NA	NA	NA	106	16	0.151	147	26	0.177	102	26	0.255	137	22	0.161	134	29	0.216	62	11	0.177	74	19	0.257	66	15	0.227	70	25	0.357	62	17	0.274	54	12	0.222	86	21	0.25
10	42183767	-	tcaggcgagaCttggacggca	3UTR	ENSMUSG00000048756	Foxo3	303	48	0.158	354	42	0.119	341	44	0.129	334	51	0.153	315	42	0.133	265	49	0.185	477	103	0.216	659	126	0.191	407	97	0.238	389	64	0.165	356	67	0.188	504	116	0.23
10	52418019	+	cgctggcgcgCggacgtccgg	exon	ENSMUSG00000023068	Nus1	NA	NA	NA	NA	NA	NA	NA	NA	NA	NA	NA	NA	NA	NA	NA	NA	NA	NA	35	11	0.314	84	16	0.19	NA	NA	NA	52	16	0.308	52	13	0.25	49	11	0.224
10	61200468	-	cacaggagatCtccagaactc	exon	ENSMUSG00000059901	Adamts14	NA	NA	NA	NA	NA	NA	NA	NA	NA	NA	NA	NA	NA	NA	NA	NA	NA	NA	NA	NA	NA	993	114	0.115	648	95	0.147	NA	NA	NA	977	101	0.103	1566	220	0.14
10	70925196	-	tggacacgatCcgtggacagt	3UTR	ENSMUSG00000014329	Bicc1	NA	NA	NA	NA	NA	NA	NA	NA	NA	NA	NA	NA	NA	NA	NA	NA	NA	NA	35	8	0.229	53	7	0.132	NA	NA	NA	NA	NA	NA	NA	NA	NA	NA	NA	NA
10	76482688	+	gagcccctgcCacatgagctg	exon	ENSMUSG00000001150	Mcm3ap	NA	NA	NA	NA	NA	NA	NA	NA	NA	NA	NA	NA	NA	NA	NA	NA	NA	NA	NA	NA	NA	144	15	0.104	123	16	0.13	102	13	0.127	88	9	0.102	NA	NA	NA
10	76607132	-	cctggtgacgCcggacctcga	exon	ENSMUSG00000020241	Col6a2	NA	NA	NA	NA	NA	NA	NA	NA	NA	NA	NA	NA	NA	NA	NA	NA	NA	NA	NA	NA	NA	NA	NA	NA	32	6	0.188	36	14	0.389	27	8	0.296	NA	NA	NA
10	77979895	+	cagaggaaaaCagagtcaaag	exon	ENSMUSG00000015757	Ppil4	30	12	0.4	49	24	0.49	52	29	0.558	44	21	0.477	34	19	0.559	45	19	0.422	NA	NA	NA	NA	NA	NA	NA	NA	NA	NA	NA	NA	NA	NA	NA	NA	NA	NA
10	82985701	+	agaccagagtCggggcctcgg	5UTR	ENSMUSG00000034612	Chst11	NA	NA	NA	NA	NA	NA	NA	NA	NA	NA	NA	NA	NA	NA	NA	NA	NA	NA	201	26	0.129	202	30	0.149	NA	NA	NA	144	18	0.125	182	25	0.138	321	62	0.193
10	127560113	-	tggcggtgtaCggagagcaca	exon	ENSMUSG00000040249	Lrp1	NA	NA	NA	NA	NA	NA	NA	NA	NA	NA	NA	NA	NA	NA	NA	NA	NA	NA	80	11	0.138	39	6	0.154	NA	NA	NA	NA	NA	NA	NA	NA	NA	NA	NA	NA
11	3917356	-	taccactgctCtgggaccagg	3UTR	ENSMUSG00000020432	Tcn2	NA	NA	NA	NA	NA	NA	NA	NA	NA	NA	NA	NA	229	25	0.109	NA	NA	NA	NA	NA	NA	379	49	0.129	261	33	0.126	277	37	0.134	169	22	0.13	441	61	0.138
11	20225950	+	gcctcgaactCagggatccac	3UTR	ENSMUSG00000020149	Rab1	91	11	0.121	NA	NA	NA	113	25	0.221	139	16	0.115	101	11	0.109	100	12	0.12	NA	NA	NA	169	33	0.195	74	10	0.135	101	25	0.248	110	25	0.227	85	13	0.153
11	48817281	-	gcacggagaaCagggcgctgc	5UTR	ENSMUSG00000040365	Trim41	20	12	0.6	24	14	0.583	NA	NA	NA	NA	NA	NA	NA	NA	NA	NA	NA	NA	74	47	0.635	67	43	0.642	59	37	0.627	76	46	0.605	52	34	0.654	53	42	0.792
11	50383745	+	ttacggtagcCaaatgctagg	exon	ENSMUSG00000007850	Hnrnph1	NA	NA	NA	NA	NA	NA	NA	NA	NA	NA	NA	NA	NA	NA	NA	NA	NA	NA	255	31	0.122	392	75	0.191	270	45	0.167	253	29	0.115	240	41	0.171	412	58	0.141
11	50383896	+	ttatggtagcCaaatgatggg	exon	ENSMUSG00000007850	Hnrnph1	NA	NA	NA	NA	NA	NA	NA	NA	NA	NA	NA	NA	NA	NA	NA	NA	NA	NA	2416	549	0.227	4295	907	0.211	2427	502	0.207	2744	589	0.215	2672	728	0.273	4707	1082	0.23
11	51582296	+	tgtccccttcCtccaagggca	3UTR	ENSMUSG00000063564	Col23a1	181	20	0.11	NA	NA	NA	240	31	0.129	276	31	0.112	221	26	0.118	NA	NA	NA	39	16	0.41	NA	NA	NA	NA	NA	NA	NA	NA	NA	NA	NA	NA	34	6	0.176
11	53598796	+	ggccacggacCtccaagggga	exon	ENSMUSG00000018395	Kif3a	NA	NA	NA	NA	NA	NA	NA	NA	NA	NA	NA	NA	NA	NA	NA	NA	NA	NA	NA	NA	NA	NA	NA	NA	NA	NA	NA	NA	NA	NA	621	80	0.129	683	94	0.138
11	61512669	+	tgttcgctctCagggatttgt	exon	ENSMUSG00000001039	B9d1	NA	NA	NA	NA	NA	NA	NA	NA	NA	NA	NA	NA	NA	NA	NA	NA	NA	NA	754	100	0.133	1673	187	0.112	NA	NA	NA	835	93	0.111	NA	NA	NA	938	114	0.122
11	62527502	-	gctccaacccCgggggctttg	exon	ENSMUSG00000018509	Cenpv	544	67	0.123	568	64	0.113	460	56	0.122	589	80	0.136	472	77	0.163	482	69	0.143	830	169	0.204	1186	274	0.231	723	193	0.267	785	207	0.264	796	228	0.286	1049	312	0.297
11	69779617	+	tctgtcttctCcagggaatgg	3UTR	ENSMUSG00000018750	Zbtb4	70	16	0.229	104	34	0.327	81	20	0.247	78	25	0.321	103	23	0.223	69	16	0.232	36	20	0.556	32	7	0.219	39	14	0.359	31	14	0.452	NA	NA	NA	41	7	0.171
11	70216879	-	acctagaatcCagaggatccg	3UTR	ENSMUSG00000044367	Slc16a13	NA	NA	NA	NA	NA	NA	NA	NA	NA	26	6	0.231	24	11	0.458	NA	NA	NA	46	13	0.283	72	25	0.347	41	13	0.317	48	14	0.292	27	8	0.296	NA	NA	NA
11	75577350	+	tttctgttacCaggagcatct	3UTR	ENSMUSG00000038178	Slc43a2	129	14	0.109	NA	NA	NA	102	11	0.108	115	17	0.148	NA	NA	NA	NA	NA	NA	248	49	0.198	272	57	0.21	225	38	0.169	191	45	0.236	123	34	0.276	162	50	0.309
11	76233242	-	ctggacacccCagggaaagcc	5UTR	ENSMUSG00000017286	Glod4	NA	NA	NA	NA	NA	NA	NA	NA	NA	NA	NA	NA	NA	NA	NA	NA	NA	NA	NA	NA	NA	4674	641	0.137	2946	386	0.131	2651	416	0.157	2695	561	0.208	5880	1002	0.17
11	76463576	-	ctagcattaaCgaggacattg	exon	ENSMUSG00000017631	Abr	NA	NA	NA	NA	NA	NA	NA	NA	NA	NA	NA	NA	NA	NA	NA	NA	NA	NA	75	14	0.187	89	16	0.18	63	16	0.254	46	7	0.152	93	33	0.355	90	11	0.122
11	77508281	-	ggccctgattCggagagctcc	exon	ENSMUSG00000044328	Trp53i13	NA	NA	NA	NA	NA	NA	95	12	0.126	NA	NA	NA	NA	NA	NA	118	12	0.102	352	68	0.193	486	87	0.179	388	82	0.211	409	101	0.247	291	60	0.206	587	125	0.213
11	94114257	+	aaagtgactcCagggacattt	exon	ENSMUSG00000020859	Spag9	NA	NA	NA	NA	NA	NA	NA	NA	NA	NA	NA	NA	NA	NA	NA	NA	NA	NA	NA	NA	NA	95	23	0.242	82	12	0.146	105	25	0.238	48	7	0.146	96	20	0.208
11	95025131	+	cgactggagaCaggagacagc	3UTR	ENSMUSG00000047181	Samd14	410	53	0.129	438	73	0.167	333	42	0.126	420	43	0.102	355	43	0.121	313	47	0.15	906	144	0.159	1046	167	0.16	617	131	0.212	704	115	0.164	586	120	0.205	677	186	0.275
11	97781822	-	ctgtgatcaaCtgtgcagaca	exon	ENSMUSG00000071415	Rpl23	NA	NA	NA	NA	NA	NA	NA	NA	NA	NA	NA	NA	NA	NA	NA	NA	NA	NA	NA	NA	NA	11964	1430	0.12	5478	589	0.108	6724	873	0.13	7240	878	0.121	9612	1178	0.123
11	98718053	-	gcagcttctgCggagcgactc	5UTR	ENSMUSG00000017210	Med24	912	175	0.192	1122	176	0.157	1033	202	0.196	1082	208	0.192	1008	167	0.166	991	166	0.168	342	85	0.249	397	119	0.3	293	90	0.307	251	58	0.231	309	97	0.315	472	92	0.196
11	98832478	+	ctggacaaccCaggcgtcaga	3UTR	ENSMUSG00000078676	Casc3	NA	NA	NA	NA	NA	NA	NA	NA	NA	177	18	0.102	150	20	0.133	144	19	0.132	NA	NA	NA	117	14	0.12	NA	NA	NA	NA	NA	NA	104	12	0.115	187	21	0.112
11	99041697	+	ggatgccctgCggggtgtaca	exon	ENSMUSG00000017493	Igfbp4	NA	NA	NA	NA	NA	NA	83	11	0.133	NA	NA	NA	NA	NA	NA	NA	NA	NA	691	118	0.171	714	107	0.15	362	41	0.113	395	40	0.101	NA	NA	NA	741	97	0.131
11	101027288	+	gtgtgattaaCcgggagcgga	exon	ENSMUSG00000019302	Atp6v0a1	817	113	0.138	862	97	0.113	831	146	0.176	949	142	0.15	724	85	0.117	835	105	0.126	638	130	0.204	671	127	0.189	462	65	0.141	436	97	0.222	505	82	0.162	846	192	0.227
11	101092030	+	tgggggtaggCcagggcgatc	3UTR	ENSMUSG00000017801	Mlx	NA	NA	NA	NA	NA	NA	NA	NA	NA	NA	NA	NA	NA	NA	NA	NA	NA	NA	NA	NA	NA	NA	NA	NA	NA	NA	NA	NA	NA	NA	48	6	0.125	76	9	0.118
11	102152703	-	tgagaacaggCagggcctggt	3UTR	ENSMUSG00000020921	Tmem101	NA	NA	NA	50	6	0.12	NA	NA	NA	NA	NA	NA	NA	NA	NA	NA	NA	NA	202	35	0.173	368	59	0.16	171	29	0.17	250	36	0.144	178	34	0.192	236	39	0.165
11	102402334	-	gatctgtaatCtgggtgtccc	3UTR	ENSMUSG00000006575	Rundc3a	46	7	0.152	55	14	0.255	48	9	0.188	67	12	0.179	68	15	0.221	48	14	0.292	73	15	0.205	121	41	0.339	57	24	0.421	60	20	0.333	61	20	0.328	92	39	0.424
11	116078957	-	cactgtgttaCagaggaagcc	3UTR	ENSMUSG00000034341	Wbp2	NA	NA	NA	NA	NA	NA	NA	NA	NA	NA	NA	NA	NA	NA	NA	NA	NA	NA	842	120	0.143	984	157	0.16	1000	157	0.157	824	122	0.148	582	134	0.23	1229	221	0.18
11	116358680	-	gcccctcaagCagaagcaagt	exon	ENSMUSG00000052949	Rnf157	328	103	0.314	382	115	0.301	298	124	0.416	364	147	0.404	331	137	0.414	392	152	0.388	312	145	0.469	223	127	0.57	168	87	0.518	138	64	0.464	142	71	0.5	141	47	0.333
11	119899079	+	ctcagttctgCagagagcttc	3UTR	ENSMUSG00000025583	Rptor	299	31	0.104	319	33	0.103	208	24	0.115	312	36	0.115	235	42	0.179	NA	NA	NA	552	92	0.167	667	170	0.255	577	158	0.274	537	168	0.313	441	123	0.279	841	214	0.254
11	120720719	+	ctcccgtatcCgggacgaaga	3UTR	ENSMUSG00000025145	Lrrc45	413	101	0.245	408	82	0.201	351	59	0.168	417	88	0.211	337	43	0.128	316	58	0.184	636	255	0.401	822	309	0.376	433	158	0.365	576	240	0.417	457	198	0.433	570	220	0.386
12	70981539	+	tgcacaaggcCctgggtttga	NA	NA	NA	60	40	0.667	36	30	0.833	29	25	0.862	33	19	0.576	42	31	0.738	23	15	0.652	NA	NA	NA	NA	NA	NA	NA	NA	NA	NA	NA	NA	NA	NA	NA	NA	NA	NA
12	83778855	+	ccagccacccCtgaggcctag	exon	ENSMUSG00000021223	Papln	NA	NA	NA	53	7	0.132	52	7	0.135	54	6	0.111	NA	NA	NA	NA	NA	NA	NA	NA	NA	NA	NA	NA	NA	NA	NA	NA	NA	NA	NA	NA	NA	NA	NA	NA
12	85095491	-	ctcaatttagCagggctctca	3UTR	ENSMUSG00000042320	Prox2	NA	NA	NA	NA	NA	NA	23	22	0.957	21	19	0.905	20	19	0.95	32	30	0.938	NA	NA	NA	NA	NA	NA	NA	NA	NA	NA	NA	NA	NA	NA	NA	NA	NA	NA
12	85134906	+	ctctcagaatCgggacctcgg	NA	NA	NA	NA	NA	NA	35	8	0.229	NA	NA	NA	59	15	0.254	50	13	0.26	52	6	0.115	NA	NA	NA	NA	NA	NA	NA	NA	NA	NA	NA	NA	NA	NA	NA	NA	NA	NA
12	86053348	+	accaggacaaCagggaacaga	3UTR	ENSMUSG00000012609	Ttll5	NA	NA	NA	NA	NA	NA	NA	NA	NA	NA	NA	NA	NA	NA	NA	NA	NA	NA	NA	NA	NA	NA	NA	NA	NA	NA	NA	NA	NA	NA	112	13	0.116	148	19	0.128
12	110561441	+	gacagttagcCaaatgtgttt	exon	ENSMUSG00000017843	Ppp2r5c	NA	NA	NA	NA	NA	NA	NA	NA	NA	NA	NA	NA	NA	NA	NA	NA	NA	NA	51	9	0.176	45	11	0.244	47	7	0.149	NA	NA	NA	63	9	0.143	29	12	0.414
12	112820577	-	gtggagaccaCtggctcccag	3UTR	ENSMUSG00000047832	Cdca4	718	98	0.136	766	128	0.167	639	94	0.147	757	122	0.161	664	112	0.169	662	104	0.157	527	108	0.205	920	180	0.196	558	119	0.213	623	131	0.21	543	130	0.239	586	159	0.271
12	112957762	-	gttctctgatCaggtgctttg	NA	NA	NA	57	6	0.105	68	13	0.191	62	15	0.242	72	12	0.167	57	8	0.14	82	13	0.159	22	12	0.545	NA	NA	NA	NA	NA	NA	NA	NA	NA	NA	NA	NA	NA	NA	NA
13	21393016	-	cagtttttctCagagaattga	3UTR	ENSMUSG00000021327	Zkscan3	NA	NA	NA	NA	NA	NA	NA	NA	NA	55	11	0.2	48	11	0.229	42	7	0.167	NA	NA	NA	NA	NA	NA	NA	NA	NA	NA	NA	NA	NA	NA	NA	NA	NA	NA
13	21819230	+	ttcccttaagCgaggaaacac	NA	NA	NA	NA	NA	NA	NA	NA	NA	NA	NA	NA	NA	NA	NA	NA	NA	NA	NA	NA	NA	NA	NA	NA	151	16	0.106	128	19	0.148	94	11	0.117	36	10	0.278	120	26	0.217
13	43481070	-	ccgcgctccgCcgggccgcgc	NA	NA	NA	420	176	0.419	447	209	0.468	317	130	0.41	515	227	0.441	379	184	0.485	389	180	0.463	80	49	0.613	67	45	0.672	45	34	0.756	70	44	0.629	92	61	0.663	195	133	0.682
13	66972525	+	gaagatcaagCgagctgtgct	exon	ENSMUSG00000021518	Ptdss1	695	87	0.125	822	89	0.108	803	90	0.112	759	81	0.107	730	84	0.115	NA	NA	NA	723	90	0.124	934	120	0.129	648	72	0.111	512	70	0.137	556	80	0.144	861	167	0.194
13	92511566	-	gtagtgttgcCaaatgtgtct	exon	ENSMUSG00000021706	Zfyve16	72	8	0.111	90	25	0.278	98	10	0.102	125	42	0.336	NA	NA	NA	NA	NA	NA	NA	NA	NA	NA	NA	NA	NA	NA	NA	NA	NA	NA	NA	NA	NA	23	9	0.391
13	95336484	+	ccagcgggagCtggagctgga	exon	ENSMUSG00000041995	Zbed3	409	45	0.11	432	47	0.11	346	43	0.124	474	61	0.129	408	54	0.132	357	50	0.14	506	79	0.156	444	81	0.182	262	67	0.256	307	50	0.163	410	79	0.193	341	50	0.147
13	99435259	-	gacaatttgcCtgggatcaat	exon	ENSMUSG00000052727	Map1b	NA	NA	NA	NA	NA	NA	NA	NA	NA	NA	NA	NA	NA	NA	NA	NA	NA	NA	NA	NA	NA	NA	NA	NA	44	7	0.159	82	14	0.171	69	11	0.159	97	15	0.155
13	106936781	-	gcgggccgggCggttccggac	5UTR	ENSMUSG00000042590	Ipo11	54	6	0.111	73	8	0.11	67	16	0.239	91	22	0.242	NA	NA	NA	NA	NA	NA	NA	NA	NA	NA	NA	NA	NA	NA	NA	NA	NA	NA	NA	NA	NA	NA	NA	NA
13	112480210	+	gtggtcctccCgagcgtgcag	exon	ENSMUSG00000021756	Il6st	NA	NA	NA	NA	NA	NA	NA	NA	NA	NA	NA	NA	NA	NA	NA	NA	NA	NA	NA	NA	NA	NA	NA	NA	32	8	0.25	40	7	0.175	38	6	0.158	94	28	0.298
14	19752452	+	ttcccgctgtCggggtccagc	exon	ENSMUSG00000021806	Nid2	44	26	0.591	39	13	0.333	37	15	0.405	57	20	0.351	49	26	0.531	40	20	0.5	29	19	0.655	NA	NA	NA	NA	NA	NA	24	11	0.458	21	11	0.524	45	23	0.511
14	31186632	-	gtctgctcttCagggctgcag	3UTR	ENSMUSG00000021910	Nisch	300	262	0.873	281	252	0.897	372	321	0.863	387	345	0.891	299	264	0.883	280	257	0.918	NA	NA	NA	NA	NA	NA	NA	NA	NA	NA	NA	NA	NA	NA	NA	NA	NA	NA
14	34218221	+	ttatggtagcCaaatgatgga	NA	NA	NA	NA	NA	NA	NA	NA	NA	NA	NA	NA	NA	NA	NA	NA	NA	NA	NA	NA	NA	71	14	0.197	220	62	0.282	NA	NA	NA	91	20	0.22	131	32	0.244	49	14	0.286
15	28025652	-	gcgcgctcctCgggccgagcc	5UTR	ENSMUSG00000022263	Trio	76	35	0.461	115	48	0.417	52	17	0.327	73	31	0.425	51	23	0.451	60	29	0.483	NA	NA	NA	NA	NA	NA	NA	NA	NA	NA	NA	NA	NA	NA	NA	NA	NA	NA
15	58782188	-	ttccatgaaaCagctgcgaac	NA	NA	NA	NA	NA	NA	NA	NA	NA	NA	NA	NA	NA	NA	NA	NA	NA	NA	NA	NA	NA	35	7	0.2	31	10	0.323	NA	NA	NA	30	10	0.333	NA	NA	NA	49	24	0.49
15	62259301	+	gacacagaaaCaggggcatag	NA	NA	NA	72	22	0.306	56	14	0.25	82	25	0.305	51	14	0.275	74	21	0.284	78	22	0.282	NA	NA	NA	58	20	0.345	26	9	0.346	30	11	0.367	25	9	0.36	29	11	0.379
15	76331363	+	gtcaagctgcCgcgagagcag	5UTR	ENSMUSG00000022561	Gpaa1	NA	NA	NA	NA	NA	NA	NA	NA	NA	NA	NA	NA	NA	NA	NA	NA	NA	NA	NA	NA	NA	NA	NA	NA	NA	NA	NA	NA	NA	NA	99	14	0.141	159	23	0.145
15	79134990	-	tggcatgaaaCagtgtcctag	3UTR	ENSMUSG00000033029	1700088E04Rik	NA	NA	NA	NA	NA	NA	53	7	0.132	NA	NA	NA	NA	NA	NA	NA	NA	NA	NA	NA	NA	138	30	0.217	55	13	0.236	82	12	0.146	63	7	0.111	117	22	0.188
15	80160366	+	ctgacctttgCgggggccatg	3UTR	ENSMUSG00000022414	Tab1	NA	NA	NA	NA	NA	NA	86	15	0.176	NA	NA	NA	NA	NA	NA	NA	NA	NA	341	45	0.132	365	49	0.135	236	30	0.127	239	33	0.142	192	24	0.126	294	48	0.163
15	84941679	+	caggcactttCaggaacttgt	3UTR	ENSMUSG00000016619	Nup50	NA	NA	NA	NA	NA	NA	NA	NA	NA	NA	NA	NA	NA	NA	NA	NA	NA	NA	NA	NA	NA	NA	NA	NA	78	8	0.103	66	9	0.136	NA	NA	NA	116	13	0.112
15	97967067	+	gtttaatgaaCaggactccct	exon	ENSMUSG00000052369	Tmem106c	213	23	0.108	281	38	0.135	NA	NA	NA	319	36	0.113	NA	NA	NA	331	42	0.127	NA	NA	NA	74	10	0.135	NA	NA	NA	43	8	0.186	NA	NA	NA	44	8	0.182
15	102149253	+	ttgccagtgtCtccagatggt	exon	ENSMUSG00000023046	Igfbp6	NA	NA	NA	NA	NA	NA	NA	NA	NA	NA	NA	NA	NA	NA	NA	NA	NA	NA	123	19	0.154	323	61	0.189	142	23	0.162	154	28	0.182	261	39	0.149	297	52	0.175
16	17282846	-	ttttccttatCgggtagtggc	3UTR	ENSMUSG00000055692	Tmem191c	NA	NA	NA	NA	NA	NA	NA	NA	NA	NA	NA	NA	NA	NA	NA	NA	NA	NA	198	28	0.141	273	48	0.176	NA	NA	NA	170	25	0.147	137	20	0.146	393	41	0.104
16	17841431	-	ctaatgtggcCaaatgtttgc	3UTR	ENSMUSG00000003166	Dgcr2	NA	NA	NA	1004	110	0.11	NA	NA	NA	NA	NA	NA	1123	112	0.1	NA	NA	NA	734	98	0.134	866	191	0.221	661	121	0.183	654	142	0.217	565	112	0.198	967	177	0.183
16	20701948	+	cctctgtggcCaaatgtgggc	3UTR	ENSMUSG00000050821	Fam131a	58	10	0.172	73	16	0.219	NA	NA	NA	NA	NA	NA	78	10	0.128	NA	NA	NA	173	25	0.145	169	26	0.154	109	24	0.22	166	44	0.265	132	19	0.144	164	19	0.116
16	20717670	+	gacggagtcaCcgagttttga	5UTR	ENSMUSG00000021018	Polr2h	NA	NA	NA	NA	NA	NA	NA	NA	NA	NA	NA	NA	NA	NA	NA	NA	NA	NA	NA	NA	NA	NA	NA	NA	NA	NA	NA	NA	NA	NA	37	8	0.216	51	12	0.235
16	21205164	+	ccgagcgcccCgggctatggc	5UTR	ENSMUSG00000005958	Ephb3	552	66	0.12	667	83	0.124	696	77	0.111	NA	NA	NA	652	70	0.107	743	108	0.145	234	25	0.107	NA	NA	NA	166	23	0.139	120	28	0.233	NA	NA	NA	NA	NA	NA
16	30542960	-	ctgttgttgcCaaatgggacc	exon	ENSMUSG00000022537	Tmem44	NA	NA	NA	82	17	0.207	114	20	0.175	112	16	0.143	NA	NA	NA	103	14	0.136	NA	NA	NA	NA	NA	NA	NA	NA	NA	NA	NA	NA	NA	NA	NA	NA	NA	NA
17	12683195	-	tggccgtctgCcggagccgtt	3UTR	ENSMUSG00000023830	Igf2r	NA	NA	NA	NA	NA	NA	NA	NA	NA	NA	NA	NA	NA	NA	NA	NA	NA	NA	46	19	0.413	96	11	0.115	65	8	0.123	64	19	0.297	53	14	0.264	94	28	0.298
17	25234673	-	taggtgcaatCgcagcagagc	exon	ENSMUSG00000035521	Gnptg	NA	NA	NA	NA	NA	NA	NA	NA	NA	NA	NA	NA	NA	NA	NA	NA	NA	NA	705	71	0.101	1265	145	0.115	NA	NA	NA	813	84	0.103	766	101	0.132	1101	127	0.115
17	27513156	-	ccccgatcctCggcgcacgca	5UTR	ENSMUSG00000063239	Grm4	226	43	0.19	215	39	0.181	NA	NA	NA	288	43	0.149	184	26	0.141	213	27	0.127	54	12	0.222	65	29	0.446	51	19	0.373	NA	NA	NA	37	12	0.324	NA	NA	NA
17	28691536	+	ggagcagcctCgagccgtgca	5UTR	ENSMUSG00000053436	Mapk14	NA	NA	NA	NA	NA	NA	NA	NA	NA	NA	NA	NA	NA	NA	NA	NA	NA	NA	47	10	0.213	24	8	0.333	NA	NA	NA	NA	NA	NA	NA	NA	NA	NA	NA	NA
17	29251171	-	gaattgttgcCaaatgaaaaa	3UTR	ENSMUSG00000024007	Ppil1	NA	NA	NA	NA	NA	NA	NA	NA	NA	NA	NA	NA	NA	NA	NA	NA	NA	NA	NA	NA	NA	1000	127	0.127	542	91	0.168	595	85	0.143	555	79	0.142	767	119	0.155
17	29700879	-	gtcacagtgaCaggaatccca	NA	NA	NA	NA	NA	NA	NA	NA	NA	81	14	0.173	NA	NA	NA	53	8	0.151	55	7	0.127	NA	NA	NA	NA	NA	NA	NA	NA	NA	NA	NA	NA	NA	NA	NA	NA	NA	NA
17	31626013	-	tctcagtggcCaagtgtgagt	exon	ENSMUSG00000024039	Cbs	NA	NA	NA	NA	NA	NA	NA	NA	NA	NA	NA	NA	NA	NA	NA	NA	NA	NA	323	33	0.102	426	50	0.117	336	45	0.134	300	45	0.15	228	47	0.206	430	49	0.114
17	33692340	-	ctcatgtttaCaggactcgga	NA	NA	NA	30	6	0.2	26	6	0.231	NA	NA	NA	NA	NA	NA	NA	NA	NA	NA	NA	NA	NA	NA	NA	NA	NA	NA	NA	NA	NA	NA	NA	NA	NA	NA	NA	NA	NA	NA
17	33928845	+	ccagtgtatgCgccagagagg	3UTR	ENSMUSG00000024308	Tapbp	NA	NA	NA	NA	NA	NA	NA	NA	NA	NA	NA	NA	NA	NA	NA	NA	NA	NA	NA	NA	NA	432	47	0.109	NA	NA	NA	NA	NA	NA	219	22	0.101	342	35	0.102
17	34036733	+	gcccattccgCaggcgtggga	exon	ENSMUSG00000039656	Rxrb	NA	NA	NA	NA	NA	NA	NA	NA	NA	NA	NA	NA	NA	NA	NA	NA	NA	NA	470	56	0.119	557	68	0.122	406	41	0.101	NA	NA	NA	NA	NA	NA	582	59	0.101
17	35142787	+	cggccaactcCtccacaggct	exon	ENSMUSG00000024392	Bag6	770	142	0.184	961	171	0.178	1041	201	0.193	1085	215	0.198	996	184	0.185	984	179	0.182	468	178	0.38	327	110	0.336	336	97	0.289	342	141	0.412	295	104	0.353	688	249	0.362
17	35853328	+	accccggaacCagttgtccaa	exon	ENSMUSG00000061607	Mdc1	40	8	0.2	NA	NA	NA	NA	NA	NA	60	12	0.2	81	9	0.111	74	8	0.108	NA	NA	NA	NA	NA	NA	NA	NA	NA	NA	NA	NA	NA	NA	NA	NA	NA	NA
17	47378349	+	tgtggggagtCagggccgcct	3UTR	ENSMUSG00000034729	Mrps10	NA	NA	NA	NA	NA	NA	47	6	0.128	NA	NA	NA	NA	NA	NA	NA	NA	NA	404	57	0.141	NA	NA	NA	319	42	0.132	332	49	0.148	433	75	0.173	605	67	0.111
17	47878447	-	cgagggtgccCcggggcagcc	exon	ENSMUSG00000023991	Foxp4	NA	NA	NA	NA	NA	NA	NA	NA	NA	NA	NA	NA	NA	NA	NA	NA	NA	NA	61	10	0.164	78	8	0.103	NA	NA	NA	NA	NA	NA	NA	NA	NA	NA	NA	NA
17	47878676	-	cttgctcaacCtccagaggca	exon	ENSMUSG00000023991	Foxp4	NA	NA	NA	NA	NA	NA	NA	NA	NA	NA	NA	NA	NA	NA	NA	NA	NA	NA	179	29	0.162	153	18	0.118	80	15	0.188	85	14	0.165	NA	NA	NA	NA	NA	NA
17	57045638	-	gcccgcaggtCtccatggtgg	exon	ENSMUSG00000046329	Slc25a23	NA	NA	NA	NA	NA	NA	201	22	0.109	NA	NA	NA	NA	NA	NA	NA	NA	NA	65	12	0.185	76	17	0.224	NA	NA	NA	45	7	0.156	NA	NA	NA	42	15	0.357
18	7869434	+	gcgccagtaaCggggaggtgc	5UTR	ENSMUSG00000024283	Wac	257	80	0.311	264	103	0.39	213	83	0.39	265	103	0.389	214	70	0.327	185	64	0.346	25	8	0.32	36	17	0.472	30	16	0.533	44	19	0.432	88	44	0.5	80	48	0.6
18	9213438	+	cgcctcctccCggcgagcagc	exon	ENSMUSG00000036904	Fzd8	NA	NA	NA	NA	NA	NA	NA	NA	NA	NA	NA	NA	NA	NA	NA	NA	NA	NA	NA	NA	NA	NA	NA	NA	100	13	0.13	72	8	0.111	73	12	0.164	NA	NA	NA
18	12643916	+	gtggccgcggCggagggagga	exon	ENSMUSG00000024424	Ttc39c	43	6	0.14	46	13	0.283	45	9	0.2	57	11	0.193	NA	NA	NA	44	9	0.205	58	24	0.429	66	27	0.409	37	13	0.351	35	6	0.171	40	11	0.275	57	13	0.228
18	35830163	+	gtgcccagagCggagcgcagc	NA	NA	NA	NA	NA	NA	NA	NA	NA	NA	NA	NA	NA	NA	NA	NA	NA	NA	NA	NA	NA	233	36	0.155	218	26	0.119	NA	NA	NA	142	19	0.134	118	14	0.12	NA	NA	NA
18	38258109	+	gttgcaaagtCcaggctcttt	exon	ENSMUSG00000024442	0610009O20Rik	NA	NA	NA	NA	NA	NA	NA	NA	NA	NA	NA	NA	NA	NA	NA	NA	NA	NA	NA	NA	NA	NA	NA	NA	290	43	0.148	330	38	0.115	177	18	0.102	NA	NA	NA
18	57295591	+	cagctttaccCcaaggctttt	3UTR	ENSMUSG00000024593	Megf10	NA	NA	NA	NA	NA	NA	NA	NA	NA	NA	NA	NA	NA	NA	NA	NA	NA	NA	26	6	0.231	NA	NA	NA	95	11	0.116	101	17	0.168	75	10	0.133	NA	NA	NA
18	70905055	-	agaagaagaaCtctggagact	NA	NA	NA	34	17	0.5	23	15	0.652	52	30	0.577	35	15	0.429	33	14	0.424	27	12	0.444	NA	NA	NA	NA	NA	NA	NA	NA	NA	NA	NA	NA	NA	NA	NA	NA	NA	NA
18	73637476	-	ctgtggtggcCaaatgtgttt	NA	NA	NA	NA	NA	NA	NA	NA	NA	NA	NA	NA	NA	NA	NA	NA	NA	NA	NA	NA	NA	NA	NA	NA	98	10	0.102	NA	NA	NA	59	8	0.136	43	6	0.14	134	35	0.261
18	74276512	+	tgctcgacaaCtccaactgag	exon	ENSMUSG00000024561	Mbd1	NA	NA	NA	NA	NA	NA	NA	NA	NA	NA	NA	NA	NA	NA	NA	NA	NA	NA	35	6	0.171	55	7	0.127	33	8	0.242	NA	NA	NA	NA	NA	NA	75	13	0.173
18	76287972	+	aaagggttgcCacatgttata	3UTR	ENSMUSG00000024563	Smad2	NA	NA	NA	NA	NA	NA	59	8	0.136	77	11	0.143	NA	NA	NA	NA	NA	NA	NA	NA	NA	NA	NA	NA	NA	NA	NA	NA	NA	NA	NA	NA	NA	30	6	0.2
19	3620068	-	ggcctctgcaCtggactttga	3UTR	ENSMUSG00000024913	Lrp5	NA	NA	NA	NA	NA	NA	NA	NA	NA	NA	NA	NA	NA	NA	NA	NA	NA	NA	92	19	0.207	61	10	0.164	89	13	0.146	NA	NA	NA	52	7	0.135	NA	NA	NA
19	5117347	-	aggcggtgatCcagggtttag	exon	ENSMUSG00000024862	Klc2	NA	NA	NA	NA	NA	NA	NA	NA	NA	89	12	0.135	82	10	0.122	66	9	0.136	195	36	0.185	243	27	0.111	150	35	0.233	183	24	0.131	247	36	0.146	231	24	0.104
19	5647583	+	ggtgctttcgCaggagcatta	3UTR	ENSMUSG00000024927	Rela	530	152	0.287	628	150	0.239	553	125	0.226	676	154	0.228	575	143	0.249	553	139	0.251	705	300	0.426	907	381	0.42	746	334	0.448	806	381	0.473	659	348	0.528	1490	673	0.452
19	6939039	-	tgggcttcttCcgggtacacc	exon	ENSMUSG00000024958	Gpr137	172	21	0.122	194	22	0.113	204	28	0.137	236	25	0.106	168	19	0.113	NA	NA	NA	145	22	0.152	311	53	0.17	168	29	0.173	186	33	0.177	148	44	0.297	267	66	0.247
19	8930586	+	aagagttttgCcaggctcatt	NA	NA	NA	NA	NA	NA	NA	NA	NA	23	9	0.391	26	9	0.346	NA	NA	NA	NA	NA	NA	NA	NA	NA	NA	NA	NA	NA	NA	NA	NA	NA	NA	NA	NA	NA	NA	NA	NA
19	15974370	-	aagggaaaagCaaccattaga	exon	ENSMUSG00000041491	Cep78	NA	NA	NA	NA	NA	NA	NA	NA	NA	NA	NA	NA	NA	NA	NA	NA	NA	NA	NA	NA	NA	207	26	0.126	122	18	0.148	135	30	0.222	NA	NA	NA	198	23	0.116
19	59165280	-	tgggactgttCtgggcggtgg	NA	NA	NA	1691	726	0.429	1960	797	0.407	1495	619	0.414	1773	695	0.392	1460	619	0.424	1471	670	0.455	1942	942	0.485	1914	1082	0.565	1345	695	0.517	1481	781	0.528	1627	948	0.583	1651	892	0.54
MT	911	+	acacaccgccCgtcaccctcc	NA	NA	NA	193	123	0.637	242	162	0.669	191	128	0.67	224	155	0.692	184	126	0.685	251	181	0.721	NA	NA	NA	NA	NA	NA	NA	NA	NA	NA	NA	NA	NA	NA	NA	NA	NA	NA
X	74338361	+	ccttggagtgCaaggaaggtg	exon	ENSMUSG00000031398	Plxna3	102	28	0.275	112	31	0.277	190	68	0.358	145	36	0.248	167	47	0.281	167	58	0.347	74	19	0.257	33	8	0.242	43	11	0.256	40	7	0.175	NA	NA	NA	51	22	0.431
X	101278303	+	tgaagaattcCggaagtcttc	NA	NA	NA	27	6	0.222	NA	NA	NA	42	12	0.286	26	9	0.346	NA	NA	NA	NA	NA	NA	NA	NA	NA	NA	NA	NA	NA	NA	NA	NA	NA	NA	NA	NA	NA	NA	NA	NA
X	141200186	-	tcaaaaatgtCaggggacaaa	exon	ENSMUSG00000031273	Col4a6	151	32	0.212	135	19	0.141	NA	NA	NA	NA	NA	NA	162	22	0.136	NA	NA	NA	110	30	0.273	52	10	0.192	46	17	0.378	78	19	0.244	86	22	0.256	101	29	0.287
