# Supplementary material for: Folate regulates RNA m5C modification and translation in neural stem cells
Source: BMC Biol. 2022 Nov 23;20:261. doi: 10.1186/s12915-022-01467-0 (PMC9686110; doi:10.1186/s12915-022-01467-0)
Supplement: Supplementary file 7 — Additional file 7. Combined raw data, with each figure on a spreadsheet. [file 12915_2022_1467_MOESM7_ESM.xlsx]

## Sheet: Sheet1
	Raw data related to Fig. S2
		Fold changes
	Samples	Fbln5	Ogn	Ptch1	Acta2	Slit3	Col8a1	Ednrb
	LF-rep1	0.901352	1.40835	1.32068	0.879648	1.12359	0.719782	0.810912
	LF-rep2	1.16765	1.64924	1.16242	1.07954	1.22236	1.11291	0.911102
	LF-rep3	1.66282	2.03806	1.09335	1.20102	1.30903	1.23444	0.94688
	LF-rep4	1.48545	2.17131	1.27648	1.39789	1.47994	1.40343	1.05976
	MF-rep1	0.858641	0.938234	0.956448	0.897787	1.05595	1.00922	0.968575
	MF-rep2	0.972927	1.02398	0.971365	0.9618	0.924988	1.02993	1.06001
	MF-rep3	0.989865	1.00487	1.01127	1.09011	1.13956	0.988983	0.981695
	MF-rep4	1.20929	1.03583	1.06436	1.06236	0.898427	0.972795	0.992153
	HF-rep1	0.55133	NA	NA	0.523528	0.623204	0.726895	1.13828
	HF-rep2	0.502383	0.843725	0.89638	0.629293	0.693509	0.789405	1.25209
	HF-rep3	0.710762	0.806982	0.763872	0.729138	0.6529	0.789075	1.18515
	HF-rep4	0.705977	0.816858	0.765109	0.68437	0.610723	0.749158	1.04278
