# Supplementary material for: Folate regulates RNA m5C modification and translation in neural stem cells
Source: BMC Biol. 2022 Nov 23;20:261. doi: 10.1186/s12915-022-01467-0 (PMC9686110; doi:10.1186/s12915-022-01467-0)
Supplement: Supplementary file 9 — Additional file 9. Source codes used to generate figures. [file 12915_2022_1467_MOESM9_ESM.zip]

Archive with 33 entries (30 files):
- RNABSseq_FolicAcid-main/
- RNABSseq_FolicAcid-main/FA project BS seq processing/
- RNABSseq_FolicAcid-main/FA project BS seq processing/01_submit_testing.sh
- RNABSseq_FolicAcid-main/FA project BS seq processing/02_adapterTrim.sh
- RNABSseq_FolicAcid-main/FA project BS seq processing/02c_mBiasTesting.sh
- RNABSseq_FolicAcid-main/FA project BS seq processing/02d_countRemovedBases.sh
- RNABSseq_FolicAcid-main/FA project BS seq processing/03_MapGenome.sh
- RNABSseq_FolicAcid-main/FA project BS seq processing/04_mergeBAMs.sh
- RNABSseq_FolicAcid-main/FA project BS seq processing/05_meRanCall_getConvMerged.sh
- RNABSseq_FolicAcid-main/FA project BS seq processing/06_Ccutoff.sh
- RNABSseq_FolicAcid-main/FA project BS seq processing/07_CallCutoff_merged.sh
- RNABSseq_FolicAcid-main/FA project BS seq processing/08_get_DMS.sh
- RNABSseq_FolicAcid-main/viz code/
- RNABSseq_FolicAcid-main/viz code/01a_histogram_final.R
- RNABSseq_FolicAcid-main/viz code/02_Create_raw_union_file.R
- RNABSseq_FolicAcid-main/viz code/02b_secondarystructureFilter_fromGenome.R
- RNABSseq_FolicAcid-main/viz code/03_getSiteBinsTable.R
- RNABSseq_FolicAcid-main/viz code/04a_OverlapDotplot.R
- RNABSseq_FolicAcid-main/viz code/04b_OverlapVennDiagram.R
- RNABSseq_FolicAcid-main/viz code/04b_VennConditions.R
- RNABSseq_FolicAcid-main/viz code/DMS_identification_volcanoPlot.py
- RNABSseq_FolicAcid-main/viz code/Distribution_significance_test.R
- RNABSseq_FolicAcid-main/viz code/Replicate_ML_boxplot.R
- RNABSseq_FolicAcid-main/viz code/Upset_plot.py
- RNABSseq_FolicAcid-main/viz code/plot_GO_terms.py
- RNABSseq_FolicAcid-main/viz code/plot_LFCvML.R
- RNABSseq_FolicAcid-main/viz code/plot_ML_heatmap.py
- RNABSseq_FolicAcid-main/viz code/plot_ML_overlapVexclusive.py
- RNABSseq_FolicAcid-main/viz code/plot_biotype.R
- RNABSseq_FolicAcid-main/viz code/plot_library_statistics.R
- RNABSseq_FolicAcid-main/viz code/plot_m5C_RNAlocDistribution.py
- RNABSseq_FolicAcid-main/viz code/plot_signalNoise_filter.py
- RNABSseq_FolicAcid-main/viz code/supfig01c_seqlogo.R
