# Supplementary material for: Folate regulates RNA m5C modification and translation in neural stem cells
Source: BMC Biol. 2022 Nov 23;20:261. doi: 10.1186/s12915-022-01467-0 (PMC9686110; doi:10.1186/s12915-022-01467-0)
Supplement: Supplementary file 9 — Additional file 9. Source codes used to generate figures. [file 12915_2022_1467_MOESM9_ESM.zip › RNABSseq_FolicAcid-main/FA project BS seq processing/01_submit_testing.sh]

#!/bin/bash

# Usage: ./01_submit.sh <File with list of data> <Absolute path to directory>

cat $1 | while read LINE
do
	sh ./07_CallCutoff_merged.sh $LINE $2
done
