# Supplementary material for: Folate regulates RNA m5C modification and translation in neural stem cells
Source: BMC Biol. 2022 Nov 23;20:261. doi: 10.1186/s12915-022-01467-0 (PMC9686110; doi:10.1186/s12915-022-01467-0)
Supplement: Supplementary file 9 — Additional file 9. Source codes used to generate figures. [file 12915_2022_1467_MOESM9_ESM.zip › RNABSseq_FolicAcid-main/FA project BS seq processing/04_mergeBAMs.sh]

#!/bin/bash

mkdir -p $2/result/$1
mkdir -p $2/Code/$1
mkdir -p $2/Code/$1/Ch3_code

pushd $2/Code/$1/Ch3_code

## Input txt file should be the desired output file prefix
## ex if input files are MF_batch1_rep1 MF_batch2_rep1 MF_batch1_rep2 MF_batch2_rep2 ...
## list.txt should be MF_rep1 MF_rep2 ....
## manually delete 3rd replicate in samtools merge if it doesn't exist 

NAME=$(echo $1 | cut -d'_' -f 1) # get base name of split files
REP=$(echo $1 | cut -d'_' -f 2) # get replicate name of split files

echo -e "#!/bin/bash
#SBATCH -p normal_q
#SBATCH -A davidxie_lab
#SBATCH --nodes=1 --cpus-per-task=40
#SBATCH --time=16:00:00
#SBATCH --mail-user zaustinj@vt.edu
#SBATCH --mail-type=END

cd $2
echo '$NAME $REP'

module reset
module load SAMtools
#1 merge bam files
samtools merge -@ 40 -f -r $2/result/$1/$1_Merged_final.bam $2"/result/"$NAME"_batch1_"$REP"/"$NAME"_batch1_"$REP"_meRanGh_genomeMap_sorted.bam" $2"/result/"$NAME"_batch2_"$REP"/"$NAME"_batch2_"$REP"_meRanGh_genomeMap_sorted.bam" $2"/result/"$NAME"_batch3_"$REP"/"$NAME"_batch3_"$REP"_meRanGh_genomeMap_sorted.bam"
# 

#2 sort merged file
samtools sort -@ 40 $2/result/$1/$1_Merged_final.bam > $2/result/$1/$1_meRanGh_genomeMapMerged_sorted.bam
rm $2/result/$1/$1_Merged_final.bam

#3 index sort-merged file
samtools index -@ 40 $2/result/$1/$1_meRanGh_genomeMapMerged_sorted.bam

" > $1_mergeBAMs.sbatch

sbatch $1_mergeBAMs.sbatch
