# Supplementary material for: Folate regulates RNA m5C modification and translation in neural stem cells
Source: BMC Biol. 2022 Nov 23;20:261. doi: 10.1186/s12915-022-01467-0 (PMC9686110; doi:10.1186/s12915-022-01467-0)
Supplement: Supplementary file 9 — Additional file 9. Source codes used to generate figures. [file 12915_2022_1467_MOESM9_ESM.zip › RNABSseq_FolicAcid-main/FA project BS seq processing/05_meRanCall_getConvMerged.sh]

#!/bin/bash

mkdir -p $2/Code/$1/Ch3_code
mkdir -p $2/CallResult/$1/
pushd $2/Code/$1/Ch3_code

echo -e "#!/bin/bash
#SBATCH -p normal_q
#SBATCH -A davidxie_lab
#SBATCH --nodes=1 --cpus-per-task=40
#SBATCH --exclusive
#SBATCH --time=48:00:00
#SBATCH --output=$1_meRanControlConv.txt
#SBATCH --mail-user zaustinj@vt.edu
#SBATCH --mail-type=END

module reset
module load SAMtools

## Genome
# Call sites
cd $2/Code/$1/Ch3_code
meRanCall -ccr -p 40 -o $2/CallResult/$1/$1_Genome10xCall_Controls.txt -bam $2/result/$1/$1_meRanGh_genomeMapMerged_sorted.bam -f /projects/epigenomicslab/Annotation/mm10.for.RNABS.fa -mBQ 30 -gref -rl 150 -cSeqID UnMethylated_Control

cd $2/Code/$1/Ch3_code
awk 'c&&!--c;/Analyzed: .*_meRanGh_genomeMap.*_sorted.bam/{c=18}' $1_meRanControlConv.txt > $1_GN_conv_rate.txt
sed -i 's/.*\t//' $1_GN_conv_rate.txt

" > $1_meRanCall_getConv.sbatch

sbatch $1_meRanCall_getConv.sbatch
