# Supplementary material for: Folate regulates RNA m5C modification and translation in neural stem cells
Source: BMC Biol. 2022 Nov 23;20:261. doi: 10.1186/s12915-022-01467-0 (PMC9686110; doi:10.1186/s12915-022-01467-0)
Supplement: Supplementary file 9 — Additional file 9. Source codes used to generate figures. [file 12915_2022_1467_MOESM9_ESM.zip › RNABSseq_FolicAcid-main/FA project BS seq processing/06_Ccutoff.sh]

#!/bin/bash

pushd $2/Code/$1/

echo -e "#!/bin/bash
#SBATCH -p normal_q
#SBATCH -A davidxie_lab
#SBATCH --nodes=1
#SBATCH --time=48:00:00
#SBATCH --output=$1_Cutoff.out
#SBATCH --mail-user zaustinj@vt.edu
#SBATCH --mail-type=END

module reset
module load Pysam

cd /beegfs/projects/epigenomicslab/RNA_project/mouse_NSC_FA_project/FA_BS/
python Analysis_code/readWrite_C_cutoff_merged.py $1 $2

" > $1_cutoff.sbatch

sbatch $1_cutoff.sbatch
