# Supplementary material for: Folate regulates RNA m5C modification and translation in neural stem cells
Source: BMC Biol. 2022 Nov 23;20:261. doi: 10.1186/s12915-022-01467-0 (PMC9686110; doi:10.1186/s12915-022-01467-0)
Supplement: Supplementary file 9 — Additional file 9. Source codes used to generate figures. [file 12915_2022_1467_MOESM9_ESM.zip › RNABSseq_FolicAcid-main/viz code/02b_secondarystructureFilter_fromGenome.R]

library('devtools')
library('GenomicRanges')
library('biomaRt')
library('GenomicFeatures')
library(dplyr)
#%%
## rBS GRanges format
#seqnames: chrX
#ranges: chromosome position range
#strand: + or -
#metadata: anything

#require(biomaRt)
# set directories #
# parent directory
home_dir <- getwd()

# 2ndStruc save dir
save_dir <- paste0(home_dir,"/call_sites")
dir.exists(save_dir)
# Filter table
# Download from https://github.com/ZW-xjtlu/rBS2ndStructure/blob/master/data/Struc_mm10.rda
load(paste0(home_dir,"/../Struc_mm10.rda"))

## --- read in raw data files --- ##
list_of_anno_files <- c('LF_rep1', 'LF_rep2', 'MF_rep1', 'MF_rep2', 'HFold_rep1', 'HFold_rep2',
                       'pLF_rep1', 'pLF_rep2', 'pMF_rep1', 'pMF_rep2',
                       'pHF_rep1', 'pHF_rep2')

get_2ndfilter_individualFiles <- function(test_m5C) {
  # Import, format, merge dataset to mm10 reference
  name <- test_m5C
  rBS_df_OG <- read.csv(paste0(getwd(),"/call_sites/",name,"_Genome10xCall_3signalFilter.txt"),sep = "\t")
  #rBS_df_OG$group <- site_loc
  
  # create column for absolute position reference, (subtract on neg strans, add on pos strand)
  # format chrom to match ref file
  rBS_gr <- GRanges(seqnames = paste0("chr",gsub("MT","M",rBS_df_OG$X.SeqID)),
                    strand = rBS_df_OG$refStrand,
                    ranges = IRanges(start = rBS_df_OG$refPos, width = 1), 
                    site_loc = rBS_df_OG$site_loc)
  # Add filter controls if needed 
  #pos_cont <- tail(Struc_mm10, n=1)
  #pos_cont <- data.frame(pos_cont)
  #pos_cont <- makeGRangesFromDataFrame(pos_cont)
  #rBS_final <- c(rBS_gr, pos_cont)
  
  # perform filter
  cat(paste(test_m5C,": Before filter",nrow(data.frame(rBS_df_OG)),"\n"))
  rBS_gr_retained <- rBS_gr[!rBS_gr %over% Struc_mm10]
  cat(paste(test_m5C,": After filter",length(seqnames(rBS_gr_retained)),"\n"))
  # write sites removed and retained files (subset of og file)
  #removed <- rBS_df_OG[rBS_df_OG$group %in% rBS_gr_retained$group,]
  retained <- rBS_df_OG[rBS_df_OG$site_loc %in% rBS_gr_retained$site_loc,]
  write.table(retained, paste0(save_dir,"/", name, "_3strucFilter.txt"),
              quote=FALSE, sep="\t", row.names=FALSE)

  
}
#test
#get_2ndfilter_individualFiles(test_m5C)
#apply to file list
lapply(list_of_anno_files,get_2ndfilter_individualFiles)
